# Supplementary material for: High throughput analysis of MHC class I and class II diversity of Zambian indigenous cattle populations
Source: HLA. 2023 Jan 29;101(5):458–83. doi: 10.1111/tan.14976 (PMC10952738; doi:10.1111/tan.14976)
Supplement: Supplementary file 1 — Supplementary Data 1 Summary of MHCII sequencing data for a cohort of 327 Holstein‐Friesian cattle. For each sample the sample identification (column A) and the breed and lineage of the animal from which the sample was taken (column B and C respectively; HF = Holstein Friesian, BT = european Bos taurus) are shown. Comments on the MHCII haplotyping are provided in column D; 3 haplotypes = 3 MHCII haplotypes identified in the sample; Homozygous = a single MHCII haplotype identified in the sample; No DQA = No DQA sequences obtained for sample; Ambiguous = alleles could not unambiguously be assigned to haplotypes (on red background). The number of reads for each sample that passed filtering and were used for haplotyping for DRB3, DQA and DQB are shown in columns E–G. The number of DRB3, DQA and DQB alleles identified in each sample are shown in columns H–J and the defined haplotypes are shown in columns K‐M. Details of the sequences in haplotypes 1, 2 and 3 are shown in columns O‐AC, AE‐AS and AU‐BI respectively. Details of DRB3, DQA and DQB sequences not assigned to haplotypes are provided in columns BK‐BP, BR‐BW and BY‐CG respectively. [file TAN-101-458-s005.xlsx]

## Sheet: MHCII
Sample_ID	Breed	Lineage	Comments	Total Read counts of DRB3 alleles selected for haolotypes	Total Read counts of DQA alleles selected for haolotypes	Total Read counts of DQB alleles selected for haolotypes	Number of DRB3 alleles	Number of DQA alleles	Number of DQB alleles	Haplotype1	Haplotype2	Haplotype3		Haplotype1 DRB3 allele	Read counts for Haplotype1 DRB3	% reads for Haplotype1 DRB3	Haplotype1 DQA allele 1	Read counts for Haplotype1 DQA allele 1	% reads for Haplotype1 DQA allele 1	Haplotype1 DQA allele 2	Read counts for Haplotype1 DQA allele 2	% reads for Haplotype1 DQA allele 2	Haplotype1 DQB allele 1	Read counts for Haplotype1 DQB allele 1	% reads for Haplotype1 DQB allele 1	Haplotype1 DQB allele 2	Read counts for Haplotype1 DQB allele 2	% reads for Haplotype1 DQB allele 2		Haplotype2 DRB3 allele	Read counts for Haplotype2 DRB3	% reads for Haplotype2 DRB3	Haplotype2 DQA allele 1	Read counts for Haplotype2 DQA allele 1	% reads for Haplotype2 DQA allele 1	Haplotype2 DQA allele 2	Read counts for Haplotype2 DQA allele 2	% reads for Haplotype2 DQA allele 2	Haplotype2 DQB allele 1	Read counts for Haplotype2 DQB allele 1	% reads for Haplotype2 DQB allele 1	Haplotype2 DQB allele 2	Read counts for Haplotype2 DQB allele 2	% reads for Haplotype2 DQB allele 2		Haplotype3 DRB3 allele	Read counts for Haplotype3 DRB3	% reads for Haplotype3 DRB3	Haplotype3 DQA allele 1
cLH138_gLH138	HF	BT		9842	7672	26117	2	2	3	DR15.1|DQ10.1|DQ4.1	DR1.1|DQ1.1			BoLA-DRB3*015:01	5971	32.4	BoLA-DQA*010:03	3389	35.05	BoLA-DQA*022:09	4283	44.3	BoLA-DQB*010:02:01	4111	9.04	BoLA-DQB*013:01	13856	30.47		BoLA-DRB3*001:01	3871	21							BoLA-DQB*001:01	8150	17.92
cLH139_gLH139	HF	BT		5406	9796	29403	2	2	3	DR10.1|DQ10.2|DQ6.1	DR14.1|DQ14.1			BoLA-DRB3*010:01	3561	35.34	BoLA-DQA*010:04	2854	22.86	BoLA-DQA*021:02	6942	55.62	BoLA-DQB*010:02:01	4458	9.19	BoLA-DQB*009:01	11945	24.62		BoLA-DRB3*014:01:01	1845	18.31							BoLA-DQB*014:01	13000	26.79
cLH140_gLH140	HF	BT		10434	14867	27134	2	2	3	DR15.1|DQ10.1|DQ4.1	DR1.1|DQ1.1			BoLA-DRB3*015:01	5762	29.32	BoLA-DQA*010:03	5033	26.68	BoLA-DQA*022:09	9834	52.13	BoLA-DQB*010:02:01	4576	9.48	BoLA-DQB*013:01	13077	27.09		BoLA-DRB3*001:01	4672	23.77							BoLA-DQB*001:01	9481	19.64
cLH141_gLH141	HF	BT		8763	12526	17678	2	2	3	DR10.1|DQ10.2|DQ6.1	DR1.1|DQ1.1			BoLA-DRB3*010:01	5352	32.99	BoLA-DQA*010:04	3181	20.3	BoLA-DQA*021:02	9345	59.64	BoLA-DQB*010:02:01	3668	12.08	BoLA-DQB*009:01	7339	24.17		BoLA-DRB3*001:01	3411	21.02							BoLA-DQB*001:01	6671	21.97
cLH142_gLH142	HF	BT		6151	11663	15675	2	2	3	DR12.1|DQ12.1|DQ8.1	DR14.1|DQ14.1			BoLA-DRB3*012:01	4333	36.3	BoLA-DQA*012:05	3146	21.04	BoLA-DQA*022:08	8517	56.95	BoLA-DQB*012:01	2751	11.74	BoLA-DQB*010:05	5711	24.37		BoLA-DRB3*014:01:01	1818	15.23							BoLA-DQB*014:01	7213	30.78
cLH143_gLH143	HF	BT		3843	17603	17140	2	4	4	DR12.1|DQ12.1|DQ8.1	DR16.1|DQ12.3|DQ4.1			BoLA-DRB3*012:01	1867	27.04	BoLA-DQA*012:05	2158	9.61	BoLA-DQA*022:08	6508	28.9824	BoLA-DQB*012:01	2571	9.89	BoLA-DQB*010:05	4708	18.11		BoLA-DRB3*016:AA	1976	28.62	BoLA-DQA*012:06	2121	9.45	BoLA-DQA*022:09	6816	30.35	BoLA-DQB*010:01	3105	11.95	BoLA-DQB*013:01	6756	25.99
cLH144_gLH144	HF	BT		5755	13985	18838	2	2	3	DR10.1|DQ10.2|DQ6.1	DR1.1|DQ1.1			BoLA-DRB3*010:01	3202	30.31	BoLA-DQA*010:04	3259	19	BoLA-DQA*021:02	10726	62.55	BoLA-DQB*010:02:01	2960	10.05	BoLA-DQB*009:01	7205	24.46		BoLA-DRB3*001:01	2553	24.17							BoLA-DQB*001:01	8673	29.44
cLH145_gLH145	HF	BT		7388	42109	16082	2	3	4	DR6.1|DQ13.1|DQ16.1	DR16.1|DQ12.3|DQ4.1			BoLA-DRB3*006:01	3359	23.1	BoLA-DQA*025:01:02	20936	39.69	BoLA-DQA*024:AA	10702	20.29	BoLA-DQB*006:01	2103	8.02	BoLA-DQB*003:02	5679	21.66		BoLA-DRB3*016:AA	4029	27.71	BoLA-DQA*012:06	2618	4.9635	BoLA-DQA*022:09	7853	14.89	BoLA-DQB*010:01	3572	13.62	BoLA-DQB*013:01	4728	18.03
cLH146_gLH146	HF	BT		11517	13151	29512	2	1	2	DR7.1|DQ1.2|DQ17.1	DR27.3|DQ1.2|DQ17.1			BoLA-DRB3*007:01	5194	25.6	BoLA-DQA*028:02	13151	80.67				BoLA-DQB*020:02	14081	31.25	BoLA-DQB*001:05	15431	34.25		BoLA-DRB3*027:03	6323	31.17	BoLA-DQA*028:02	13151	80.67				BoLA-DQB*020:02	14081	31.25	BoLA-DQB*001:05	15431	34.25
cLH147_gLH147	HF	BT		11833	13974	25789	2	4	3	DR10.1|DQ10.2|DQ6.1	DR15.1|DQ10.1|DQ4.1			BoLA-DRB3*010:01	5273	24.95	BoLA-DQA*010:04	2148	11.9241	BoLA-DQA*021:02	5382	29.88	BoLA-DQB*010:02:01	7538	16.89	BoLA-DQB*009:01	8185	18.34		BoLA-DRB3*015:01	6560	31.04	BoLA-DQA*010:03	2286	12.69	BoLA-DQA*022:09	4158	23.08	BoLA-DQB*010:02:01	7538	16.89	BoLA-DQB*013:01	10066	22.56
cLH148_gLH148	HF	BT		10325	12810	21220	2	3	4	DR12.1|DQ12.1|DQ8.1	DR7.1|DQ1.2|DQ17.1			BoLA-DRB3*012:01	5986	32.75	BoLA-DQA*012:05	1670	10.34	BoLA-DQA*022:08	4051	25.08	BoLA-DQB*012:01	3133	8.92	BoLA-DQB*010:05	6486	18.47		BoLA-DRB3*007:01	4339	23.74	BoLA-DQA*028:02	7089	43.88				BoLA-DQB*020:02	6130	17.46	BoLA-DQB*001:05	5471	15.58
cLH149_gLH149	HF	BT		16218	24584	16644	2	3	3	DR11.1|DQ10.1|DQ5.1	DR15.1|DQ10.1|DQ4.1			BoLA-DRB3*011:01	7837	28.92	BoLA-DQA*010:03	8227	25.88	BoLA-DQA*034:01	9211	28.97	BoLA-DQB*010:02:01	4605	15.61	BoLA-DQB*014:02	5491	18.61		BoLA-DRB3*015:01	8381	30.92	BoLA-DQA*010:03	8227	25.88	BoLA-DQA*022:09	7146	22.48	BoLA-DQB*010:02:01	4605	15.61	BoLA-DQB*013:01	6548	22.2
cLH150_gLH150	HF	BT		12576	37142	19223	2	4	3	DR10.1|DQ10.2|DQ6.1	DR11.1|DQ10.1|DQ5.1			BoLA-DRB3*010:01	5983	26.65	BoLA-DQA*010:04	6468	13.6375	BoLA-DQA*021:02	10808	22.79	BoLA-DQB*010:02:01	5164	14.76	BoLA-DQB*009:01	7708	22.03		BoLA-DRB3*011:01	6593	29.36	BoLA-DQA*010:03	7994	16.86	BoLA-DQA*034:01	11872	25.03	BoLA-DQB*010:02:01	5164	14.76	BoLA-DQB*014:02	6351	18.15
cLH151_gLH151	HF	BT		9016	46368	24821	2	3	3	DR11.1|DQ10.1|DQ5.1	DR2.1|DQ2.1			BoLA-DRB3*011:01	3719	24.82	BoLA-DQA*010:03	8298	13.96	BoLA-DQA*034:01	20311	34.16	BoLA-DQB*010:02:01	1371	3.66	BoLA-DQB*014:02	3591	9.59		BoLA-DRB3*002:01	5297	35.35	BoLA-DQA*002:03	17759	29.87				BoLA-DQB*002:01	19859	53.01
cLH152_gLH152	HF	BT	No DQA	11678	41	20656	2	0	2	DR14.1|DQ14.1	DR1.1|DQ1.1			BoLA-DRB3*014:01:01	5825	28.23							BoLA-DQB*014:01	10490	31.78					BoLA-DRB3*001:01	5853	28.36							BoLA-DQB*001:01	10166	30.8
cLH153_gLH153	HF	BT		11635	47161	17214	2	4	4	DR11.1|DQ10.1|DQ5.1	DR6.1|DQ13.1|DQ16.1			BoLA-DRB3*011:01	4949	24	BoLA-DQA*010:03	6220	10.31	BoLA-DQA*034:01	11925	19.77	BoLA-DQB*010:02:01	2606	8.4	BoLA-DQB*014:02	5895	19		BoLA-DRB3*006:01	6686	32.42	BoLA-DQA*025:01:02	18681	30.97	BoLA-DQA*024:AA	10335	17.13	BoLA-DQB*006:01	2671	8.61	BoLA-DQB*003:02	6042	19.47
cLH154_gLH154	HF	BT		9621	19753	16220	2	2	3	DR10.1|DQ10.2|DQ6.1	DR14.1|DQ14.1			BoLA-DRB3*010:01	4887	25.14	BoLA-DQA*010:04	7540	29.97	BoLA-DQA*021:02	12213	48.54	BoLA-DQB*010:02:01	2429	8.89	BoLA-DQB*009:01	7122	26.08		BoLA-DRB3*014:01:01	4734	24.35							BoLA-DQB*014:01	6669	24.42
cLH155_gLH155	HF	BT		8605	24933	18037	2	4	3	DR10.1|DQ10.2|DQ6.1	DR11.1|DQ10.1|DQ5.1			BoLA-DRB3*010:01	3837	20.75	BoLA-DQA*010:04	4345	12.2239	BoLA-DQA*021:02	6965	19.59	BoLA-DQB*010:02:01	4804	16	BoLA-DQB*009:01	7025	23.4		BoLA-DRB3*011:01	4768	25.78	BoLA-DQA*010:03	5902	16.6	BoLA-DQA*034:01	7721	21.72	BoLA-DQB*010:02:01	4804	16	BoLA-DQB*014:02	5846	19.47
cLH158_gLH158	HF	BT		12705	34874	17240	2	3	3	DR15.1|DQ10.1|DQ4.1	DR11.1|DQ10.1|DQ5.1			BoLA-DRB3*015:01	6121	24.86	BoLA-DQA*010:03	15852	32.32	BoLA-DQA*022:09	7930	16.17	BoLA-DQB*010:02:01	5316	17.81	BoLA-DQB*013:01	6939	23.25		BoLA-DRB3*011:01	6584	26.74	BoLA-DQA*010:03	15852	32.32	BoLA-DQA*034:01	11092	22.61	BoLA-DQB*010:02:01	5316	17.81	BoLA-DQB*014:02	4985	16.7
cLH159_gLH159	HF	BT		13521	58921	16185	2	3	4	DR5.1|DQ13.1|DQ9.1	DR7.1|DQ1.2|DQ17.1			BoLA-DRB3*005:01	8889	34.7	BoLA-DQA*025:01:02	19555	25.81	BoLA-DQA*022:08	12454	16.43	BoLA-DQB*006:01	2344	8.67	BoLA-DQB*005:01	4497	16.64		BoLA-DRB3*007:01	4632	18.08	BoLA-DQA*028:02	26912	35.51				BoLA-DQB*020:02	3703	13.7	BoLA-DQB*001:05	5641	20.88
cLH160_gLH160	HF	BT		12758	63832	17494	2	2	3	DR18.1|DQ13.1|DQ15.1	DR1.1|DQ1.1			BoLA-DRB3*018:01	6329	25.5	BoLA-DQA*025:01:02	43056	52.42	BoLA-DQA*022:08	20776	25.29	BoLA-DQB*006:01	4412	14.45	BoLA-DQB*017:02	7787	25.51		BoLA-DRB3*001:01	6429	25.9							BoLA-DQB*001:01	5295	17.35
cLH161_gLH161	HF	BT		7426	91323	20200	2	4	4	DR10.1|DQ10.2|DQ6.1	DR16.1|DQ12.3|DQ4.1			BoLA-DRB3*010:01	3947	24.12	BoLA-DQA*010:04	19342	15.68	BoLA-DQA*021:02	34208	27.73	BoLA-DQB*010:02:01	2451	6.93921	BoLA-DQB*009:01	5475	15.5		BoLA-DRB3*016:AA	3479	21.26	BoLA-DQA*012:06	13933	11.3	BoLA-DQA*022:09	23840	19.33	BoLA-DQB*010:01	3866	10.95	BoLA-DQB*013:01	8408	23.8
cLH162_gLH162	HF	BT		3791	10736	8723	2	3	3	DR15.1|DQ10.1|DQ4.1	DR16.1|DQ12.3|DQ4.1			BoLA-DRB3*015:01	729	9.04	BoLA-DQA*010:03	2996	21.98	BoLA-DQA*022:09	6167	45.24	BoLA-DQB*010:02:01	1623	12.7524	BoLA-DQB*013:01	5008	39.35		BoLA-DRB3*016:AA	3062	37.95	BoLA-DQA*012:06	1573	11.54	BoLA-DQA*022:09	6167	45.24	BoLA-DQB*010:01	2092	16.44	BoLA-DQB*013:01	5008	39.35
cLH163_gLH163	HF	BT		8554	51371	13366	2	2	3	DR10.1|DQ10.2|DQ6.1	DR1.1|DQ1.1			BoLA-DRB3*010:01	4614	27.88	BoLA-DQA*010:04	15441	24.01	BoLA-DQA*021:02	35930	55.88	BoLA-DQB*010:02:01	3061	14.04	BoLA-DQB*009:01	5063	23.22		BoLA-DRB3*001:01	3940	23.8							BoLA-DQB*001:01	5242	24.04
cLH164_gLH164	HF	BT	3 haplotypes	5395	1550	15258	3	2	4	DR16.1|DQ12.3|DQ4.1	DR14.1|DQ14.1	DR1.1|DQ1.1		BoLA-DRB3*016:AA	724	6.86	BoLA-DQA*012:06	553	27.99	BoLA-DQA*022:09	997	50.46	BoLA-DQB*010:01	885	3.59	BoLA-DQB*013:01	1990	8.07		BoLA-DRB3*014:01:01	2166	20.52							BoLA-DQB*014:01	6264	25.4					BoLA-DRB3*001:01	2505	23.73
cLH165_gLH165	HF	BT		7387	18614	21943	2	4	3	DR10.1|DQ10.2|DQ6.1	DR11.1|DQ10.1|DQ5.1			BoLA-DRB3*010:01	4121	29.75	BoLA-DQA*010:04	3091	12.2961	BoLA-DQA*021:02	4495	17.88	BoLA-DQB*010:02:01	7439	21.67	BoLA-DQB*009:01	8391	24.44		BoLA-DRB3*011:01	3266	23.58	BoLA-DQA*010:03	5121	20.37	BoLA-DQA*034:01	5907	23.5	BoLA-DQB*010:02:01	7439	21.67	BoLA-DQB*014:02	6113	17.81
cLH166_gLH166	HF	BT	No DQA	7601	16	17021	2	0	2	DR14.1|DQ14.1	DR1.1|DQ1.1			BoLA-DRB3*014:01:01	2927	20.78							BoLA-DQB*014:01	8149	31					BoLA-DRB3*001:01	4674	33.17							BoLA-DQB*001:01	8872	33.75
cLH167_gLH167	HF	BT		10419	40190	20619	2	3	4	DR5.1|DQ13.1|DQ9.1	DR7.1|DQ1.2|DQ17.1			BoLA-DRB3*005:01	7907	42.58	BoLA-DQA*025:01:02	15507	30.41	BoLA-DQA*022:08	6334	12.42	BoLA-DQB*006:01	1829	5.55	BoLA-DQB*005:01	4845	14.69		BoLA-DRB3*007:01	2512	13.53	BoLA-DQA*028:02	18349	35.98				BoLA-DQB*020:02	6946	21.06	BoLA-DQB*001:05	6999	21.22
cLH168_gLH168	HF	BT		11680	75047	34193	2	3	4	DR12.1|DQ12.1|DQ8.1	DR27.3|DQ1.2|DQ17.1			BoLA-DRB3*012:01	5981	23.88	BoLA-DQA*012:05	14168	13.79	BoLA-DQA*022:08	23016	22.41	BoLA-DQB*012:01	7732	12.74	BoLA-DQB*010:05	6599	10.87		BoLA-DRB3*027:03	5699	22.76	BoLA-DQA*028:02	37863	36.86				BoLA-DQB*020:02	10502	17.3	BoLA-DQB*001:05	9360	15.42
cLH169_gLH169	HF	BT	Homozygous	8862	47903	15593	1	2	2	DR10.1|DQ10.2|DQ6.1				BoLA-DRB3*010:01	8862	61.68	BoLA-DQA*010:04	19863	32.41	BoLA-DQA*021:02	28040	45.76	BoLA-DQB*010:02:01	6039	25.59	BoLA-DQB*009:01	9554	40.49
cLH170_gLH170	HF	BT		8588	51465	18598	2	2	3	DR11.1|DQ10.1|DQ5.1	DR1.1|DQ1.1			BoLA-DRB3*011:01	4725	29.46	BoLA-DQA*010:03	20445	31.89	BoLA-DQA*034:01	31020	48.38	BoLA-DQB*010:02:01	3989	13.07	BoLA-DQB*014:02	5737	18.8		BoLA-DRB3*001:01	3863	24.09							BoLA-DQB*001:01	8872	29.07
cLH171_gLH171	HF	BT		8999	83948	23074	2	4	4	DR6.1|DQ13.1|DQ16.1	DR12.1|DQ12.1|DQ8.1			BoLA-DRB3*006:01	4083	23.08	BoLA-DQA*025:01:02	35179	30.76	BoLA-DQA*024:AA	15199	13.29	BoLA-DQB*006:01	3174	7.83	BoLA-DQB*003:02	8388	20.7		BoLA-DRB3*012:01	4916	27.79	BoLA-DQA*012:05	16770	14.67	BoLA-DQA*022:08	16800	14.69	BoLA-DQB*012:01	3100	7.65	BoLA-DQB*010:05	8412	20.76
cLH172_gLH172	HF	BT		8636	20393	21337	2	4	3	DR15.1|DQ10.1|DQ4.1	DR10.1|DQ10.2|DQ6.1			BoLA-DRB3*015:01	3062	20.34	BoLA-DQA*010:03	5935	23.7	BoLA-DQA*022:09	4432	17.7	BoLA-DQB*010:02:01	6356	17.79	BoLA-DQB*013:01	8350	23.38		BoLA-DRB3*010:01	5574	37.03	BoLA-DQA*010:04	4427	17.6776	BoLA-DQA*021:02	5599	22.36	BoLA-DQB*010:02:01	6356	17.79	BoLA-DQB*009:01	6631	18.56
cLH173_gLH173	HF	BT		10342	16305	27538	2	4	4	DR15.1|DQ10.1|DQ4.1	DR12.1|DQ12.1|DQ8.1			BoLA-DRB3*015:01	3243	18.81	BoLA-DQA*010:03	4430	21.01	BoLA-DQA*022:09	5082	24.1	BoLA-DQB*010:02:01	3259	7.39	BoLA-DQB*013:01	12155	27.56		BoLA-DRB3*012:01	7099	41.17	BoLA-DQA*012:05	2358	11.18	BoLA-DQA*022:08	4435	21.0309	BoLA-DQB*012:01	3337	7.57	BoLA-DQB*010:05	8787	19.92
cLH174_gLH174	HF	BT		9940	15981	20595	2	3	3	DR16.1|DQ12.3|DQ4.1	DR9.2|DQ3.1			BoLA-DRB3*016:AA	5010	29.8	BoLA-DQA*012:06	3228	16.02	BoLA-DQA*022:09	7141	35.43	BoLA-DQB*010:01	2718	8.22	BoLA-DQB*013:01	6239	18.86		BoLA-DRB3*009:02	4930	29.33	BoLA-DQA*002:07	5612	27.84				BoLA-DQB*018:03	11638	35.18
cLH175_gLH175	HF	BT		11149	19081	16478	2	3	3	DR12.1|DQ12.1|DQ8.1	DR9.2|DQ3.1			BoLA-DRB3*012:01	6080	32.7	BoLA-DQA*012:05	4069	16.98	BoLA-DQA*022:08	9038	37.71	BoLA-DQB*012:01	1290	5.1	BoLA-DQB*010:05	2885	11.41		BoLA-DRB3*009:02	5069	27.26	BoLA-DQA*002:07	5974	24.92				BoLA-DQB*018:03	12303	48.67
cLH176_gLH176	HF	BT		10103	39277	14349	2	2	3	DR11.1|DQ10.1|DQ5.1	DR20.1|DQ25.1			BoLA-DRB3*011:01	4858	26.69	BoLA-DQA*010:03	19991	41.77	BoLA-DQA*034:01	19286	40.3	BoLA-DQB*010:02:01	3223	13.61	BoLA-DQB*014:02	6048	25.53		BoLA-DRB3*020:01:01	5245	28.82							BoLA-DQB*025:01	5078	21.44
cLH177_gLH177	HF	BT		8433	51308	19293	2	2	3	DR10.1|DQ10.2|DQ6.1	DR1.1|DQ1.1			BoLA-DRB3*010:01	4844	34.52	BoLA-DQA*010:04	16223	25.02	BoLA-DQA*021:02	35085	54.11	BoLA-DQB*010:02:01	3677	11.85	BoLA-DQB*009:01	8945	28.82		BoLA-DRB3*001:01	3589	25.57							BoLA-DQB*001:01	6671	21.5
cLH178_gLH178	HF	BT		11248	55114	22490	2	3	4	DR18.1|DQ13.1|DQ15.1	DR12.1|DQ12.1|DQ8.1			BoLA-DRB3*018:01	4841	23.55	BoLA-DQA*025:01:02	23393	33.64	BoLA-DQA*022:08	22690	32.63	BoLA-DQB*006:01	3564	9.86	BoLA-DQB*017:02	4390	12.15		BoLA-DRB3*012:01	6407	31.17	BoLA-DQA*012:05	9031	12.99	BoLA-DQA*022:08	22690	32.63	BoLA-DQB*012:01	4324	11.97	BoLA-DQB*010:05	10212	28.27
cLH179_gLH179	HF	BT		9616	58178	22963	2	3	3	DR15.1|DQ10.1|DQ4.1	DR9.2|DQ3.1			BoLA-DRB3*015:01	3676	23.15	BoLA-DQA*010:03	17273	25.05	BoLA-DQA*022:09	26159	37.94	BoLA-DQB*010:02:01	1632	4.8	BoLA-DQB*013:01	4919	14.48		BoLA-DRB3*009:02	5940	37.41	BoLA-DQA*002:07	14746	21.38				BoLA-DQB*018:03	16412	48.31
cLH180_gLH180	HF	BT		10250	17704	14063	2	2	3	DR11.1|DQ10.1|DQ5.1	DR1.1|DQ1.1			BoLA-DRB3*011:01	5352	26.61	BoLA-DQA*010:03	8348	37.29	BoLA-DQA*034:01	9356	41.79	BoLA-DQB*010:02:01	2815	11.2	BoLA-DQB*014:02	4753	18.92		BoLA-DRB3*001:01	4898	24.36							BoLA-DQB*001:01	6495	25.85
cLH181_gLH181	HF	BT		9366	23065	24231	2	4	4	DR18.1|DQ13.1|DQ15.1	DR11.1|DQ10.1|DQ5.1			BoLA-DRB3*018:01	4951	28.19	BoLA-DQA*025:01:02	6644	20.86	BoLA-DQA*022:08	3068	9.63	BoLA-DQB*006:01	5682	13.64	BoLA-DQB*017:02	5968	14.33		BoLA-DRB3*011:01	4415	25.14	BoLA-DQA*010:03	6264	19.67	BoLA-DQA*034:01	7089	22.26	BoLA-DQB*010:02:01	4296	10.31	BoLA-DQB*014:02	8285	19.89
cLH182_gLH182	HF	BT		7825	18261	14320	2	2	3	DR15.1|DQ10.1|DQ4.1	DR1.1|DQ1.1			BoLA-DRB3*015:01	3080	20.74	BoLA-DQA*010:03	7770	33.34	BoLA-DQA*022:09	10491	45.01	BoLA-DQB*010:02:01	3159	13.46	BoLA-DQB*013:01	6495	27.68		BoLA-DRB3*001:01	4745	31.95							BoLA-DQB*001:01	4666	19.89
cLH183_gLH183	HF	BT	No DQA	8222	34	9165	2	0	2	DR14.1|DQ14.1	DR1.1|DQ1.1			BoLA-DRB3*014:01:01	3760	23.79							BoLA-DQB*014:01	4951	33.76					BoLA-DRB3*001:01	4462	28.24							BoLA-DQB*001:01	4214	28.74
cLH184_gLH184	HF	BT		10338	61120	21608	2	3	3	DR15.1|DQ10.1|DQ4.1	DR2.1|DQ2.1			BoLA-DRB3*015:01	4109	20.68	BoLA-DQA*010:03	17530	21.74	BoLA-DQA*022:09	19951	24.74	BoLA-DQB*010:02:01	1578	4.16	BoLA-DQB*013:01	5623	14.83		BoLA-DRB3*002:01	6229	31.35	BoLA-DQA*002:03	23639	29.31				BoLA-DQB*002:01	14407	38
cLH185_gLH185	HF	BT	Homozygous	3702	16160	7782	1	1	2	DR27.3|DQ1.2|DQ17.1				BoLA-DRB3*027:03	3702	48	BoLA-DQA*028:02	16160	78.06				BoLA-DQB*020:02	2563	24.3	BoLA-DQB*001:05	5219	49.47
cLH186_gLH186	HF	BT	Homozygous	7813	52776	10899	1	2	2	DR11.1|DQ10.1|DQ5.1				BoLA-DRB3*011:01	7813	57.73	BoLA-DQA*010:03	23773	37.43	BoLA-DQA*034:01	29003	45.67	BoLA-DQB*010:02:01	3797	23.83	BoLA-DQB*014:02	7102	44.56
cLH187_gLH187	HF	BT	No DQA,Homozygous	8556	49	10654	1	0	1	DR1.1|DQ1.1				BoLA-DRB3*001:01	8556	60.11							BoLA-DQB*001:01	10654	67.23
cLH188_gLH188	HF	BT		11328	23193	21477	2	4	3	DR11.1|DQ10.1|DQ5.1	DR10.1|DQ10.2|DQ6.1			BoLA-DRB3*011:01	5506	25.09	BoLA-DQA*010:03	8782	29.42	BoLA-DQA*034:01	5088	17.04	BoLA-DQB*010:02:01	7539	20.48	BoLA-DQB*014:02	6273	17.04		BoLA-DRB3*010:01	5822	26.53	BoLA-DQA*010:04	5233	17.5292	BoLA-DQA*021:02	4090	13.7	BoLA-DQB*010:02:01	7539	20.48	BoLA-DQB*009:01	7665	20.82
cLH190_gLH190	HF	BT	No DQA,Homozygous	7960	18	9744	1	0	1	DR1.1|DQ1.1				BoLA-DRB3*001:01	7960	64.85							BoLA-DQB*001:01	9744	75.1
cLH191_gLH191	HF	BT		3776	3513	3998	1	3	4	DR27.3|DQ12.2|DQ9.1	DR27.3|DQ1.2|DQ17.1			BoLA-DRB3*027:03	3776	62.2	BoLA-DQA*012:05:AA	413	9.47	BoLA-DQA*022:08	1988	45.59	BoLA-DQB*010:01	777	13.03	BoLA-DQB*005:01	369	6.19		BoLA-DRB3*027:03	3776	62.2	BoLA-DQA*028:02	1112	25.5				BoLA-DQB*020:02	727	12.19	BoLA-DQB*001:05	2125	35.63
cLH192_gLH192	HF	BT		12903	67627	29795	2	3	4	DR12.1|DQ12.1|DQ8.1	DR27.3|DQ1.2|DQ17.1			BoLA-DRB3*012:01	6411	24.52	BoLA-DQA*012:05	10883	12.17	BoLA-DQA*022:08	19703	22.03	BoLA-DQB*012:01	4890	10.34	BoLA-DQB*010:05	6008	12.71		BoLA-DRB3*027:03	6492	24.83	BoLA-DQA*028:02	37041	41.42				BoLA-DQB*020:02	9009	19.06	BoLA-DQB*001:05	9888	20.92
cLH193_gLH193	HF	BT		5334	17556	18099	2	1	2	DR9.2|DQ3.1	DR14.1|DQ14.1			BoLA-DRB3*009:02	3651	34.52	BoLA-DQA*002:07	17556	82.31				BoLA-DQB*018:03	14338	55.35					BoLA-DRB3*014:01:01	1683	15.91							BoLA-DQB*014:01	3761	14.52
cLH194_gLH194	HF	BT		7016	45846	15662	2	4	4	DR12.1|DQ12.1|DQ8.1	DR6.1|DQ13.1|DQ16.1			BoLA-DRB3*012:01	4099	32.06	BoLA-DQA*012:05	7081	12.31	BoLA-DQA*022:08	9623	16.73	BoLA-DQB*012:01	3383	14.42	BoLA-DQB*010:05	6255	26.67		BoLA-DRB3*006:01	2917	22.82	BoLA-DQA*025:01:02	17135	29.79	BoLA-DQA*024:AA	12007	20.87	BoLA-DQB*006:01	1431	6.1	BoLA-DQB*003:02	4593	19.58
cLH195_gLH195	HF	BT		6233	70247	15641	2	4	4	DR18.1|DQ13.1|DQ15.1	DR15.1|DQ10.1|DQ4.1			BoLA-DRB3*018:01	3638	33.48	BoLA-DQA*025:01:02	28184	32.35	BoLA-DQA*022:08	11831	13.5783	BoLA-DQB*006:01	2577	10.71	BoLA-DQB*017:02	4027	16.74		BoLA-DRB3*015:01	2595	23.88	BoLA-DQA*010:03	15436	17.72	BoLA-DQA*022:09	14796	16.98	BoLA-DQB*010:02:01	2946	12.25	BoLA-DQB*013:01	6091	25.32
cLH197_gLH197	HF	BT		8469	6303	20577	2	1	3	DR27.3|DQ1.2|DQ17.1	DR1.1|DQ1.1			BoLA-DRB3*027:03	4313	29.5	BoLA-DQA*028:02	6303	75.75				BoLA-DQB*020:02	7164	23.63	BoLA-DQB*001:05	7106	23.43		BoLA-DRB3*001:01	4156	28.42							BoLA-DQB*001:01	6307	20.8
cLH198_gLH198	HF	BT		13927	23154	20941	2	2	3	DR10.1|DQ10.2|DQ6.1	DR1.1|DQ1.1			BoLA-DRB3*010:01	6672	29.15	BoLA-DQA*010:04	7239	24.74	BoLA-DQA*021:02	15915	54.4	BoLA-DQB*010:02:01	2353	6.58	BoLA-DQB*009:01	6497	18.18		BoLA-DRB3*001:01	7255	31.7							BoLA-DQB*001:01	12091	33.82
cLH199_gLH199	HF	BT		9720	23622	15361	2	1	3	DR7.1|DQ1.2|DQ17.1	DR14.1|DQ14.1			BoLA-DRB3*007:01	3704	22.56	BoLA-DQA*028:02	23622	81.33				BoLA-DQB*020:02	5670	23.86	BoLA-DQB*001:05	5200	21.88		BoLA-DRB3*014:01:01	6016	36.64							BoLA-DQB*014:01	4491	18.9
cLH200_gLH200	HF	BT		6155	27386	13662	2	3	4	DR11.1|DQ10.1|DQ5.1	DR7.1|DQ1.2|DQ17.1			BoLA-DRB3*011:01	4000	33.12	BoLA-DQA*010:03	9614	29.58	BoLA-DQA*034:01	8001	24.62	BoLA-DQB*010:02:01	1938	9.96	BoLA-DQB*014:02	2631	13.52		BoLA-DRB3*007:01	2155	17.85	BoLA-DQA*028:02	9771	30.07				BoLA-DQB*020:02	5902	30.32	BoLA-DQB*001:05	3191	16.39
cLH201_gLH201	HF	BT		7971	62049	18798	2	3	4	DR10.1|DQ10.2|DQ6.1	DR27.3|DQ1.2|DQ17.1			BoLA-DRB3*010:01	3617	26	BoLA-DQA*010:04	10534	12.8	BoLA-DQA*021:02	21835	26.54	BoLA-DQB*010:02:01	1703	6.03	BoLA-DQB*009:01	3887	13.76		BoLA-DRB3*027:03	4354	31.3	BoLA-DQA*028:02	29680	36.08				BoLA-DQB*020:02	6222	22.02	BoLA-DQB*001:05	6986	24.73
cLH203_gLH203	HF	BT		405	9407	13818	2	4	4	DR16.1|DQ12.3|DQ4.1	DR11.1|DQ10.1|DQ5.1			BoLA-DRB3*016:AA	190	26.13	BoLA-DQA*012:06	1715	12.73	BoLA-DQA*022:09	2351	17.45	BoLA-DQB*010:01	3003	14.53	BoLA-DQB*013:01	4378	21.18		BoLA-DRB3*011:01	215	29.57	BoLA-DQA*010:03	3041	22.58	BoLA-DQA*034:01	2300	17.07	BoLA-DQB*010:02:01	2139	10.3468	BoLA-DQB*014:02	4298	20.79
cLH204_gLH204	HF	BT		2223	8269	19590	2	3	4	DR11.1|DQ10.1|DQ5.1	DR27.3|DQ1.2|DQ17.1			BoLA-DRB3*011:01	853	20.19	BoLA-DQA*010:03	2874	28.33	BoLA-DQA*034:01	2482	24.47	BoLA-DQB*010:02:01	1896	6.19	BoLA-DQB*014:02	3825	12.48		BoLA-DRB3*027:03	1370	32.43	BoLA-DQA*028:02	2913	28.71				BoLA-DQB*020:02	7867	25.67	BoLA-DQB*001:05	6002	19.59
cLH206_gLH206	HF	BT		5760	1971	16486	2	1	3	DR7.1|DQ1.2|DQ17.1	DR1.1|DQ1.1			BoLA-DRB3*007:01	2019	19.19	BoLA-DQA*028:02	1971	84.7				BoLA-DQB*020:02	5924	25.35	BoLA-DQB*001:05	5663	24.24		BoLA-DRB3*001:01	3741	35.56							BoLA-DQB*001:01	4899	20.97
cLH207_gLH207	HF	BT		7044	1292	9562	2	1	3	DR7.1|DQ1.2|DQ17.1	DR1.1|DQ1.1			BoLA-DRB3*007:01	2471	18.87	BoLA-DQA*028:02	1292	85.51				BoLA-DQB*020:02	3674	26.23	BoLA-DQB*001:05	3103	22.15		BoLA-DRB3*001:01	4573	34.92							BoLA-DQB*001:01	2785	19.88
cLH208_gLH208	HF	BT		5757	10330	16990	2	2	3	DR27.3|DQ1.2|DQ17.1	DR9.2|DQ3.1			BoLA-DRB3*027:03	2397	18.95	BoLA-DQA*028:02	6080	49.07				BoLA-DQB*020:02	2847	11.06	BoLA-DQB*001:05	3011	11.7		BoLA-DRB3*009:02	3360	26.56	BoLA-DQA*002:07	4250	34.3				BoLA-DQB*018:03	11132	43.25
cLH209_gLH209	HF	BT	No DQA,Homozygous	7623	13	18571	1	0	1	DR1.1|DQ1.1				BoLA-DRB3*001:01	7623	62.27							BoLA-DQB*001:01	18571	77.65
cLH210_gLH210	HF	BT	No DQA	6263	19	14449	2	0	2	DR1.1|DQ1.1	DR14.1|DQ14.1			BoLA-DRB3*001:01	3320	27.63							BoLA-DQB*001:01	7291	33.97					BoLA-DRB3*014:01:01	2943	24.49							BoLA-DQB*014:01	7158	33.36
cLH212_gLH212	HF	BT		6254	4610	13233	2	3	3	DR11.1|DQ10.1|DQ5.1	DR2.1|DQ2.1			BoLA-DRB3*011:01	2573	25.41	BoLA-DQA*010:03	1620	30.01	BoLA-DQA*034:01	1500	27.78	BoLA-DQB*010:02:01	1127	5.99	BoLA-DQB*014:02	2002	10.64		BoLA-DRB3*002:01	3681	36.36	BoLA-DQA*002:03	1490	27.6				BoLA-DQB*002:01	10104	53.7
cLH213_gLH213	HF	BT		275	149	290	2	3	3	DR11.1|DQ10.1|DQ5.1	DR9.2|DQ3.1			BoLA-DRB3*011:01	91	17.04	BoLA-DQA*010:03	38	19.49	BoLA-DQA*034:01	68	34.87	BoLA-DQB*010:02:01	21	5.01	BoLA-DQB*014:02	26	6.21		BoLA-DRB3*009:02	184	34.46	BoLA-DQA*002:07	43	22.05				BoLA-DQB*018:03	243	58
cLH214_gLH214	HF	BT		6829	15460	14220	2	2	3	DR7.1|DQ1.2|DQ17.1	DR9.2|DQ3.1			BoLA-DRB3*007:01	2095	15.49	BoLA-DQA*028:02	11634	61.77				BoLA-DQB*020:02	3602	16.85	BoLA-DQB*001:05	2222	10.4		BoLA-DRB3*009:02	4734	35	BoLA-DQA*002:07	3826	20.32				BoLA-DQB*018:03	8396	39.28
cLH215_gLH215	HF	BT		9551	33584	13137	2	4	4	DR12.1|DQ12.1|DQ8.1	DR15.1|DQ10.1|DQ4.1			BoLA-DRB3*012:01	5546	29.13	BoLA-DQA*012:05	4853	11.41	BoLA-DQA*022:08	9139	21.4919	BoLA-DQB*012:01	2052	9.39	BoLA-DQB*010:05	4279	19.58		BoLA-DRB3*015:01	4005	21.03	BoLA-DQA*010:03	9071	21.33	BoLA-DQA*022:09	10521	24.74	BoLA-DQB*010:02:01	1513	6.92	BoLA-DQB*013:01	5293	24.22
cLH216_gLH216	HF	BT		9489	67202	16179	2	4	3	DR11.1|DQ10.1|DQ5.1	DR10.1|DQ10.2|DQ6.1			BoLA-DRB3*011:01	4824	25.21	BoLA-DQA*010:03	23929	26.95	BoLA-DQA*034:01	17125	19.29	BoLA-DQB*010:02:01	5145	18.36	BoLA-DQB*014:02	5327	19.01		BoLA-DRB3*010:01	4665	24.37	BoLA-DQA*010:04	13538	15.2476	BoLA-DQA*021:02	12610	14.2	BoLA-DQB*010:02:01	5145	18.36	BoLA-DQB*009:01	5707	20.37
cLH217_gLH217	HF	BT		7084	48842	15266	2	2	3	DR15.1|DQ10.1|DQ4.1	DR1.1|DQ1.1			BoLA-DRB3*015:01	2788	22.31	BoLA-DQA*010:03	18959	31.42	BoLA-DQA*022:09	29883	49.52	BoLA-DQB*010:02:01	2908	13.19	BoLA-DQB*013:01	6752	30.62		BoLA-DRB3*001:01	4296	34.37							BoLA-DQB*001:01	5606	25.42
cLH218_gLH218	HF	BT		9367	57748	15295	2	2	3	DR18.1|DQ13.1|DQ15.1	DR14.1|DQ14.1			BoLA-DRB3*018:01	5998	32.74	BoLA-DQA*025:01:02	38513	52.63	BoLA-DQA*022:08	19235	26.28	BoLA-DQB*006:01	3025	12.85	BoLA-DQB*017:02	5701	24.22		BoLA-DRB3*014:01:01	3369	18.39							BoLA-DQB*014:01	6569	27.91
cLH219_gLH219	HF	BT		9051	37825	14941	2	2	3	DR12.1|DQ12.1|DQ8.1	DR14.1|DQ14.1			BoLA-DRB3*012:01	6028	34.51	BoLA-DQA*012:05	12293	25.41	BoLA-DQA*022:08	25532	52.77	BoLA-DQB*012:01	2999	12.61	BoLA-DQB*010:05	4984	20.96		BoLA-DRB3*014:01:01	3023	17.3							BoLA-DQB*014:01	6958	29.26
cLH220_gLH220	HF	BT		6444	8143	11710	2	2	3	DR10.1|DQ10.2|DQ6.1	DR14.1|DQ14.1			BoLA-DRB3*010:01	3829	35.35	BoLA-DQA*010:04	3979	40.35	BoLA-DQA*021:02	4164	42.23	BoLA-DQB*010:02:01	2225	13	BoLA-DQB*009:01	4280	25.02		BoLA-DRB3*014:01:01	2615	24.14							BoLA-DQB*014:01	5205	30.42
cLH221_gLH221	HF	BT	Homozygous	13608	25653	29693	1	2	2	DR11.1|DQ10.1|DQ5.1				BoLA-DRB3*011:01	13608	69.38	BoLA-DQA*010:03	10237	31.64	BoLA-DQA*034:01	15416	47.65	BoLA-DQB*010:02:01	7901	17.48	BoLA-DQB*014:02	21792	48.22
cLH222_gLH222	HF	BT		1989	792	972	2	3	4	DR11.1|DQ10.1|DQ5.1	DR27.3|DQ1.2|DQ17.1			BoLA-DRB3*011:01	901	30.15	BoLA-DQA*010:03	141	14.66	BoLA-DQA*034:01	333	34.62	BoLA-DQB*010:02:01	104	7.91	BoLA-DQB*014:02	186	14.16		BoLA-DRB3*027:03	1088	36.41	BoLA-DQA*028:02	318	33.06				BoLA-DQB*020:02	209	15.91	BoLA-DQB*001:05	473	36
cLH223_gLH223	HF	BT		12546	44103	15875	2	4	4	DR6.1|DQ13.1|DQ16.1	DR12.1|DQ12.1|DQ8.1			BoLA-DRB3*006:01	5004	22.03	BoLA-DQA*025:01:02	19742	34.55	BoLA-DQA*024:AA	9092	15.91	BoLA-DQB*006:01	2257	8.64	BoLA-DQB*003:02	6540	25.03		BoLA-DRB3*012:01	7542	33.2	BoLA-DQA*012:05	6822	11.94	BoLA-DQA*022:08	8447	14.78	BoLA-DQB*012:01	1994	7.63	BoLA-DQB*010:05	5084	19.46
cLH224_gLH224	HF	BT	No DQA	11544	47	22010	2	0	2	DR1.1|DQ1.1	DR14.1|DQ14.1			BoLA-DRB3*001:01	6395	32.18							BoLA-DQB*001:01	9672	29.45					BoLA-DRB3*014:01:01	5149	25.91							BoLA-DQB*014:01	12338	37.57
cLH225_gLH225	HF	BT		1469	2692	967	2	4	4	DR12.1|DQ12.1|DQ8.1	DR10.1|DQ10.2|DQ6.1			BoLA-DRB3*012:01	770	28.73	BoLA-DQA*012:05	333	10.21	BoLA-DQA*022:08	721	22.1	BoLA-DQB*012:01	202	15.76	BoLA-DQB*010:05	373	29.1		BoLA-DRB3*010:01	699	26.08	BoLA-DQA*010:04	434	13.3	BoLA-DQA*021:02	1204	36.91	BoLA-DQB*010:02:01	112	8.74	BoLA-DQB*009:01	280	21.84
cLH226_gLH226	HF	BT		8247	64862	12615	2	4	4	DR15.1|DQ10.1|DQ4.1	DR18.1|DQ13.1|DQ15.1			BoLA-DRB3*015:01	2916	20.32	BoLA-DQA*010:03	15436	19.13	BoLA-DQA*022:09	9031	11.19	BoLA-DQB*010:02:01	2823	14.66	BoLA-DQB*013:01	4465	23.18		BoLA-DRB3*018:01	5331	37.16	BoLA-DQA*025:01:02	34144	42.32	BoLA-DQA*022:08	6251	7.74741	BoLA-DQB*006:01	2096	10.88	BoLA-DQB*017:02	3231	16.77
cLH227_gLH227	HF	BT		9278	50384	15893	2	2	3	DR15.1|DQ10.1|DQ4.1	DR1.1|DQ1.1			BoLA-DRB3*015:01	3493	22.02	BoLA-DQA*010:03	23144	37.31	BoLA-DQA*022:09	27240	43.92	BoLA-DQB*010:02:01	2744	10.76	BoLA-DQB*013:01	5045	19.79		BoLA-DRB3*001:01	5785	36.48							BoLA-DQB*001:01	8104	31.79
cLH228_gLH228	HF	BT		8106	22358	25722	2	4	3	DR10.1|DQ10.2|DQ6.1	DR11.1|DQ10.1|DQ5.1			BoLA-DRB3*010:01	3790	24.17	BoLA-DQA*010:04	4740	17.2307	BoLA-DQA*021:02	4463	16.22	BoLA-DQB*010:02:01	6355	15.4	BoLA-DQB*009:01	10354	25.09		BoLA-DRB3*011:01	4316	27.52	BoLA-DQA*010:03	7458	27.11	BoLA-DQA*034:01	5697	20.71	BoLA-DQB*010:02:01	6355	15.4	BoLA-DQB*014:02	9013	21.84
cLH229_gLH229	HF	BT	Homozygous	5810	11888	13778	1	2	2	DR10.1|DQ10.2|DQ6.1				BoLA-DRB3*010:01	5810	56.66	BoLA-DQA*010:04	4337	28.63	BoLA-DQA*021:02	7551	49.84	BoLA-DQB*010:02:01	5201	26.38	BoLA-DQB*009:01	8577	43.51
cLH230_gLH230	HF	BT		8141	17469	17642	2	4	4	DR6.1|DQ13.1|DQ16.1	DR12.1|DQ12.1|DQ8.1			BoLA-DRB3*006:01	3026	17.77	BoLA-DQA*025:01:02	7576	32.49	BoLA-DQA*024:AA	3596	15.42	BoLA-DQB*006:01	2772	9.52	BoLA-DQB*003:02	7908	27.17		BoLA-DRB3*012:01	5115	30.05	BoLA-DQA*012:05	2805	12.03	BoLA-DQA*022:08	3492	14.97	BoLA-DQB*012:01	1862	6.4	BoLA-DQB*010:05	5100	17.52
cLH231_gLH231	HF	BT		3640	9143	8100	2	3	4	DR18.1|DQ13.1|DQ15.1	DR27.3|DQ1.2|DQ17.1			BoLA-DRB3*018:01	2640	43.97	BoLA-DQA*025:01:02	3472	31.93	BoLA-DQA*022:08	1713	15.75	BoLA-DQB*006:01	517	4.7	BoLA-DQB*017:02	1133	10.29		BoLA-DRB3*027:03	1000	16.66	BoLA-DQA*028:02	3958	36.4				BoLA-DQB*020:02	3304	30.02	BoLA-DQB*001:05	3146	28.58
cLH232_gLH232	HF	BT		8284	44817	16133	2	4	4	DR12.1|DQ12.1|DQ8.1	DR15.1|DQ10.1|DQ4.1			BoLA-DRB3*012:01	5886	33.81	BoLA-DQA*012:05	7860	13.49	BoLA-DQA*022:08	10968	18.824	BoLA-DQB*012:01	3696	14.29	BoLA-DQB*010:05	4716	18.24		BoLA-DRB3*015:01	2398	13.78	BoLA-DQA*010:03	14799	25.4	BoLA-DQA*022:09	11190	19.21	BoLA-DQB*010:02:01	2208	8.54	BoLA-DQB*013:01	5513	21.32
LH103640	HF	BT	Homozygous	6381	140	11041	1	1	1	DR1.1|DQ1.1				BoLA-DRB3*001:01	6381	77.9	BoLA-DQA*001:01	140	67.63				BoLA-DQB*001:01	11041	73.08
LH103668	HF	BT		6373	20497	9166	2	2	3	DR11.1|DQ10.1|DQ5.1	DR1.1|DQ1.1			BoLA-DRB3*011:01	2859	30.09	BoLA-DQA*010:03	5180	21.4	BoLA-DQA*034:01	15317	63.29	BoLA-DQB*010:02:01	944	6.63	BoLA-DQB*014:02	3247	22.81		BoLA-DRB3*001:01	3514	36.99							BoLA-DQB*001:01	4975	34.95
LH17-001	HF	BT		7643	13757	20014	2	4	3	DR11.1|DQ10.1|DQ5.1	DR10.1|DQ10.2|DQ6.1			BoLA-DRB3*011:01	4045	39.87	BoLA-DQA*010:03	3068	16.87	BoLA-DQA*034:01	4205	23.12	BoLA-DQB*010:02:01	5271	20.5	BoLA-DQB*014:02	7408	28.81		BoLA-DRB3*010:01	3598	35.46	BoLA-DQA*010:04	2892	15.9032	BoLA-DQA*021:02	3592	19.75	BoLA-DQB*010:02:01	5271	20.5	BoLA-DQB*009:01	7335	28.52
LH17-002	HF	BT		7605	19079	24507	2	4	3	DR15.1|DQ10.1|DQ4.1	DR10.1|DQ10.2|DQ6.1			BoLA-DRB3*015:01	3706	35.35	BoLA-DQA*010:03	3453	15.152	BoLA-DQA*022:09	5701	25.02	BoLA-DQB*010:02:01	5794	15.96	BoLA-DQB*013:01	10760	29.64		BoLA-DRB3*010:01	3899	37.19	BoLA-DQA*010:04	3565	15.64	BoLA-DQA*021:02	6360	27.91	BoLA-DQB*010:02:01	5794	15.96	BoLA-DQB*009:01	7953	21.91
LH17-003	HF	BT	Homozygous	11149	19972	30100	1	2	2	DR10.1|DQ10.2|DQ6.1				BoLA-DRB3*010:01	11149	87.57	BoLA-DQA*010:04	6612	28.62	BoLA-DQA*021:02	13360	57.83	BoLA-DQB*010:02:01	8060	19.94	BoLA-DQB*009:01	22040	54.51
LH17-004	HF	BT	Homozygous	8546	17146	22085	1	2	2	DR10.1|DQ10.2|DQ6.1				BoLA-DRB3*010:01	8546	85.55	BoLA-DQA*010:04	5516	27.65	BoLA-DQA*021:02	11630	58.3	BoLA-DQB*010:02:01	6687	23.97	BoLA-DQB*009:01	15398	55.19
LH17-005	HF	BT		9350	16582	19501	2	2	3	DR11.1|DQ10.1|DQ5.1	DR14.1|DQ14.1			BoLA-DRB3*011:01	5392	45.59	BoLA-DQA*010:03	5387	27.26	BoLA-DQA*034:01	11195	56.65	BoLA-DQB*010:02:01	4016	15.17	BoLA-DQB*014:02	9170	34.63		BoLA-DRB3*014:01:01	3958	33.47							BoLA-DQB*014:01	6315	23.85
LH17-006	HF	BT		8990	16802	24026	2	4	4	DR16.1|DQ12.3|DQ4.1	DR10.1|DQ10.2|DQ6.1			BoLA-DRB3*016:AA	4836	38.64	BoLA-DQA*012:06	2046	9.74	BoLA-DQA*022:09	5539	26.36	BoLA-DQB*010:01	4882	13.38	BoLA-DQB*013:01	8728	23.92		BoLA-DRB3*010:01	4154	33.19	BoLA-DQA*010:04	3028	14.41	BoLA-DQA*021:02	6189	29.45	BoLA-DQB*010:02:01	3085	8.45437	BoLA-DQB*009:01	7331	20.09
LH17-007	HF	BT		7386	12592	16026	1	4	4	DR11.1|DQ12.3|DQ4.1	DR11.1|DQ10.1|DQ5.1			BoLA-DRB3*011:01	7386	86.46	BoLA-DQA*012:06	1944	11.36	BoLA-DQA*022:09	3607	21.08	BoLA-DQB*010:01	4243	21.05	BoLA-DQB*013:01	4363	21.65		BoLA-DRB3*011:01	7386	86.46	BoLA-DQA*010:03	2306	13.48	BoLA-DQA*034:01	4735	27.67	BoLA-DQB*010:02:01	2017	10.0064	BoLA-DQB*014:02	5403	26.8
LH17-008	HF	BT	Homozygous	6227	15543	17660	1	2	2	DR15.1|DQ10.1|DQ4.1				BoLA-DRB3*015:01	6227	85.9	BoLA-DQA*010:03	5844	32.33	BoLA-DQA*022:09	9699	53.65	BoLA-DQB*010:02:01	5321	25.04	BoLA-DQB*013:01	12339	58.07
LH17-009	HF	BT		5659	11059	17626	2	2	3	DR18.1|DQ13.1|DQ15.1	DR14.1|DQ14.1			BoLA-DRB3*018:01	2873	39.61	BoLA-DQA*025:01:02	6127	45.08	BoLA-DQA*022:08	4932	36.29	BoLA-DQB*006:01	5005	22.96	BoLA-DQB*017:02	7153	32.81		BoLA-DRB3*014:01:01	2786	38.41							BoLA-DQB*014:01	5468	25.08
LH17-011	HF	BT		10262	13738	17631	2	3	3	DR11.1|DQ10.1|DQ5.1	DR15.1|DQ10.1|DQ4.1			BoLA-DRB3*011:01	5372	39.02	BoLA-DQA*010:03	5549	28.59	BoLA-DQA*034:01	4630	23.86	BoLA-DQB*010:02:01	4475	18.72	BoLA-DQB*014:02	5392	22.55		BoLA-DRB3*015:01	4890	35.52	BoLA-DQA*010:03	5549	28.59	BoLA-DQA*022:09	3559	18.34	BoLA-DQB*010:02:01	4475	18.72	BoLA-DQB*013:01	7764	32.47
LH17-012	HF	BT		7591	12217	14015	2	4	4	DR11.1|DQ10.1|DQ5.1	DR12.1|DQ12.1|DQ8.1			BoLA-DRB3*011:01	3614	37.93	BoLA-DQA*010:03	2357	14.34	BoLA-DQA*034:01	4973	30.26	BoLA-DQB*010:02:01	1657	9.09	BoLA-DQB*014:02	4600	25.23		BoLA-DRB3*012:01	3977	41.74	BoLA-DQA*012:05	1890	11.5	BoLA-DQA*022:08	2997	18.23	BoLA-DQB*012:01	3940	21.61	BoLA-DQB*010:05	3818	20.94
LH17-013	HF	BT		8456	17758	15540	2	4	4	DR10.1|DQ10.2|DQ6.1	DR12.1|DQ12.1|DQ8.1			BoLA-DRB3*010:01	4021	35.4	BoLA-DQA*010:04	3315	15.34	BoLA-DQA*021:02	6218	28.78	BoLA-DQB*010:02:01	1986	10.14	BoLA-DQB*009:01	3652	18.65		BoLA-DRB3*012:01	4435	39.04	BoLA-DQA*012:05	3206	14.84	BoLA-DQA*022:08	5019	23.23	BoLA-DQB*012:01	5527	28.22	BoLA-DQB*010:05	4375	22.34
LH17-014	HF	BT		8552	13371	14579	2	3	3	DR15.1|DQ10.1|DQ4.1	DR11.1|DQ10.1|DQ5.1			BoLA-DRB3*015:01	4444	39.8	BoLA-DQA*010:03	5363	30.28	BoLA-DQA*022:09	3006	16.97	BoLA-DQB*010:02:01	3846	20.07	BoLA-DQB*013:01	6249	32.62		BoLA-DRB3*011:01	4108	36.79	BoLA-DQA*010:03	5363	30.28	BoLA-DQA*034:01	5002	28.25	BoLA-DQB*010:02:01	3846	20.07	BoLA-DQB*014:02	4484	23.4
LH17-015	HF	BT	Homozygous	11316	21119	19779	1	2	2	DR15.1|DQ10.1|DQ4.1				BoLA-DRB3*015:01	11316	87.9	BoLA-DQA*010:03	7213	29.52	BoLA-DQA*022:09	13906	56.91	BoLA-DQB*010:02:01	7338	29.14	BoLA-DQB*013:01	12441	49.4
LH17-016	HF	BT	No DQA,Homozygous	8432	60	13539	1	0	1	DR14.1|DQ14.1				BoLA-DRB3*014:01:01	8432	87.37							BoLA-DQB*014:01	13539	90.21
LH17-017	HF	BT		5890	9998	13277	2	2	3	DR10.1|DQ10.2|DQ6.1	DR14.1|DQ14.1			BoLA-DRB3*010:01	3316	40.88	BoLA-DQA*010:04	3203	27.15	BoLA-DQA*021:02	6795	57.59	BoLA-DQB*010:02:01	2467	15.15	BoLA-DQB*009:01	6736	41.37		BoLA-DRB3*014:01:01	2574	31.73							BoLA-DQB*014:01	4074	25.02
LH17-018	HF	BT		7645	10484	14575	2	2	3	DR12.1|DQ12.1|DQ8.1	DR1.1|DQ1.1			BoLA-DRB3*012:01	4019	37.46	BoLA-DQA*012:05	2299	15.99	BoLA-DQA*022:08	8185	56.93	BoLA-DQB*012:01	5484	29.21	BoLA-DQB*010:05	5238	27.9		BoLA-DRB3*001:01	3626	33.8							BoLA-DQB*001:01	3853	20.52
LH17-019	HF	BT		8935	15589	13516	2	4	4	DR11.1|DQ10.2|DQ7.1	DR18.1|DQ13.1|DQ15.1			BoLA-DRB3*011:01	5273	43.94	BoLA-DQA*010:04	3154	16.79	BoLA-DQA*021:02	3621	19.27	BoLA-DQB*010:02:01	1956	11.8	BoLA-DQB*029:02	4733	28.56		BoLA-DRB3*018:01	3662	30.52	BoLA-DQA*025:01:02	6458	34.37	BoLA-DQA*022:08	2356	12.54	BoLA-DQB*006:01	2442	14.74	BoLA-DQB*017:02	4385	26.46
LH17-020	HF	BT		10075	16046	19467	2	3	3	DR11.1|DQ12.3|DQ4.1	DR9.2|DQ3.1			BoLA-DRB3*011:01	4896	32.76	BoLA-DQA*012:06	2047	9.32	BoLA-DQA*022:09	9036	41.12	BoLA-DQB*010:01	2535	8.91	BoLA-DQB*013:01	6556	23.05		BoLA-DRB3*009:02	5179	34.65	BoLA-DQA*002:07	4963	22.59				BoLA-DQB*018:03	10376	36.47
LH17-021	HF	BT		8338	13115	13993	2	4	4	DR11.1|DQ10.1|DQ5.1	DR12.1|DQ12.1|DQ8.1			BoLA-DRB3*011:01	3925	33.42	BoLA-DQA*010:03	4212	22.13	BoLA-DQA*034:01	4510	23.7	BoLA-DQB*010:02:01	1600	8.97	BoLA-DQB*014:02	4203	23.56		BoLA-DRB3*012:01	4413	37.57	BoLA-DQA*012:05	1617	8.5	BoLA-DQA*022:08	2776	14.59	BoLA-DQB*012:01	3890	21.81	BoLA-DQB*010:05	4300	24.11
LH17-022	HF	BT		8234	16104	19112	2	3	4	DR10.1|DQ10.2|DQ6.1	DR7.1|DQ1.2|DQ17.1			BoLA-DRB3*010:01	4788	39.94	BoLA-DQA*010:04	2321	11.5	BoLA-DQA*021:02	6765	33.52	BoLA-DQB*010:02:01	2402	8.83	BoLA-DQB*009:01	6314	23.22		BoLA-DRB3*007:01	3446	28.74	BoLA-DQA*028:02	7018	34.77				BoLA-DQB*020:02	6298	23.16	BoLA-DQB*001:05	4098	15.07
LH17-023	HF	BT		6032	10205	13306	2	1	3	DR27.3|DQ1.2|DQ17.1	DR1.1|DQ1.1			BoLA-DRB3*027:03	3035	36.01	BoLA-DQA*028:02	10205	84.41				BoLA-DQB*020:02	4080	25.94	BoLA-DQB*001:05	4810	30.58		BoLA-DRB3*001:01	2997	35.56							BoLA-DQB*001:01	4416	28.08
LH17-024	HF	BT		4848	13921	11870	2	3	4	DR15.1|DQ10.1|DQ4.1	DR7.1|DQ1.2|DQ17.1			BoLA-DRB3*015:01	2808	41.98	BoLA-DQA*010:03	2094	12.17	BoLA-DQA*022:09	4742	27.56	BoLA-DQB*010:02:01	1668	11.74	BoLA-DQB*013:01	4037	28.4		BoLA-DRB3*007:01	2040	30.5	BoLA-DQA*028:02	7085	41.18				BoLA-DQB*020:02	3516	24.74	BoLA-DQB*001:05	2649	18.64
LH17-025	HF	BT		8307	10961	17466	2	2	3	DR15.1|DQ10.1|DQ4.1	DR14.1|DQ14.1			BoLA-DRB3*015:01	4897	45.38	BoLA-DQA*010:03	4583	35.29	BoLA-DQA*022:09	6378	49.11	BoLA-DQB*010:02:01	3019	14.44	BoLA-DQB*013:01	10377	49.64		BoLA-DRB3*014:01:01	3410	31.6							BoLA-DQB*014:01	4070	19.47
LH17-026	HF	BT		8129	12287	15130	2	2	3	DR15.1|DQ10.1|DQ4.1	DR1.1|DQ1.1			BoLA-DRB3*015:01	3746	35.33	BoLA-DQA*010:03	4071	27.35	BoLA-DQA*022:09	8216	55.2	BoLA-DQB*010:02:01	1799	9.78	BoLA-DQB*013:01	9260	50.36		BoLA-DRB3*001:01	4383	41.34							BoLA-DQB*001:01	4071	22.14
LH17-027	HF	BT	Homozygous	11085	17826	24552	1	2	2	DR15.1|DQ10.1|DQ4.1				BoLA-DRB3*015:01	11085	86.55	BoLA-DQA*010:03	6830	32.91	BoLA-DQA*022:09	10996	52.99	BoLA-DQB*010:02:01	5036	16.93	BoLA-DQB*013:01	19516	65.62
LH17-028	HF	BT		8255	13617	13922	2	2	3	DR18.1|DQ13.1|DQ15.1	DR14.1|DQ14.1			BoLA-DRB3*018:01	4295	40.63	BoLA-DQA*025:01:02	8405	50.55	BoLA-DQA*022:08	5212	31.35	BoLA-DQB*006:01	2891	17.34	BoLA-DQB*017:02	6642	39.83		BoLA-DRB3*014:01:01	3960	37.46							BoLA-DQB*014:01	4389	26.32
LH17-029	HF	BT		8463	10264	19008	2	1	3	DR27.3|DQ1.2|DQ17.1	DR14.1|DQ14.1			BoLA-DRB3*027:03	4166	38.01	BoLA-DQA*028:02	10264	83.24				BoLA-DQB*020:02	7661	33.61	BoLA-DQB*001:05	5565	24.42		BoLA-DRB3*014:01:01	4297	39.2							BoLA-DQB*014:01	5782	25.37
LH17-030	HF	BT		7629	16165	22532	2	3	4	DR18.1|DQ13.1|DQ15.1	DR27.3|DQ1.2|DQ17.1			BoLA-DRB3*018:01	4071	42.49	BoLA-DQA*025:01:02	5964	30.02	BoLA-DQA*022:08	3446	17.35	BoLA-DQB*006:01	2638	9.26	BoLA-DQB*017:02	6970	24.47		BoLA-DRB3*027:03	3558	37.13	BoLA-DQA*028:02	6755	34				BoLA-DQB*020:02	6917	24.28	BoLA-DQB*001:05	6007	21.09
LH17-031	HF	BT		8652	15769	17026	2	3	3	DR11.1|DQ10.1|DQ5.1	DR15.1|DQ10.1|DQ4.1			BoLA-DRB3*011:01	4484	40.01	BoLA-DQA*010:03	7528	35.7	BoLA-DQA*034:01	4826	22.89	BoLA-DQB*010:02:01	4806	21.99	BoLA-DQB*014:02	6681	30.57		BoLA-DRB3*015:01	4168	37.19	BoLA-DQA*010:03	7528	35.7	BoLA-DQA*022:09	3415	16.2	BoLA-DQB*010:02:01	4806	21.99	BoLA-DQB*013:01	5539	25.34
LH17-032	HF	BT		6528	13851	17878	2	2	3	DR15.1|DQ10.1|DQ4.1	DR1.1|DQ1.1			BoLA-DRB3*015:01	3126	37.35	BoLA-DQA*010:03	4857	28.48	BoLA-DQA*022:09	8994	52.73	BoLA-DQB*010:02:01	3381	14.91	BoLA-DQB*013:01	7065	31.16		BoLA-DRB3*001:01	3402	40.65							BoLA-DQB*001:01	7432	32.78
LH17-033	HF	BT		9335	14849	22027	2	4	4	DR15.1|DQ10.1|DQ4.1	DR6.1|DQ13.1|DQ16.1			BoLA-DRB3*015:01	4166	34.88	BoLA-DQA*010:03	3834	20.23	BoLA-DQA*022:09	3480	18.37	BoLA-DQB*010:02:01	2824	9.58	BoLA-DQB*013:01	10673	36.19		BoLA-DRB3*006:01	5169	43.28	BoLA-DQA*025:01:02	4703	24.82	BoLA-DQA*024:AA	2832	14.95	BoLA-DQB*006:01	3387	11.49	BoLA-DQB*003:02	5143	17.44
LH17-034	HF	BT		9686	16626	22426	2	4	3	DR10.1|DQ10.2|DQ6.1	DR11.1|DQ10.1|DQ5.1			BoLA-DRB3*010:01	4625	35.8	BoLA-DQA*010:04	3312	14.8195	BoLA-DQA*021:02	4075	18.23	BoLA-DQB*010:02:01	4959	15.86	BoLA-DQB*009:01	8928	28.55		BoLA-DRB3*011:01	5061	39.17	BoLA-DQA*010:03	4289	19.19	BoLA-DQA*034:01	4950	22.15	BoLA-DQB*010:02:01	4959	15.86	BoLA-DQB*014:02	8539	27.3
LH17-035	HF	BT		10110	11224	24801	2	1	3	DR7.1|DQ1.2|DQ17.1	DR1.1|DQ1.1			BoLA-DRB3*007:01	4095	31.65	BoLA-DQA*028:02	11224	85.84				BoLA-DQB*020:02	8517	28.35	BoLA-DQB*001:05	7288	24.26		BoLA-DRB3*001:01	6015	46.48							BoLA-DQB*001:01	8996	29.94
LH17-037	HF	BT		10934	13517	22360	2	2	3	DR16.1|DQ12.3|DQ4.1	DR1.1|DQ1.1			BoLA-DRB3*016:AA	6587	46.74	BoLA-DQA*012:06	3349	20.28	BoLA-DQA*022:09	10168	61.57	BoLA-DQB*010:01	4494	15.69	BoLA-DQB*013:01	11421	39.88		BoLA-DRB3*001:01	4347	30.84							BoLA-DQB*001:01	6445	22.51
LH17-038	HF	BT		7870	15881	15384	2	4	4	DR18.1|DQ13.1|DQ15.1	DR15.1|DQ10.1|DQ4.1			BoLA-DRB3*018:01	3746	36.63	BoLA-DQA*025:01:02	5000	26.17	BoLA-DQA*022:08	3047	15.9495	BoLA-DQB*006:01	2313	12.44	BoLA-DQB*017:02	3517	18.92		BoLA-DRB3*015:01	4124	40.32	BoLA-DQA*010:03	4603	24.09	BoLA-DQA*022:09	3231	16.91	BoLA-DQB*010:02:01	2747	14.78	BoLA-DQB*013:01	6807	36.62
LH17-039	HF	BT		8662	16370	21176	2	4	4	DR18.1|DQ13.1|DQ15.1	DR10.1|DQ10.2|DQ6.1			BoLA-DRB3*018:01	4435	39.56	BoLA-DQA*025:01:02	4561	22.7	BoLA-DQA*022:08	3362	16.73	BoLA-DQB*006:01	2982	10.66	BoLA-DQB*017:02	6421	22.96		BoLA-DRB3*010:01	4227	37.7	BoLA-DQA*010:04	3554	17.69	BoLA-DQA*021:02	4893	24.35	BoLA-DQB*010:02:01	3165	11.32	BoLA-DQB*009:01	8608	30.77
LH17-040	HF	BT		10132	15926	19089	2	3	3	DR11.1|DQ10.1|DQ5.1	DR15.1|DQ10.1|DQ4.1			BoLA-DRB3*011:01	5385	41.21	BoLA-DQA*010:03	6894	32.03	BoLA-DQA*034:01	5189	24.11	BoLA-DQB*010:02:01	5221	20.7	BoLA-DQB*014:02	7269	28.82		BoLA-DRB3*015:01	4747	36.33	BoLA-DQA*010:03	6894	32.03	BoLA-DQA*022:09	3843	17.86	BoLA-DQB*010:02:01	5221	20.7	BoLA-DQB*013:01	6599	26.16
LH17-041	HF	BT	No DQA	5334	46	13514	2	0	2	DR14.1|DQ14.1	DR1.1|DQ1.1			BoLA-DRB3*014:01:01	2541	37.02							BoLA-DQB*014:01	6873	43.25					BoLA-DRB3*001:01	2793	40.7							BoLA-DQB*001:01	6641	41.79
LH17-042	HF	BT		6038	11193	10561	2	3	4	DR11.1|DQ10.1|DQ5.1	unDR18.1|DQ53.1|DQ52.1			BoLA-DRB3*011:01	2915	33.9	BoLA-DQA*010:03	2987	21.65	BoLA-DQA*034:01	3293	23.87	BoLA-DQB*010:02:01	1269	9.74	BoLA-DQB*014:02	4328	33.22		BoLA-DRB3*018:01	3123	36.31	BoLA-DQA*023:01	4913	35.61				BoLA-DQB*018:03	2729	20.95	BoLA-DQB*gb1:01	2235	17.16
LH17-043	HF	BT		6469	15011	14044	2	3	3	DR10.1|DQ10.2|DQ6.1	DR2.1|DQ2.1			BoLA-DRB3*010:01	3442	38.45	BoLA-DQA*010:04	1772	9.71	BoLA-DQA*021:02	7245	39.71	BoLA-DQB*010:02:01	999	5.83	BoLA-DQB*009:01	3489	20.36		BoLA-DRB3*002:01	3027	33.81	BoLA-DQA*002:03	5994	32.85				BoLA-DQB*002:01	9556	55.77
LH17-044	HF	BT		9730	13019	14272	2	2	3	DR15.1|DQ10.1|DQ4.1	DR1.1|DQ1.1			BoLA-DRB3*015:01	4936	36.57	BoLA-DQA*010:03	3905	24.74	BoLA-DQA*022:09	9114	57.74	BoLA-DQB*010:02:01	2619	14.61	BoLA-DQB*013:01	8514	47.48		BoLA-DRB3*001:01	4794	35.52							BoLA-DQB*001:01	3139	17.51
LH17-045	HF	BT		8697	16004	14113	2	3	4	DR18.1|DQ13.1|DQ15.1	DR27.3|DQ1.2|DQ17.1			BoLA-DRB3*018:01	4384	36.55	BoLA-DQA*025:01:02	5071	26.03	BoLA-DQA*022:08	3361	17.25	BoLA-DQB*006:01	2342	13.05	BoLA-DQB*017:02	4558	25.39		BoLA-DRB3*027:03	4313	35.96	BoLA-DQA*028:02	7572	38.87				BoLA-DQB*020:02	4209	23.45	BoLA-DQB*001:05	3004	16.73
LH17-046	HF	BT		7882	13956	12325	2	3	4	DR11.1|DQ10.1|DQ5.1	DR27.3|DQ1.2|DQ17.1			BoLA-DRB3*011:01	4195	38.07	BoLA-DQA*010:03	3041	17.77	BoLA-DQA*034:01	5233	30.57	BoLA-DQB*010:02:01	1714	11.81	BoLA-DQB*014:02	4436	30.56		BoLA-DRB3*027:03	3687	33.46	BoLA-DQA*028:02	5682	33.2				BoLA-DQB*020:02	3563	24.54	BoLA-DQB*001:05	2612	17.99
LH17-047	HF	BT		7722	11053	12229	2	2	3	DR10.1|DQ10.2|DQ6.1	DR14.1|DQ14.1			BoLA-DRB3*010:01	4202	38.76	BoLA-DQA*010:04	3171	24.22	BoLA-DQA*021:02	7882	60.2	BoLA-DQB*010:02:01	2720	18.5	BoLA-DQB*009:01	6611	44.96		BoLA-DRB3*014:01:01	3520	32.47							BoLA-DQB*014:01	2898	19.71
LH17-048	HF	BT		7527	12138	9439	2	2	3	DR10.1|DQ10.2|DQ6.1	DR14.1|DQ14.1			BoLA-DRB3*010:01	4194	39.84	BoLA-DQA*010:04	3617	25.46	BoLA-DQA*021:02	8521	59.97	BoLA-DQB*010:02:01	1907	17.08	BoLA-DQB*009:01	4150	37.17		BoLA-DRB3*014:01:01	3333	31.66							BoLA-DQB*014:01	3382	30.29
LH17-049	HF	BT		4511	14208	10857	2	3	4	DR6.1|DQ13.1|DQ16.1	DR7.1|DQ1.2|DQ17.1			BoLA-DRB3*006:01	2938	48.84	BoLA-DQA*025:01:02	4812	27.91	BoLA-DQA*024:AA	3328	19.3	BoLA-DQB*006:01	1408	10.94	BoLA-DQB*003:02	3309	25.7		BoLA-DRB3*007:01	1573	26.15	BoLA-DQA*028:02	6068	35.19				BoLA-DQB*020:02	3615	28.08	BoLA-DQB*001:05	2525	19.61
LH17-050	HF	BT		6781	8515	19367	2	1	2	DR9.2|DQ3.1	DR1.1|DQ1.1			BoLA-DRB3*009:02	4244	48.56	BoLA-DQA*002:07	8515	79.64				BoLA-DQB*018:03	15162	65.55					BoLA-DRB3*001:01	2537	29.03							BoLA-DQB*001:01	4205	18.18
LH17-051	HF	BT		6830	16449	13891	2	2	3	DR11.1|DQ10.1|DQ5.1	DR1.1|DQ1.1			BoLA-DRB3*011:01	4111	46.5	BoLA-DQA*010:03	5834	29.08	BoLA-DQA*034:01	10615	52.91	BoLA-DQB*010:02:01	2736	15.95	BoLA-DQB*014:02	6967	40.61		BoLA-DRB3*001:01	2719	30.75							BoLA-DQB*001:01	4188	24.41
LH17-052	HF	BT		9529	15717	14296	2	2	3	DR11.1|DQ10.1|DQ5.1	DR1.1|DQ1.1			BoLA-DRB3*011:01	5538	44.88	BoLA-DQA*010:03	4747	24.89	BoLA-DQA*034:01	10970	57.52	BoLA-DQB*010:02:01	2370	13.76	BoLA-DQB*014:02	6326	36.74		BoLA-DRB3*001:01	3991	32.34							BoLA-DQB*001:01	5600	32.52
LH17-053	HF	BT		9470	17079	21542	2	3	4	DR15.1|DQ10.1|DQ4.1	DR27.3|DQ1.2|DQ17.1			BoLA-DRB3*015:01	5451	44.89	BoLA-DQA*010:03	3088	14.58	BoLA-DQA*022:09	5984	28.25	BoLA-DQB*010:02:01	1997	7.37	BoLA-DQB*013:01	10552	38.92		BoLA-DRB3*027:03	4019	33.09	BoLA-DQA*028:02	8007	37.8				BoLA-DQB*020:02	4980	18.37	BoLA-DQB*001:05	4013	14.8
LH17-054	HF	BT		9881	14333	14694	2	2	3	DR15.1|DQ10.1|DQ4.1	DR1.1|DQ1.1			BoLA-DRB3*015:01	4970	37.96	BoLA-DQA*010:03	6117	34.31	BoLA-DQA*022:09	8216	46.08	BoLA-DQB*010:02:01	2607	14.63	BoLA-DQB*013:01	6859	38.49		BoLA-DRB3*001:01	4911	37.51							BoLA-DQB*001:01	5228	29.33
LH17-055	HF	BT	No DQA	8308	73	18825	2	0	2	DR14.1|DQ14.1	DR1.1|DQ1.1			BoLA-DRB3*014:01:01	3941	35.35							BoLA-DQB*014:01	9433	41.03					BoLA-DRB3*001:01	4367	39.17							BoLA-DQB*001:01	9392	40.86
LH17-056	HF	BT		7052	16173	21268	2	3	4	DR12.1|DQ12.1|DQ8.1	DR27.3|DQ1.2|DQ17.1			BoLA-DRB3*012:01	4220	46.73	BoLA-DQA*012:05	1880	8.89	BoLA-DQA*022:08	6924	32.73	BoLA-DQB*012:01	5326	19.5	BoLA-DQB*010:05	5889	21.56		BoLA-DRB3*027:03	2832	31.36	BoLA-DQA*028:02	7369	34.83				BoLA-DQB*020:02	5449	19.95	BoLA-DQB*001:05	4604	16.86
LH17-057	HF	BT		6552	16580	13494	2	2	3	DR10.1|DQ10.2|DQ6.1	DR1.1|DQ1.1			BoLA-DRB3*010:01	3624	42.96	BoLA-DQA*010:04	5155	25.58	BoLA-DQA*021:02	11425	56.69	BoLA-DQB*010:02:01	2985	18.27	BoLA-DQB*009:01	5107	31.26		BoLA-DRB3*001:01	2928	34.71							BoLA-DQB*001:01	5402	33.07
LH17-058	HF	BT	Homozygous	9087	14812	19019	1	2	2	DR11.1|DQ10.1|DQ5.1				BoLA-DRB3*011:01	9087	86.02	BoLA-DQA*010:03	7125	41.47	BoLA-DQA*034:01	7687	44.74	BoLA-DQB*010:02:01	4840	20.61	BoLA-DQB*014:02	14179	60.37
LH17-059	HF	BT		5535	12982	4642	2	2	3	DR6.1|DQ13.1|DQ16.1	DR20.1|DQ25.1			BoLA-DRB3*006:01	3677	54.82	BoLA-DQA*025:01:02	7876	48.71	BoLA-DQA*024:AA	5106	31.58	BoLA-DQB*006:01	1371	25.75	BoLA-DQB*003:02	2663	50.01		BoLA-DRB3*020:01:01	1858	27.7							BoLA-DQB*025:01	608	11.42
LH17-060	HF	BT		7714	9995	11647	2	2	3	DR15.1|DQ10.1|DQ4.1	DR1.1|DQ1.1			BoLA-DRB3*015:01	4504	46.81	BoLA-DQA*010:03	3320	28.21	BoLA-DQA*022:09	6675	56.72	BoLA-DQB*010:02:01	2173	15.75	BoLA-DQB*013:01	6859	49.72		BoLA-DRB3*001:01	3210	33.36							BoLA-DQB*001:01	2615	18.96
LH17-061	HF	BT		10604	12118	15730	2	3	3	DR12.1|DQ12.1|DQ8.1	DR9.2|DQ3.1			BoLA-DRB3*012:01	5376	38.8	BoLA-DQA*012:05	1781	11.5	BoLA-DQA*022:08	6321	40.81	BoLA-DQB*012:01	3244	14.62	BoLA-DQB*010:05	2902	13.07		BoLA-DRB3*009:02	5228	37.73	BoLA-DQA*002:07	4016	25.93				BoLA-DQB*018:03	9584	43.18
LH17-062	HF	BT		8007	9463	15038	2	2	3	DR12.1|DQ12.1|DQ8.1	DR1.1|DQ1.1			BoLA-DRB3*012:01	4306	42.18	BoLA-DQA*012:05	3017	24.08	BoLA-DQA*022:08	6446	51.44	BoLA-DQB*012:01	6262	34.21	BoLA-DQB*010:05	5583	30.5		BoLA-DRB3*001:01	3701	36.25							BoLA-DQB*001:01	3193	17.44
LH17-063	HF	BT		9665	14371	17089	2	4	3	DR10.1|DQ10.2|DQ6.1	DR11.1|DQ10.1|DQ5.1			BoLA-DRB3*010:01	5117	38.9	BoLA-DQA*010:04	2749	13.8972	BoLA-DQA*021:02	3638	18.39	BoLA-DQB*010:02:01	4470	17.33	BoLA-DQB*009:01	6326	24.52		BoLA-DRB3*011:01	4548	34.58	BoLA-DQA*010:03	3737	18.89	BoLA-DQA*034:01	4247	21.47	BoLA-DQB*010:02:01	4470	17.33	BoLA-DQB*014:02	6293	24.39
LH17-064	HF	BT		7367	9830	14360	2	1	3	DR27.3|DQ1.2|DQ17.1	DR1.1|DQ1.1			BoLA-DRB3*027:03	3532	36.3	BoLA-DQA*028:02	9830	84.46				BoLA-DQB*020:02	5824	33.68	BoLA-DQB*001:05	4418	25.55		BoLA-DRB3*001:01	3835	39.41							BoLA-DQB*001:01	4118	23.82
LH17-065	HF	BT		6872	14966	13679	2	4	4	DR15.1|DQ10.1|DQ4.1	DR27.3|DQ12.2|DQ9.1			BoLA-DRB3*015:01	3800	42.85	BoLA-DQA*010:03	3412	18.18	BoLA-DQA*022:09	4072	21.6988	BoLA-DQB*010:02:01	2071	11.7158	BoLA-DQB*013:01	4773	27		BoLA-DRB3*027:03	3072	34.64	BoLA-DQA*012:05:AA	1837	9.79	BoLA-DQA*022:08	5645	30.08	BoLA-DQB*010:01	4299	24.32	BoLA-DQB*005:01	2536	14.35
LH17-066	HF	BT		7638	13010	17714	2	2	3	DR11.1|DQ10.1|DQ5.1	DR14.1|DQ14.1			BoLA-DRB3*011:01	4374	42.07	BoLA-DQA*010:03	5912	38.28	BoLA-DQA*034:01	7098	45.95	BoLA-DQB*010:02:01	4171	17.01	BoLA-DQB*014:02	10484	42.74		BoLA-DRB3*014:01:01	3264	31.4							BoLA-DQB*014:01	3059	12.47
LH17-068	HF	BT		6947	14940	16724	2	3	4	DR18.1|DQ13.1|DQ15.1	DR7.1|DQ1.2|DQ17.1			BoLA-DRB3*018:01	4060	41.25	BoLA-DQA*025:01:02	4265	23.07	BoLA-DQA*022:08	4090	22.13	BoLA-DQB*006:01	2364	10.87	BoLA-DQB*017:02	6408	29.46		BoLA-DRB3*007:01	2887	29.33	BoLA-DQA*028:02	6585	35.63				BoLA-DQB*020:02	5302	24.37	BoLA-DQB*001:05	2650	12.18
LH17-069	HF	BT		6136	11907	12701	2	2	3	DR18.1|DQ13.1|DQ15.1	DR14.1|DQ14.1			BoLA-DRB3*018:01	3190	38.03	BoLA-DQA*025:01:02	7058	49.56	BoLA-DQA*022:08	4849	34.05	BoLA-DQB*006:01	2790	18.45	BoLA-DQB*017:02	6920	45.76		BoLA-DRB3*014:01:01	2946	35.12							BoLA-DQB*014:01	2991	19.78
LH17-070	HF	BT		8675	17309	19259	2	3	4	DR10.1|DQ10.2|DQ6.1	DR27.3|DQ1.2|DQ17.1			BoLA-DRB3*010:01	4923	38.32	BoLA-DQA*010:04	2282	10.7	BoLA-DQA*021:02	6832	32.02	BoLA-DQB*010:02:01	1911	6.93	BoLA-DQB*009:01	8833	32.02		BoLA-DRB3*027:03	3752	29.21	BoLA-DQA*028:02	8195	38.41				BoLA-DQB*020:02	6424	23.28	BoLA-DQB*001:05	2091	7.58
LH17-071	HF	BT	Homozygous	7526	17028	15703	1	2	2	DR10.1|DQ10.2|DQ6.1				BoLA-DRB3*010:01	7526	76.7	BoLA-DQA*010:04	7677	38.67	BoLA-DQA*021:02	9351	47.11	BoLA-DQB*010:02:01	5415	28.14	BoLA-DQB*009:01	10288	53.46
LH17-072	HF	BT		6294	13671	20405	2	3	3	DR16.1|DQ12.3|DQ4.1	DR2.1|DQ2.1			BoLA-DRB3*016:AA	2854	31.61	BoLA-DQA*012:06	1786	10.25	BoLA-DQA*022:09	6433	36.92	BoLA-DQB*010:01	2230	7.94	BoLA-DQB*013:01	5371	19.13		BoLA-DRB3*002:01	3440	38.1	BoLA-DQA*002:03	5452	31.29				BoLA-DQB*002:01	12804	45.59
LH17-073	HF	BT		7870	11858	12069	2	2	3	DR15.1|DQ10.1|DQ4.1	DR1.1|DQ1.1			BoLA-DRB3*015:01	4210	36.91	BoLA-DQA*010:03	4522	32.09	BoLA-DQA*022:09	7336	52.06	BoLA-DQB*010:02:01	2275	15.22	BoLA-DQB*013:01	6136	41.05		BoLA-DRB3*001:01	3660	32.09							BoLA-DQB*001:01	3658	24.47
LH17-074	HF	BT		5766	11836	14066	2	3	3	DR11.1|DQ10.1|DQ5.1	DR2.1|DQ2.1			BoLA-DRB3*011:01	2526	31.18	BoLA-DQA*010:03	2297	15.61	BoLA-DQA*034:01	5951	40.44	BoLA-DQB*010:02:01	1062	6.19	BoLA-DQB*014:02	3155	18.39		BoLA-DRB3*002:01	3240	40	BoLA-DQA*002:03	3588	24.38				BoLA-DQB*002:01	9849	57.4
LH17-075	HF	BT		9881	16944	17603	2	4	4	DR18.1|DQ13.1|DQ15.1	DR10.1|DQ10.2|DQ6.1			BoLA-DRB3*018:01	4934	35.24	BoLA-DQA*025:01:02	4339	20.81	BoLA-DQA*022:08	2967	14.23	BoLA-DQB*006:01	2755	10.64	BoLA-DQB*017:02	4662	18		BoLA-DRB3*010:01	4947	35.33	BoLA-DQA*010:04	5173	24.81	BoLA-DQA*021:02	4465	21.42	BoLA-DQB*010:02:01	2688	10.38	BoLA-DQB*009:01	7498	28.95
LH17-076	HF	BT		8347	15922	15921	2	2	3	DR11.1|DQ10.1|DQ5.1	DR14.1|DQ14.1			BoLA-DRB3*011:01	4570	44.15	BoLA-DQA*010:03	6970	36.55	BoLA-DQA*034:01	8952	46.94	BoLA-DQB*010:02:01	3449	15.5	BoLA-DQB*014:02	9741	43.77		BoLA-DRB3*014:01:01	3777	36.49							BoLA-DQB*014:01	2731	12.27
LH17-077	HF	BT		10745	16335	18611	2	4	4	DR15.1|DQ10.1|DQ4.1	DR12.1|DQ12.1|DQ8.1			BoLA-DRB3*015:01	5538	38.16	BoLA-DQA*010:03	3541	17.51	BoLA-DQA*022:09	5639	27.89	BoLA-DQB*010:02:01	1905	7.17	BoLA-DQB*013:01	7342	27.64		BoLA-DRB3*012:01	5207	35.88	BoLA-DQA*012:05	2499	12.36	BoLA-DQA*022:08	4656	23.029	BoLA-DQB*012:01	3771	14.19	BoLA-DQB*010:05	5593	21.05
LH17-078	HF	BT		8830	19140	13374	2	2	3	DR10.1|DQ10.2|DQ6.1	DR11.1|DQ10.2|DQ7.1			BoLA-DRB3*010:01	4103	34.83	BoLA-DQA*010:04	6854	30.84	BoLA-DQA*021:02	12286	55.28	BoLA-DQB*010:02:01	4057	24.28	BoLA-DQB*009:01	5188	31.05		BoLA-DRB3*011:01	4727	40.13	BoLA-DQA*010:04	6854	30.84	BoLA-DQA*021:02	12286	55.28	BoLA-DQB*010:02:01	4057	24.28	BoLA-DQB*029:02	4129	24.71
LH17-079	HF	BT	Homozygous	8913	12684	13821	1	1	2	DR27.3|DQ1.2|DQ17.1				BoLA-DRB3*027:03	8913	85.09	BoLA-DQA*028:02	12684	85.93				BoLA-DQB*020:02	6128	38.25	BoLA-DQB*001:05	7693	48.02
LH17-080	HF	BT		7058	13358	12775	2	2	3	DR15.1|DQ10.1|DQ4.1	DR1.1|DQ1.1			BoLA-DRB3*015:01	3586	39.56	BoLA-DQA*010:03	4694	29.31	BoLA-DQA*022:09	8664	54.09	BoLA-DQB*010:02:01	2651	16.96	BoLA-DQB*013:01	8016	51.29		BoLA-DRB3*001:01	3472	38.3							BoLA-DQB*001:01	2108	13.49
LH17-081	HF	BT		10065	17993	17246	2	3	4	DR15.1|DQ10.1|DQ4.1	DR27.3|DQ1.2|DQ17.1			BoLA-DRB3*015:01	5618	41.39	BoLA-DQA*010:03	3064	13.72	BoLA-DQA*022:09	6856	30.71	BoLA-DQB*010:02:01	2314	9.7	BoLA-DQB*013:01	5554	23.27		BoLA-DRB3*027:03	4447	32.77	BoLA-DQA*028:02	8073	36.16				BoLA-DQB*020:02	5889	24.67	BoLA-DQB*001:05	3489	14.62
LH17-082	HF	BT		8137	15902	10498	2	2	3	DR18.1|DQ13.1|DQ15.1	DR1.1|DQ1.1			BoLA-DRB3*018:01	4149	37.78	BoLA-DQA*025:01:02	9304	47.71	BoLA-DQA*022:08	6598	33.83	BoLA-DQB*006:01	2059	15.77	BoLA-DQB*017:02	4588	35.14		BoLA-DRB3*001:01	3988	36.31							BoLA-DQB*001:01	3851	29.49
LH17-083	HF	BT		9569	14306	23388	2	3	4	DR12.1|DQ12.1|DQ8.1	DR7.1|DQ1.2|DQ17.1			BoLA-DRB3*012:01	6307	50.05	BoLA-DQA*012:05	2609	13.7	BoLA-DQA*022:08	5065	26.59	BoLA-DQB*012:01	5295	15.91	BoLA-DQB*010:05	8937	26.85		BoLA-DRB3*007:01	3262	25.88	BoLA-DQA*028:02	6632	34.82				BoLA-DQB*020:02	5539	16.64	BoLA-DQB*001:05	3617	10.87
LH17-084	HF	BT		8827	15123	21291	2	3	4	DR15.1|DQ10.1|DQ4.1	DR7.1|DQ1.2|DQ17.1			BoLA-DRB3*015:01	5074	43.43	BoLA-DQA*010:03	3220	17.45	BoLA-DQA*022:09	5730	31.05	BoLA-DQB*010:02:01	2230	7.49	BoLA-DQB*013:01	10921	36.67		BoLA-DRB3*007:01	3753	32.12	BoLA-DQA*028:02	6173	33.45				BoLA-DQB*020:02	4837	16.24	BoLA-DQB*001:05	3303	11.09
LH17-085	HF	BT		12567	15911	20135	2	4	4	DR15.1|DQ10.1|DQ4.1	DR12.1|DQ12.1|DQ8.1			BoLA-DRB3*015:01	5538	31.84	BoLA-DQA*010:03	4237	21.39	BoLA-DQA*022:09	4958	25.03	BoLA-DQB*010:02:01	1932	7.19	BoLA-DQB*013:01	8716	32.44		BoLA-DRB3*012:01	7029	40.41	BoLA-DQA*012:05	2307	11.65	BoLA-DQA*022:08	4409	22.2621	BoLA-DQB*012:01	4022	14.97	BoLA-DQB*010:05	5465	20.34
LH17-086	HF	BT		11358	14468	17927	2	4	3	DR11.1|DQ10.1|DQ5.1	DR10.1|DQ10.2|DQ6.1			BoLA-DRB3*011:01	5851	38.3	BoLA-DQA*010:03	3674	18.93	BoLA-DQA*034:01	4633	23.87	BoLA-DQB*010:02:01	5212	22.19	BoLA-DQB*014:02	5831	24.83		BoLA-DRB3*010:01	5507	36.05	BoLA-DQA*010:04	2415	12.4433	BoLA-DQA*021:02	3746	19.3	BoLA-DQB*010:02:01	5212	22.19	BoLA-DQB*009:01	6884	29.31
LH17-087	HF	BT		4572	11909	10333	2	3	4	DR18.1|DQ13.1|DQ15.1	DR12.1|DQ12.1|DQ8.1			BoLA-DRB3*018:01	2375	40.88	BoLA-DQA*025:01:02	4222	28.33	BoLA-DQA*022:08	5298	35.55	BoLA-DQB*006:01	1358	11.31	BoLA-DQB*017:02	1531	12.75		BoLA-DRB3*012:01	2197	37.82	BoLA-DQA*012:05	2389	16.03	BoLA-DQA*022:08	5298	35.55	BoLA-DQB*012:01	3479	28.97	BoLA-DQB*010:05	3965	33.02
LH17-088	HF	BT		7816	14892	19072	2	3	4	DR15.1|DQ10.1|DQ4.1	DR27.3|DQ1.2|DQ17.1			BoLA-DRB3*015:01	3423	34.72	BoLA-DQA*010:03	4030	21.97	BoLA-DQA*022:09	5384	29.35	BoLA-DQB*010:02:01	2215	9.28	BoLA-DQB*013:01	8677	36.36		BoLA-DRB3*027:03	4393	44.56	BoLA-DQA*028:02	5478	29.86				BoLA-DQB*020:02	4574	19.16	BoLA-DQB*001:05	3606	15.11
LH17-089	HF	BT	Homozygous	8038	17623	13045	1	2	2	DR10.1|DQ10.2|DQ6.1				BoLA-DRB3*010:01	8038	86.83	BoLA-DQA*010:04	7146	34.54	BoLA-DQA*021:02	10477	50.64	BoLA-DQB*010:02:01	5488	34.92	BoLA-DQB*009:01	7557	48.09
LH17-090	HF	BT		9211	14871	21382	2	3	3	DR11.1|DQ10.1|DQ5.1	DR2.1|DQ2.1			BoLA-DRB3*011:01	4527	36.22	BoLA-DQA*010:03	3060	15.83	BoLA-DQA*034:01	6792	35.14	BoLA-DQB*010:02:01	1552	5.8	BoLA-DQB*014:02	3628	13.56		BoLA-DRB3*002:01	4684	37.47	BoLA-DQA*002:03	5019	25.96				BoLA-DQB*002:01	16202	60.57
LH17-091	HF	BT		3582	7721	8101	2	2	3	DR11.1|DQ10.1|DQ5.1	DR1.1|DQ1.1			BoLA-DRB3*011:01	2015	42.67	BoLA-DQA*010:03	3960	43.03	BoLA-DQA*034:01	3761	40.87	BoLA-DQB*010:02:01	1271	13.11	BoLA-DQB*014:02	4089	42.17		BoLA-DRB3*001:01	1567	33.19							BoLA-DQB*001:01	2741	28.27
LH17-092	HF	BT		8194	15351	19664	2	3	3	DR16.1|DQ12.3|DQ4.1	DR9.2|DQ3.1			BoLA-DRB3*016:AA	3903	32.48	BoLA-DQA*012:06	2339	11.25	BoLA-DQA*022:09	8023	38.59	BoLA-DQB*010:01	2087	7.02	BoLA-DQB*013:01	6549	22.02		BoLA-DRB3*009:02	4291	35.7	BoLA-DQA*002:07	4989	24				BoLA-DQB*018:03	11028	37.08
LH17-093	HF	BT		9411	16420	20751	2	2	3	DR11.1|DQ10.1|DQ5.1	DR1.1|DQ1.1			BoLA-DRB3*011:01	4888	36.68	BoLA-DQA*010:03	6548	32.68	BoLA-DQA*034:01	9872	49.27	BoLA-DQB*010:02:01	4440	15.33	BoLA-DQB*014:02	11418	39.41		BoLA-DRB3*001:01	4523	33.94							BoLA-DQB*001:01	4893	16.89
LH17-094	HF	BT		7797	11431	15012	2	4	4	DR12.1|DQ12.1|DQ8.1	DR11.1|DQ10.1|DQ5.1			BoLA-DRB3*012:01	4204	37.71	BoLA-DQA*012:05	1680	10.96	BoLA-DQA*022:08	2059	13.44	BoLA-DQB*012:01	2619	13.92	BoLA-DQB*010:05	6571	34.93		BoLA-DRB3*011:01	3593	32.23	BoLA-DQA*010:03	3537	23.08	BoLA-DQA*034:01	4155	27.11	BoLA-DQB*010:02:01	1580	8.4	BoLA-DQB*014:02	4242	22.55
LH17-095	HF	BT		7405	14229	17981	2	3	4	DR11.1|DQ10.1|DQ5.1	DR27.3|DQ1.2|DQ17.1			BoLA-DRB3*011:01	3902	37.23	BoLA-DQA*010:03	4297	24.5	BoLA-DQA*034:01	5734	32.69	BoLA-DQB*010:02:01	2001	9.19	BoLA-DQB*014:02	6466	29.69		BoLA-DRB3*027:03	3503	33.42	BoLA-DQA*028:02	4198	23.94				BoLA-DQB*020:02	5501	25.26	BoLA-DQB*001:05	4013	18.43
LH17-096	HF	BT		6943	12143	16364	2	2	3	DR18.1|DQ13.1|DQ15.1	DR14.1|DQ14.1			BoLA-DRB3*018:01	3798	39.66	BoLA-DQA*025:01:02	7254	48.36	BoLA-DQA*022:08	4889	32.59	BoLA-DQB*006:01	3965	20.06	BoLA-DQB*017:02	7390	37.39		BoLA-DRB3*014:01:01	3145	32.84							BoLA-DQB*014:01	5009	25.35
LH17-097	HF	BT		7154	15293	18491	2	3	4	DR18.1|DQ13.1|DQ15.1	DR7.1|DQ1.2|DQ17.1			BoLA-DRB3*018:01	4625	46.82	BoLA-DQA*025:01:02	4987	26.26	BoLA-DQA*022:08	3346	17.62	BoLA-DQB*006:01	2677	11.62	BoLA-DQB*017:02	3475	15.09		BoLA-DRB3*007:01	2529	25.6	BoLA-DQA*028:02	6960	36.65				BoLA-DQB*020:02	7182	31.18	BoLA-DQB*001:05	5157	22.39
LH17-098	HF	BT		5541	11892	12089	2	2	3	DR15.1|DQ10.1|DQ4.1	DR1.1|DQ1.1			BoLA-DRB3*015:01	2679	35.27	BoLA-DQA*010:03	4945	34.17	BoLA-DQA*022:09	6947	48	BoLA-DQB*010:02:01	2851	19.35	BoLA-DQB*013:01	5517	37.45		BoLA-DRB3*001:01	2862	37.68							BoLA-DQB*001:01	3721	25.26
LH17-099	HF	BT	Homozygous	9221	14069	37647	1	2	2	DR15.1|DQ10.1|DQ4.1				BoLA-DRB3*015:01	9221	84.64	BoLA-DQA*010:03	6383	38.81	BoLA-DQA*022:09	7686	46.74	BoLA-DQB*010:02:01	8606	17.41	BoLA-DQB*013:01	29041	58.75
LH17-100	HF	BT		5227	6610	26771	2	1	3	DR27.3|DQ1.2|DQ17.1	DR1.1|DQ1.1			BoLA-DRB3*027:03	2608	38.55	BoLA-DQA*028:02	6610	85.54				BoLA-DQB*020:02	5930	17.41	BoLA-DQB*001:05	11188	32.84		BoLA-DRB3*001:01	2619	38.71							BoLA-DQB*001:01	9653	28.33
LH17-101	HF	BT		6067	13116	25949	2	2	3	DR6.1|DQ13.1|DQ16.1	DR1.1|DQ1.1			BoLA-DRB3*006:01	3383	42.19	BoLA-DQA*025:01:02	7327	43.06	BoLA-DQA*024:AA	5789	34.02	BoLA-DQB*006:01	5688	16.69	BoLA-DQB*003:02	4855	14.24		BoLA-DRB3*001:01	2684	33.47							BoLA-DQB*001:01	15406	45.2
LH17-102	HF	BT	Homozygous	11127	11321	29286	1	2	2	DR12.1|DQ12.1|DQ8.1				BoLA-DRB3*012:01	11127	85.51	BoLA-DQA*012:05	3639	25.83	BoLA-DQA*022:08	7682	54.52	BoLA-DQB*012:01	15829	41.9	BoLA-DQB*010:05	13457	35.62
LH17-103	HF	BT		8347	15209	29335	2	4	4	DR10.1|DQ10.2|DQ6.1	DR12.1|DQ12.1|DQ8.1			BoLA-DRB3*010:01	4402	36.7	BoLA-DQA*010:04	3467	18.07	BoLA-DQA*021:02	4798	25	BoLA-DQB*010:02:01	2593	5.66	BoLA-DQB*009:01	11958	26.12		BoLA-DRB3*012:01	3945	32.89	BoLA-DQA*012:05	3014	15.71	BoLA-DQA*022:08	3930	20.48	BoLA-DQB*012:01	6709	14.66	BoLA-DQB*010:05	8075	17.64
LH17-103710	HF	BT		5043	6719	5466	2	4	4	DR16.1|DQ12.3|DQ4.1	DR10.1|DQ10.2|DQ6.1			BoLA-DRB3*016:AA	2160	27.98	BoLA-DQA*012:06	1044	13.9	BoLA-DQA*022:09	2145	28.55	BoLA-DQB*010:01	893	10.27	BoLA-DQB*013:01	2300	26.46		BoLA-DRB3*010:01	2883	37.35	BoLA-DQA*010:04	1376	18.31	BoLA-DQA*021:02	2154	28.67	BoLA-DQB*010:02:01	519	5.96963	BoLA-DQB*009:01	1754	20.17
LH17-103715	HF	BT		4455	1796	4594	2	4	3	DR10.1|DQ10.2|DQ6.1	DR15.1|DQ10.1|DQ4.1			BoLA-DRB3*010:01	3020	49.66	BoLA-DQA*010:04	277	14.11	BoLA-DQA*021:02	645	32.86	BoLA-DQB*010:02:01	712	11.13	BoLA-DQB*009:01	1558	24.35		BoLA-DRB3*015:01	1435	23.6	BoLA-DQA*010:03	230	11.7168	BoLA-DQA*022:09	644	32.81	BoLA-DQB*010:02:01	712	11.13	BoLA-DQB*013:01	2324	36.32
LH17-103731	HF	BT		5309	784	3388	2	2	3	DR5.1|DQ13.1|DQ4.1	DR14.1|DQ14.1			BoLA-DRB3*005:01	2999	43.29	BoLA-DQA*025:01:02	249	29.26	BoLA-DQA*022:09	535	62.87	BoLA-DQB*006:01	586	13.82	BoLA-DQB*013:01	2260	53.31		BoLA-DRB3*014:01:01	2310	33.34							BoLA-DQB*014:01	542	12.79
LH17-103738	HF	BT		6414	2642	5088	2	2	3	DR12.1|DQ12.1|DQ8.1	DR1.1|DQ1.1			BoLA-DRB3*012:01	3675	42.46	BoLA-DQA*012:05	894	30.59	BoLA-DQA*022:08	1748	59.8	BoLA-DQB*012:01	2619	36.45	BoLA-DQB*010:05	1868	25.99		BoLA-DRB3*001:01	2739	31.64							BoLA-DQB*001:01	601	8.36
LH17-103752	HF	BT		10702	11535	26361	2	2	3	DR10.1|DQ10.2|DQ6.1	DR1.1|DQ1.1			BoLA-DRB3*010:01	6151	44.46	BoLA-DQA*010:04	3926	28.73	BoLA-DQA*021:02	7609	55.68	BoLA-DQB*010:02:01	2627	7.16	BoLA-DQB*009:01	13601	37.1		BoLA-DRB3*001:01	4551	32.89							BoLA-DQB*001:01	10133	27.64
LH17-103794	HF	BT		8606	7557	14557	2	2	3	DR18.1|DQ13.1|DQ15.1	DR1.1|DQ1.1			BoLA-DRB3*018:01	4782	43	BoLA-DQA*025:01:02	3695	41.22	BoLA-DQA*022:08	3862	43.08	BoLA-DQB*006:01	2385	13.56	BoLA-DQB*017:02	5305	30.17		BoLA-DRB3*001:01	3824	34.38							BoLA-DQB*001:01	6867	39.05
LH17-103801	HF	BT		10610	10033	21489	2	2	3	DR18.1|DQ13.1|DQ15.1	DR1.1|DQ1.1			BoLA-DRB3*018:01	5136	37.19	BoLA-DQA*025:01:02	4582	37.07	BoLA-DQA*022:08	5451	44.09	BoLA-DQB*006:01	4863	16.85	BoLA-DQB*017:02	8166	28.29		BoLA-DRB3*001:01	5474	39.63							BoLA-DQB*001:01	8460	29.31
LH17-104	HF	BT		7754	15956	33349	2	3	4	DR15.1|DQ10.1|DQ4.1	DR7.1|DQ1.2|DQ17.1			BoLA-DRB3*015:01	4369	41.59	BoLA-DQA*010:03	2906	14.44	BoLA-DQA*022:09	6197	30.8	BoLA-DQB*010:02:01	1683	3.63	BoLA-DQB*013:01	10493	22.62		BoLA-DRB3*007:01	3385	32.23	BoLA-DQA*028:02	6853	34.06				BoLA-DQB*020:02	15957	34.4	BoLA-DQB*001:05	5216	11.25
LH17-105	HF	BT		10587	15882	31135	2	4	3	DR15.1|DQ10.1|DQ4.1	DR10.1|DQ10.2|DQ6.1			BoLA-DRB3*015:01	4911	31.77	BoLA-DQA*010:03	3756	19.6	BoLA-DQA*022:09	3871	20.2	BoLA-DQB*010:02:01	5978	12.4	BoLA-DQB*013:01	14818	30.75		BoLA-DRB3*010:01	5676	36.72	BoLA-DQA*010:04	3603	18.8058	BoLA-DQA*021:02	4652	24.28	BoLA-DQB*010:02:01	5978	12.4	BoLA-DQB*009:01	10339	21.45
LH17-106	HF	BT		8276	10232	23624	2	4	4	DR11.1|DQ10.1|DQ5.1	DR12.1|DQ12.1|DQ8.1			BoLA-DRB3*011:01	3785	32.9	BoLA-DQA*010:03	2384	15.53	BoLA-DQA*034:01	3337	21.74	BoLA-DQB*010:02:01	2325	6.77	BoLA-DQB*014:02	6297	18.33		BoLA-DRB3*012:01	4491	39.04	BoLA-DQA*012:05	2051	13.36	BoLA-DQA*022:08	2460	16.03	BoLA-DQB*012:01	6793	19.77	BoLA-DQB*010:05	8209	23.89
LH17-107	HF	BT		6328	10297	21331	2	4	4	DR18.1|DQ13.1|DQ15.1	DR16.1|DQ12.3|DQ4.1			BoLA-DRB3*018:01	3425	40.57	BoLA-DQA*025:01:02	2986	23.16	BoLA-DQA*022:08	2407	18.6719	BoLA-DQB*006:01	4611	16.12	BoLA-DQB*017:02	3946	13.79		BoLA-DRB3*016:AA	2903	34.38	BoLA-DQA*012:06	2425	18.81	BoLA-DQA*022:09	2479	19.23	BoLA-DQB*010:01	3310	11.57	BoLA-DQB*013:01	9464	33.08
LH17-108	HF	BT		9232	13598	23856	2	2	3	DR11.1|DQ10.1|DQ5.1	DR1.1|DQ1.1			BoLA-DRB3*011:01	4802	39.26	BoLA-DQA*010:03	4320	26.7	BoLA-DQA*034:01	9278	57.35	BoLA-DQB*010:02:01	2821	8.3	BoLA-DQB*014:02	7186	21.14		BoLA-DRB3*001:01	4430	36.22							BoLA-DQB*001:01	13849	40.74
LH17-109	HF	BT		7255	14734	28631	2	3	4	DR11.1|DQ10.1|DQ5.1	DR7.1|DQ1.2|DQ17.1			BoLA-DRB3*011:01	3958	41.63	BoLA-DQA*010:03	2894	15.72	BoLA-DQA*034:01	6446	35.01	BoLA-DQB*010:02:01	1943	5.24	BoLA-DQB*014:02	7146	19.29		BoLA-DRB3*007:01	3297	34.68	BoLA-DQA*028:02	5394	29.29				BoLA-DQB*020:02	12413	33.5	BoLA-DQB*001:05	7129	19.24
LH17-110	HF	BT		9950	13693	24900	2	4	3	DR15.1|DQ10.1|DQ4.1	DR10.1|DQ10.2|DQ6.1			BoLA-DRB3*015:01	4374	31.14	BoLA-DQA*010:03	2676	16.18	BoLA-DQA*022:09	3730	22.55	BoLA-DQB*010:02:01	3990	10.62	BoLA-DQB*013:01	11227	29.89		BoLA-DRB3*010:01	5576	39.7	BoLA-DQA*010:04	2655	16.0481	BoLA-DQA*021:02	4632	28	BoLA-DQB*010:02:01	3990	10.62	BoLA-DQB*009:01	9683	25.78
LH17-112	HF	BT		7777	11466	22965	2	4	4	DR16.1|DQ12.3|DQ4.1	DR11.1|DQ10.1|DQ5.1			BoLA-DRB3*016:AA	3879	36.46	BoLA-DQA*012:06	2181	12.38	BoLA-DQA*022:09	2651	15.04	BoLA-DQB*010:01	3487	10.03	BoLA-DQB*013:01	11299	32.5		BoLA-DRB3*011:01	3898	36.64	BoLA-DQA*010:03	2927	16.61	BoLA-DQA*034:01	3707	21.03	BoLA-DQB*010:02:01	2275	6.54431	BoLA-DQB*014:02	5904	16.98
LH17-113	HF	BT		8910	8686	24302	2	1	3	DR27.3|DQ1.2|DQ17.1	DR14.1|DQ14.1			BoLA-DRB3*027:03	4979	42.19	BoLA-DQA*028:02	8686	85.06				BoLA-DQB*020:02	11232	36.89	BoLA-DQB*001:05	6243	20.5		BoLA-DRB3*014:01:01	3931	33.31							BoLA-DQB*014:01	6827	22.42
LH17-114	HF	BT		10744	10637	19300	2	2	3	DR12.1|DQ12.1|DQ8.1	DR14.1|DQ14.1			BoLA-DRB3*012:01	6229	41.65	BoLA-DQA*012:05	3580	25.78	BoLA-DQA*022:08	7057	50.82	BoLA-DQB*012:01	7496	27.57	BoLA-DQB*010:05	5367	19.74		BoLA-DRB3*014:01:01	4515	30.19							BoLA-DQB*014:01	6437	23.67
LH17-115	HF	BT		7832	11078	18812	2	3	3	DR6.1|DQ13.1|DQ16.1	DR18.1|DQ13.1|DQ15.1			BoLA-DRB3*006:01	4225	37.07	BoLA-DQA*025:01:02	6772	43.24	BoLA-DQA*024:AA	2496	15.94	BoLA-DQB*006:01	7132	29.27	BoLA-DQB*003:02	5699	23.39		BoLA-DRB3*018:01	3607	31.65	BoLA-DQA*025:01:02	6772	43.24	BoLA-DQA*022:08	1810	11.56	BoLA-DQB*006:01	7132	29.27	BoLA-DQB*017:02	5981	24.55
LH17-116	HF	BT		8415	9323	17888	2	2	3	DR10.1|DQ10.2|DQ6.1	DR1.1|DQ1.1			BoLA-DRB3*010:01	4539	38.52	BoLA-DQA*010:04	2734	25.32	BoLA-DQA*021:02	6589	61.01	BoLA-DQB*010:02:01	1538	6.75	BoLA-DQB*009:01	7797	34.22		BoLA-DRB3*001:01	3876	32.89							BoLA-DQB*001:01	8553	37.53
LH17-117	HF	BT	No DQA	4898	5	20028	2	0	2	DR1.1|DQ1.1	DR14.1|DQ14.1			BoLA-DRB3*001:01	2664	37.79							BoLA-DQB*001:01	10077	38.5					BoLA-DRB3*014:01:01	2234	31.69							BoLA-DQB*014:01	9951	38.02
LH17-118	HF	BT		8122	9982	19880	2	4	4	DR6.1|DQ13.1|DQ16.1	DR10.1|DQ10.2|DQ6.1			BoLA-DRB3*006:01	4012	32.62	BoLA-DQA*025:01:02	3273	24.75	BoLA-DQA*024:AA	2074	15.68	BoLA-DQB*006:01	5300	20.04	BoLA-DQB*003:02	4557	17.23		BoLA-DRB3*010:01	4110	33.42	BoLA-DQA*010:04	2147	16.23	BoLA-DQA*021:02	2488	18.81	BoLA-DQB*010:02:01	2266	8.57	BoLA-DQB*009:01	7757	29.33
LH17-119	HF	BT		8383	13454	24555	2	3	4	DR6.1|DQ13.1|DQ16.1	DR27.3|DQ1.2|DQ17.1			BoLA-DRB3*006:01	4401	35.8	BoLA-DQA*025:01:02	4994	29.19	BoLA-DQA*024:AA	3104	18.14	BoLA-DQB*006:01	4990	14.35	BoLA-DQB*003:02	5337	15.35		BoLA-DRB3*027:03	3982	32.39	BoLA-DQA*028:02	5356	31.31				BoLA-DQB*020:02	7645	21.99	BoLA-DQB*001:05	6583	18.94
LH17-120	HF	BT		8017	15370	24845	2	4	4	DR18.1|DQ13.1|DQ15.1	DR15.1|DQ10.1|DQ4.1			BoLA-DRB3*018:01	3937	31.28	BoLA-DQA*025:01:02	5014	25.75	BoLA-DQA*022:08	3014	15.4778	BoLA-DQB*006:01	5595	15.57	BoLA-DQB*017:02	5817	16.18		BoLA-DRB3*015:01	4080	32.42	BoLA-DQA*010:03	4028	20.69	BoLA-DQA*022:09	3314	17.02	BoLA-DQB*010:02:01	2215	6.16	BoLA-DQB*013:01	11218	31.21
LH17-121	HF	BT		7196	9521	16159	2	4	4	DR12.1|DQ12.1|DQ8.1	DR11.1|DQ10.1|DQ5.1			BoLA-DRB3*012:01	3762	35.43	BoLA-DQA*012:05	1980	14.8	BoLA-DQA*022:08	2069	15.47	BoLA-DQB*012:01	3610	16.61	BoLA-DQB*010:05	6100	28.07		BoLA-DRB3*011:01	3434	32.34	BoLA-DQA*010:03	2436	18.21	BoLA-DQA*034:01	3036	22.7	BoLA-DQB*010:02:01	1578	7.26	BoLA-DQB*014:02	4871	22.42
LH17-122	HF	BT		5325	3962	10117	2	1	3	DR7.1|DQ1.2|DQ17.1	DR1.1|DQ1.1			BoLA-DRB3*007:01	2300	32.68	BoLA-DQA*028:02	3962	90.21				BoLA-DQB*020:02	5039	43.87	BoLA-DQB*001:05	1845	16.06		BoLA-DRB3*001:01	3025	42.97							BoLA-DQB*001:01	3233	28.14
LH17-123	HF	BT		10196	14944	31008	2	3	4	DR18.1|DQ13.1|DQ15.1	DR27.3|DQ1.2|DQ17.1			BoLA-DRB3*018:01	5420	40.07	BoLA-DQA*025:01:02	5299	27.72	BoLA-DQA*022:08	3567	18.66	BoLA-DQB*006:01	5700	12.53	BoLA-DQB*017:02	6344	13.95		BoLA-DRB3*027:03	4776	35.3	BoLA-DQA*028:02	6078	31.79				BoLA-DQB*020:02	9961	21.9	BoLA-DQB*001:05	9003	19.79
LH17-124	HF	BT		11099	13643	24024	2	3	3	DR10.1|DQ10.2|DQ6.1	DR9.2|DQ3.1			BoLA-DRB3*010:01	5856	39.27	BoLA-DQA*010:04	1981	11.45	BoLA-DQA*021:02	7395	42.75	BoLA-DQB*010:02:01	1872	5.56	BoLA-DQB*009:01	8910	26.48		BoLA-DRB3*009:02	5243	35.15	BoLA-DQA*002:07	4267	24.66				BoLA-DQB*018:03	13242	39.35
LH17-125	HF	BT		8901	14932	30109	2	3	3	DR11.1|DQ10.1|DQ5.1	DR2.1|DQ2.1			BoLA-DRB3*011:01	4254	35.67	BoLA-DQA*010:03	1867	9.88	BoLA-DQA*034:01	7546	39.95	BoLA-DQB*010:02:01	2387	5.96	BoLA-DQB*014:02	6926	17.3		BoLA-DRB3*002:01	4647	38.97	BoLA-DQA*002:03	5519	29.22				BoLA-DQB*002:01	20796	51.93
LH17-126	HF	BT		11339	10291	25156	2	2	3	DR10.1|DQ10.2|DQ6.1	DR1.1|DQ1.1			BoLA-DRB3*010:01	6470	42.68	BoLA-DQA*010:04	3077	24.83	BoLA-DQA*021:02	7214	58.21	BoLA-DQB*010:02:01	2337	6.92	BoLA-DQB*009:01	9627	28.51		BoLA-DRB3*001:01	4869	32.12							BoLA-DQB*001:01	13192	39.07
LH17-127	HF	BT		9494	13100	25651	2	3	3	DR12.1|DQ12.1|DQ8.1	DR9.2|DQ3.1			BoLA-DRB3*012:01	5419	43.12	BoLA-DQA*012:05	2040	11.38	BoLA-DQA*022:08	6452	35.99	BoLA-DQB*012:01	6329	17.56	BoLA-DQB*010:05	6721	18.65		BoLA-DRB3*009:02	4075	32.42	BoLA-DQA*002:07	4608	25.71				BoLA-DQB*018:03	12601	34.96
LH17-128	HF	BT		7416	12557	15452	2	2	3	DR11.1|DQ10.1|DQ5.1	DR1.1|DQ1.1			BoLA-DRB3*011:01	3884	39.08	BoLA-DQA*010:03	4391	29.78	BoLA-DQA*034:01	8166	55.38	BoLA-DQB*010:02:01	2118	10	BoLA-DQB*014:02	5713	26.96		BoLA-DRB3*001:01	3532	35.54							BoLA-DQB*001:01	7621	35.97
LH17-129	HF	BT		9552	11761	22218	2	3	3	DR16.1|DQ12.3|DQ4.1	DR9.2|DQ3.1			BoLA-DRB3*016:AA	4659	36.1	BoLA-DQA*012:06	1637	10.21	BoLA-DQA*022:09	5502	34.32	BoLA-DQB*010:01	1691	5.52	BoLA-DQB*013:01	9291	30.33		BoLA-DRB3*009:02	4893	37.92	BoLA-DQA*002:07	4622	28.83				BoLA-DQB*018:03	11236	36.68
LH17-130	HF	BT		9904	12942	29871	2	3	4	DR11.1|DQ10.1|DQ5.1	DR7.1|DQ1.2|DQ17.1			BoLA-DRB3*011:01	5739	43.86	BoLA-DQA*010:03	2468	15.26	BoLA-DQA*034:01	5586	34.55	BoLA-DQB*010:02:01	1741	4.55	BoLA-DQB*014:02	6484	16.95		BoLA-DRB3*007:01	4165	31.83	BoLA-DQA*028:02	4888	30.23				BoLA-DQB*020:02	14470	37.82	BoLA-DQB*001:05	7176	18.75
LH17-131	HF	BT	No DQA,Homozygous	11100	21	33135	1	0	1	DR14.1|DQ14.1				BoLA-DRB3*014:01:01	11100	86.68							BoLA-DQB*014:01	33135	87.64
LH17-132	HF	BT	Homozygous	12158	13462	28054	1	2	2	DR15.1|DQ10.1|DQ4.1				BoLA-DRB3*015:01	12158	87.69	BoLA-DQA*010:03	5258	33.88	BoLA-DQA*022:09	8204	52.86	BoLA-DQB*010:02:01	5232	14.9	BoLA-DQB*013:01	22822	65.01
LH17-133	HF	BT		8016	13185	25099	2	2	3	DR6.1|DQ13.1|DQ16.1	DR1.1|DQ1.1			BoLA-DRB3*006:01	4752	44.17	BoLA-DQA*025:01:02	7240	42.78	BoLA-DQA*024:AA	5945	35.13	BoLA-DQB*006:01	5600	16.35	BoLA-DQB*003:02	7025	20.51		BoLA-DRB3*001:01	3264	30.34							BoLA-DQB*001:01	12474	36.42
LH17-134	HF	BT		10085	11117	21224	2	4	4	DR10.1|DQ10.2|DQ6.1	DR11.1|DQ12.3|DQ4.1			BoLA-DRB3*010:01	5380	38.93	BoLA-DQA*010:04	1712	12.51	BoLA-DQA*021:02	4274	31.22	BoLA-DQB*010:02:01	2236	8.0792	BoLA-DQB*009:01	7667	27.7		BoLA-DRB3*011:01	4705	34.05	BoLA-DQA*012:06	1582	11.56	BoLA-DQA*022:09	3549	25.92	BoLA-DQB*010:01	2816	10.17	BoLA-DQB*013:01	8505	30.73
LH17-135	HF	BT		9487	11703	31438	2	1	2	DR2.1|DQ2.1	DR14.1|DQ14.1			BoLA-DRB3*002:01	6304	50.96	BoLA-DQA*002:03	11703	87.23				BoLA-DQB*002:01	21003	51.77					BoLA-DRB3*014:01:01	3183	25.73							BoLA-DQB*014:01	10435	25.72
LH17-136	HF	BT		10248	11381	21254	2	4	4	DR6.1|DQ13.1|DQ16.1	DR12.1|DQ12.1|DQ8.1			BoLA-DRB3*006:01	4317	31.04	BoLA-DQA*025:01:02	3708	22.66	BoLA-DQA*024:AA	2989	18.27	BoLA-DQB*006:01	4150	14.52	BoLA-DQB*003:02	4977	17.41		BoLA-DRB3*012:01	5931	42.64	BoLA-DQA*012:05	2203	13.46	BoLA-DQA*022:08	2481	15.16	BoLA-DQB*012:01	7700	26.94	BoLA-DQB*010:05	4427	15.49
LH17-137	HF	BT		8816	9083	14181	2	2	3	DR11.1|DQ10.1|DQ5.1	DR1.1|DQ1.1			BoLA-DRB3*011:01	4976	43.25	BoLA-DQA*010:03	3591	34.23	BoLA-DQA*034:01	5492	52.34	BoLA-DQB*010:02:01	1999	11.15	BoLA-DQB*014:02	5104	28.48		BoLA-DRB3*001:01	3840	33.38							BoLA-DQB*001:01	7078	39.49
LH17-203725	HF	BT		5728	3346	6047	2	2	3	DR10.1|DQ10.2|DQ6.1	DR1.1|DQ1.1			BoLA-DRB3*010:01	3786	47.75	BoLA-DQA*010:04	1379	38.15	BoLA-DQA*021:02	1967	54.41	BoLA-DQB*010:02:01	1066	12.19	BoLA-DQB*009:01	3819	43.66		BoLA-DRB3*001:01	1942	24.5							BoLA-DQB*001:01	1162	13.28
LH17-203739	HF	BT		5113	3756	4077	2	3	3	DR11.1|DQ10.1|DQ5.1	DR15.1|DQ10.1|DQ4.1			BoLA-DRB3*011:01	2456	35.01	BoLA-DQA*010:03	1523	34.32	BoLA-DQA*034:01	1111	25.04	BoLA-DQB*010:02:01	686	9.48	BoLA-DQB*014:02	1553	21.47		BoLA-DRB3*015:01	2657	37.88	BoLA-DQA*010:03	1523	34.32	BoLA-DQA*022:09	1122	25.29	BoLA-DQB*010:02:01	686	9.48	BoLA-DQB*013:01	1838	25.41
LH17-203746	HF	BT		3856	3176	4230	2	2	3	DR15.1|DQ10.1|DQ4.1	DR1.1|DQ1.1			BoLA-DRB3*015:01	1947	39.21	BoLA-DQA*010:03	855	24.68	BoLA-DQA*022:09	2321	66.98	BoLA-DQB*010:02:01	607	10.71	BoLA-DQB*013:01	2884	50.91		BoLA-DRB3*001:01	1909	38.45							BoLA-DQB*001:01	739	13.05
LH17-203753	HF	BT		8615	14881	29421	2	2	3	DR15.1|DQ10.1|DQ4.1	DR14.1|DQ14.1			BoLA-DRB3*015:01	4538	39.42	BoLA-DQA*010:03	5911	32.92	BoLA-DQA*022:09	8970	49.96	BoLA-DQB*010:02:01	3293	7.61	BoLA-DQB*013:01	15820	36.54		BoLA-DRB3*014:01:01	4077	35.42							BoLA-DQB*014:01	10308	23.81
LH17-203760	HF	BT		10151	12492	28334	2	3	3	DR15.1|DQ10.1|DQ4.1	DR9.2|DQ3.1			BoLA-DRB3*015:01	4715	33.29	BoLA-DQA*010:03	1750	10.62	BoLA-DQA*022:09	6204	37.65	BoLA-DQB*010:02:01	1673	4.03	BoLA-DQB*013:01	10834	26.13		BoLA-DRB3*009:02	5436	38.38	BoLA-DQA*002:07	4538	27.54				BoLA-DQB*018:03	15827	38.17
LH17-203767	HF	BT		10472	14788	27011	2	4	4	DR16.1|DQ12.3|DQ4.1	DR10.1|DQ10.2|DQ6.1			BoLA-DRB3*016:AA	4982	33.24	BoLA-DQA*012:06	3131	17.04	BoLA-DQA*022:09	3749	20.4	BoLA-DQB*010:01	2712	6.82	BoLA-DQB*013:01	11838	29.75		BoLA-DRB3*010:01	5490	36.63	BoLA-DQA*010:04	3661	19.92	BoLA-DQA*021:02	4247	23.11	BoLA-DQB*010:02:01	1647	4.13902	BoLA-DQB*009:01	10814	27.18
LH17-203774	HF	BT	Homozygous	10012	107	29837	1	3	1	DR1.1|DQ1.1				BoLA-DRB3*001:01	10012	78.69	BoLA-DQA*001:01	11	8.94				BoLA-DQB*001:01	29837	87.25
LH17-203788	HF	BT		9192	12038	22673	2	4	3	DR11.1|DQ10.1|DQ5.1	DR10.1|DQ10.2|DQ6.1			BoLA-DRB3*011:01	3963	28.77	BoLA-DQA*010:03	3274	20.03	BoLA-DQA*034:01	2971	18.17	BoLA-DQB*010:02:01	3153	9.96	BoLA-DQB*014:02	7875	24.89		BoLA-DRB3*010:01	5229	37.96	BoLA-DQA*010:04	3191	19.518	BoLA-DQA*021:02	2602	15.92	BoLA-DQB*010:02:01	3153	9.96	BoLA-DQB*009:01	11645	36.8
LH17-236	HF	BT		7992	14667	13236	2	2	3	DR10.1|DQ10.2|DQ6.1	DR14.1|DQ14.1			BoLA-DRB3*010:01	5533	53.7	BoLA-DQA*010:04	4504	25.66	BoLA-DQA*021:02	10163	57.89	BoLA-DQB*010:02:01	1307	7.96	BoLA-DQB*009:01	5017	30.54		BoLA-DRB3*014:01:01	2459	23.87							BoLA-DQB*014:01	6912	42.07
LH17-303712	HF	BT		2821	5127	7363	2	2	3	DR27.3|DQ1.2|DQ17.1	DR2.1|DQ2.1			BoLA-DRB3*027:03	1176	31.19	BoLA-DQA*028:02	3128	55.75				BoLA-DQB*020:02	1086	11.31	BoLA-DQB*001:05	977	10.18		BoLA-DRB3*002:01	1645	43.63	BoLA-DQA*002:03	1999	35.63				BoLA-DQB*002:01	5300	55.21
LH17-303726	HF	BT		6285	4900	5560	2	3	3	DR10.1|DQ10.2|DQ6.1	DR9.2|DQ3.1			BoLA-DRB3*010:01	3431	39.61	BoLA-DQA*010:04	864	15.3	BoLA-DQA*021:02	2645	46.83	BoLA-DQB*010:02:01	284	3.33	BoLA-DQB*009:01	1366	15.99		BoLA-DRB3*009:02	2854	32.94	BoLA-DQA*002:07	1391	24.63				BoLA-DQB*018:03	3910	45.78
LH17-303733	HF	BT		5218	2787	3834	2	4	4	DR11.1|DQ10.1|DQ5.1	DR5.1|DQ13.1|DQ4.1			BoLA-DRB3*011:01	1928	28.05	BoLA-DQA*010:03	358	11.39	BoLA-DQA*034:01	853	27.15	BoLA-DQB*010:02:01	270	4.66	BoLA-DQB*014:02	1296	22.39		BoLA-DRB3*005:01	3290	47.87	BoLA-DQA*025:01:02	931	29.63	BoLA-DQA*022:09	645	20.53	BoLA-DQB*006:01	370	6.39	BoLA-DQB*013:01	1898	32.79
LH17-303740	HF	BT	No DQA,Homozygous	5110	0	5026	1	0	1	DR1.1|DQ1.1				BoLA-DRB3*001:01	5110	83.02							BoLA-DQB*001:01	5026	87.12
LH17-303768	HF	BT	Homozygous	10694	12411	23084	1	2	2	DR11.1|DQ10.1|DQ5.1				BoLA-DRB3*011:01	10694	87.86	BoLA-DQA*010:03	4973	34.76	BoLA-DQA*034:01	7438	51.99	BoLA-DQB*010:02:01	3507	12.64	BoLA-DQB*014:02	19577	70.56
LH17-303789	HF	BT		9272	9938	25107	2	4	4	DR5.1|DQ13.1|DQ4.1	DR12.1|DQ12.1|DQ8.1			BoLA-DRB3*005:01	5466	39.63	BoLA-DQA*025:01:02	2794	22.32	BoLA-DQA*022:09	2220	17.7345	BoLA-DQB*006:01	3500	9.27	BoLA-DQB*013:01	9383	24.86		BoLA-DRB3*012:01	3806	27.59	BoLA-DQA*012:05	2429	19.4	BoLA-DQA*022:08	2495	19.93	BoLA-DQB*012:01	6674	17.68	BoLA-DQB*010:05	5550	14.7
LH17-303796	HF	BT		12213	16072	31115	2	3	3	DR5.1|DQ13.1|DQ4.1	DR15.1|DQ10.1|DQ4.1			BoLA-DRB3*005:01	7166	43.97	BoLA-DQA*025:01:02	3878	19.8	BoLA-DQA*022:09	7531	38.45	BoLA-DQB*006:01	4134	10.52	BoLA-DQB*013:01	25200	64.12		BoLA-DRB3*015:01	5047	30.97	BoLA-DQA*010:03	4663	23.81	BoLA-DQA*022:09	7531	38.45	BoLA-DQB*010:02:01	1781	4.53	BoLA-DQB*013:01	25200	64.12
LH17-3670	HF	BT		6903	7156	18126	2	2	3	DR10.1|DQ10.2|DQ6.1	DR1.1|DQ1.1			BoLA-DRB3*010:01	3681	42.67	BoLA-DQA*010:04	2473	29.97	BoLA-DQA*021:02	4683	56.76	BoLA-DQB*010:02:01	2292	9.97	BoLA-DQB*009:01	7252	31.55		BoLA-DRB3*001:01	3222	37.35							BoLA-DQB*001:01	8582	37.33
LH17-3675	HF	BT		4540	8045	15235	2	3	4	DR11.1|DQ10.1|DQ5.1	DR27.3|DQ1.2|DQ17.1			BoLA-DRB3*011:01	2339	36.78	BoLA-DQA*010:03	1512	15.73	BoLA-DQA*034:01	3296	34.28	BoLA-DQB*010:02:01	1381	7.33	BoLA-DQB*014:02	5819	30.88		BoLA-DRB3*027:03	2201	34.61	BoLA-DQA*028:02	3237	33.67				BoLA-DQB*020:02	2740	14.54	BoLA-DQB*001:05	5295	28.1
LH17-3676	HF	BT		7967	11509	20188	2	3	3	DR15.1|DQ10.1|DQ4.1	DR9.2|DQ3.1			BoLA-DRB3*015:01	3954	33.79	BoLA-DQA*010:03	1655	11.44	BoLA-DQA*022:09	5847	40.41	BoLA-DQB*010:02:01	1837	6.35	BoLA-DQB*013:01	9071	31.35		BoLA-DRB3*009:02	4013	34.29	BoLA-DQA*002:07	4007	27.7				BoLA-DQB*018:03	9280	32.07
LH17-3681	HF	BT		1984	2750	5973	2	1	2	DR9.2|DQ3.1	DR14.1|DQ14.1			BoLA-DRB3*009:02	1122	40.62	BoLA-DQA*002:07	2750	85.91				BoLA-DQB*018:03	3325	45.52					BoLA-DRB3*014:01:01	862	31.21							BoLA-DQB*014:01	2648	36.25
LH17-3682	HF	BT		4540	6475	12884	2	3	3	DR11.1|DQ10.1|DQ5.1	DR15.1|DQ10.1|DQ4.1			BoLA-DRB3*011:01	2235	36.1	BoLA-DQA*010:03	2339	28.39	BoLA-DQA*034:01	2360	28.64	BoLA-DQB*010:02:01	2813	17.15	BoLA-DQB*014:02	4734	28.86		BoLA-DRB3*015:01	2305	37.23	BoLA-DQA*010:03	2339	28.39	BoLA-DQA*022:09	1776	21.56	BoLA-DQB*010:02:01	2813	17.15	BoLA-DQB*013:01	5337	32.54
LH17-3683	HF	BT		5907	7320	13965	2	2	3	DR10.1|DQ10.2|DQ6.1	DR1.1|DQ1.1			BoLA-DRB3*010:01	3272	39.83	BoLA-DQA*010:04	2809	32.89	BoLA-DQA*021:02	4511	52.82	BoLA-DQB*010:02:01	1973	11.21	BoLA-DQB*009:01	6586	37.42		BoLA-DRB3*001:01	2635	32.08							BoLA-DQB*001:01	5406	30.72
LH17-3686	HF	BT		4883	10494	12078	2	2	3	DR11.1|DQ10.1|DQ5.1	DR1.1|DQ1.1			BoLA-DRB3*011:01	2452	34.02	BoLA-DQA*010:03	3590	28.85	BoLA-DQA*034:01	6904	55.49	BoLA-DQB*010:02:01	1762	10.84	BoLA-DQB*014:02	6783	41.72		BoLA-DRB3*001:01	2431	33.73							BoLA-DQB*001:01	3533	21.73
LH17-3687	HF	BT		6817	6288	13822	2	1	2	DR9.2|DQ3.1	DR14.1|DQ14.1			BoLA-DRB3*009:02	3654	36.85	BoLA-DQA*002:07	6288	85.12				BoLA-DQB*018:03	7565	41.78					BoLA-DRB3*014:01:01	3163	31.9							BoLA-DQB*014:01	6257	34.56
LH17-3690	HF	BT	Homozygous	6799	7153	15324	1	1	1	DR9.2|DQ3.1				BoLA-DRB3*009:02	6799	75.85	BoLA-DQA*002:07	7153	87.35				BoLA-DQB*018:03	15324	84.12
LH17-3698	HF	BT	No DQA	5822	27	22182	2	0	2	DR14.1|DQ14.1	DR1.1|DQ1.1			BoLA-DRB3*014:01:01	2836	37.27							BoLA-DQB*014:01	11410	40.67					BoLA-DRB3*001:01	2986	39.24							BoLA-DQB*001:01	10772	38.39
LH17-3699	HF	BT		9607	10546	29305	2	2	3	DR15.1|DQ10.1|DQ4.1	DR14.1|DQ14.1			BoLA-DRB3*015:01	5415	43.56	BoLA-DQA*010:03	3776	30.23	BoLA-DQA*022:09	6770	54.19	BoLA-DQB*010:02:01	2465	6.31	BoLA-DQB*013:01	14951	38.24		BoLA-DRB3*014:01:01	4192	33.72							BoLA-DQB*014:01	11889	30.41
LH17-3701	HF	BT		3481	112	14699	2	4	2	DR1.1|DQ1.1	DR14.1|DQ14.1			BoLA-DRB3*001:01	1829	40.32	BoLA-DQA*001:01	13	9.85				BoLA-DQB*001:01	6948	38.37					BoLA-DRB3*014:01:01	1652	36.42	BoLA-DQA*014:01	11	8.33				BoLA-DQB*014:01	7751	42.8
LH17-3703	HF	BT		5536	7840	19958	2	2	3	DR15.1|DQ10.1|DQ4.1	DR1.1|DQ1.1			BoLA-DRB3*015:01	3109	44.72	BoLA-DQA*010:03	2503	27.15	BoLA-DQA*022:09	5337	57.89	BoLA-DQB*010:02:01	1400	5.63	BoLA-DQB*013:01	10633	42.76		BoLA-DRB3*001:01	2427	34.91							BoLA-DQB*001:01	7925	31.87
LH17-3704	HF	BT		8908	12551	22904	2	3	3	DR15.1|DQ10.1|DQ4.1	DR11.1|DQ10.1|DQ5.1			BoLA-DRB3*015:01	4291	37.41	BoLA-DQA*010:03	6188	38.52	BoLA-DQA*022:09	2655	16.53	BoLA-DQB*010:02:01	2894	9.6	BoLA-DQB*013:01	11755	38.99		BoLA-DRB3*011:01	4617	40.25	BoLA-DQA*010:03	6188	38.52	BoLA-DQA*034:01	3708	23.08	BoLA-DQB*010:02:01	2894	9.6	BoLA-DQB*014:02	8255	27.38
LH17-3705	HF	BT		7763	13222	25156	2	3	4	DR10.1|DQ10.2|DQ6.1	DR27.3|DQ1.2|DQ17.1			BoLA-DRB3*010:01	4257	40.21	BoLA-DQA*010:04	3344	20.06	BoLA-DQA*021:02	5822	34.92	BoLA-DQB*010:02:01	1403	4.15	BoLA-DQB*009:01	9501	28.09		BoLA-DRB3*027:03	3506	33.12	BoLA-DQA*028:02	4056	24.33				BoLA-DQB*020:02	4529	13.39	BoLA-DQB*001:05	9723	28.75
LH17-403706	HF	BT		5732	4872	5895	2	2	3	DR10.1|DQ10.2|DQ6.1	DR1.1|DQ1.1			BoLA-DRB3*010:01	3828	49.2	BoLA-DQA*010:04	1918	35.64	BoLA-DQA*021:02	2954	54.9	BoLA-DQB*010:02:01	964	10.36	BoLA-DQB*009:01	3582	38.5		BoLA-DRB3*001:01	1904	24.47							BoLA-DQB*001:01	1349	14.5
LH17-403727	HF	BT		3184	792	4476	2	3	3	DR10.1|DQ10.2|DQ6.1	DR2.1|DQ2.1			BoLA-DRB3*010:01	2099	49.96	BoLA-DQA*010:04	117	13.42	BoLA-DQA*021:02	411	47.13	BoLA-DQB*010:02:01	332	6.11	BoLA-DQB*009:01	1163	21.39		BoLA-DRB3*002:01	1085	25.83	BoLA-DQA*002:03	264	30.28				BoLA-DQB*002:01	2981	54.82
LH17-403734	HF	BT		4577	2380	3900	2	4	3	DR10.1|DQ10.2|DQ6.1	DR11.1|DQ10.1|DQ5.1			BoLA-DRB3*010:01	2897	46.34	BoLA-DQA*010:04	347	12.8566	BoLA-DQA*021:02	795	29.46	BoLA-DQB*010:02:01	783	14.01	BoLA-DQB*009:01	1209	21.63		BoLA-DRB3*011:01	1680	26.87	BoLA-DQA*010:03	390	14.45	BoLA-DQA*034:01	848	31.42	BoLA-DQB*010:02:01	783	14.01	BoLA-DQB*014:02	1908	34.14
LH17-403748	HF	BT		4407	3271	5582	2	4	3	DR10.1|DQ10.2|DQ6.1	DR15.1|DQ10.1|DQ4.1			BoLA-DRB3*010:01	2941	47.84	BoLA-DQA*010:04	351	9.4	BoLA-DQA*021:02	1324	35.45	BoLA-DQB*010:02:01	1067	13.13	BoLA-DQB*009:01	1790	22.03		BoLA-DRB3*015:01	1466	23.85	BoLA-DQA*010:03	326	8.72825	BoLA-DQA*022:09	1270	34	BoLA-DQB*010:02:01	1067	13.13	BoLA-DQB*013:01	2725	33.54
LH17-403776	HF	BT		6213	13534	22179	2	3	3	DR11.1|DQ10.1|DQ5.1	DR9.2|DQ3.1			BoLA-DRB3*011:01	2957	31.69	BoLA-DQA*010:03	2146	12.25	BoLA-DQA*034:01	7216	41.18	BoLA-DQB*010:02:01	1891	5.85	BoLA-DQB*014:02	8222	25.44		BoLA-DRB3*009:02	3256	34.89	BoLA-DQA*002:07	4172	23.81				BoLA-DQB*018:03	12066	37.34
LH17-403790	HF	BT		8640	11858	4450	2	3	3	DR18.1|DQ13.1|DQ15.1	DR9.2|DQ3.1			BoLA-DRB3*018:01	4422	38.6	BoLA-DQA*025:01:02	3088	22.01	BoLA-DQA*022:08	3451	24.6	BoLA-DQB*006:01	677	12.75	BoLA-DQB*017:02	941	17.72		BoLA-DRB3*009:02	4218	36.82	BoLA-DQA*002:07	5319	37.92				BoLA-DQB*018:03	2832	53.32
LH17-403797	HF	BT		8931	17109	33433	2	3	3	DR15.1|DQ10.1|DQ4.1	DR16.1|DQ12.3|DQ4.1			BoLA-DRB3*015:01	4363	34.83	BoLA-DQA*010:03	3456	16.81	BoLA-DQA*022:09	10434	50.74	BoLA-DQB*010:02:01	1725	4.20219	BoLA-DQB*013:01	28757	70.05		BoLA-DRB3*016:AA	4568	36.47	BoLA-DQA*012:06	3219	15.65	BoLA-DQA*022:09	10434	50.74	BoLA-DQB*010:01	2951	7.19	BoLA-DQB*013:01	28757	70.05
LH17-503735	HF	BT		3386	2240	5518	2	1	3	DR27.3|DQ1.2|DQ17.1	DR1.1|DQ1.1			BoLA-DRB3*027:03	1591	34.47	BoLA-DQA*028:02	2240	82.78				BoLA-DQB*020:02	1958	27.76	BoLA-DQB*001:05	2099	29.76		BoLA-DRB3*001:01	1795	38.89							BoLA-DQB*001:01	1461	20.71
LH17-503742	HF	BT		4590	1983	5731	2	2	3	DR15.1|DQ10.1|DQ4.1	DR14.1|DQ14.1			BoLA-DRB3*015:01	2151	35.25	BoLA-DQA*010:03	634	29.23	BoLA-DQA*022:09	1349	62.19	BoLA-DQB*010:02:01	814	10.41	BoLA-DQB*013:01	3893	49.79		BoLA-DRB3*014:01:01	2439	39.97							BoLA-DQB*014:01	1024	13.1
LH17-503749	HF	BT		11899	14690	32566	2	2	3	DR15.1|DQ10.1|DQ4.1	DR14.1|DQ14.1			BoLA-DRB3*015:01	6238	38.11	BoLA-DQA*010:03	6345	35.51	BoLA-DQA*022:09	8345	46.7	BoLA-DQB*010:02:01	2227	4.8	BoLA-DQB*013:01	16402	35.38		BoLA-DRB3*014:01:01	5661	34.58							BoLA-DQB*014:01	13937	30.07
LH17-503763	HF	BT	Homozygous	9188	14955	27265	1	2	2	DR10.1|DQ10.2|DQ6.1				BoLA-DRB3*010:01	9188	84.69	BoLA-DQA*010:04	6888	39.72	BoLA-DQA*021:02	8067	46.51	BoLA-DQB*010:02:01	4397	12.86	BoLA-DQB*009:01	22868	66.86
LH17-503784	HF	BT	Homozygous	6435	10558	21487	1	2	2	DR11.1|DQ10.1|DQ5.1				BoLA-DRB3*011:01	6435	78.35	BoLA-DQA*010:03	3716	30.28	BoLA-DQA*034:01	6842	55.76	BoLA-DQB*010:02:01	4207	15.83	BoLA-DQB*014:02	17280	65.03
LH17-503791	HF	BT	Homozygous	11335	16088	33533	1	2	2	DR10.1|DQ10.2|DQ6.1				BoLA-DRB3*010:01	11335	85.51	BoLA-DQA*010:04	6230	33.34	BoLA-DQA*021:02	9858	52.75	BoLA-DQB*010:02:01	4594	10.45	BoLA-DQB*009:01	28939	65.83
LH17-503798	HF	BT		11373	13302	15938	2	2	3	DR11.1|DQ10.1|DQ5.1	DR1.1|DQ1.1			BoLA-DRB3*011:01	5668	36.88	BoLA-DQA*010:03	4833	30.49	BoLA-DQA*034:01	8469	53.43	BoLA-DQB*010:02:01	1144	5.46	BoLA-DQB*014:02	4625	22.08		BoLA-DRB3*001:01	5705	37.12							BoLA-DQB*001:01	10169	48.55
LH17-603708	HF	BT		6025	7608	4704	2	4	3	DR11.1|DQ10.1|DQ5.1	DR10.1|DQ10.2|DQ6.1			BoLA-DRB3*011:01	1984	23.4	BoLA-DQA*010:03	1624	18.38	BoLA-DQA*034:01	2422	27.41	BoLA-DQB*010:02:01	1088	13.11	BoLA-DQB*014:02	1954	23.54		BoLA-DRB3*010:01	4041	47.66	BoLA-DQA*010:04	1614	18.2662	BoLA-DQA*021:02	1948	22.05	BoLA-DQB*010:02:01	1088	13.11	BoLA-DQB*009:01	1662	20.02
LH17-603715	HF	BT		6152	5873	5913	2	4	4	DR5.1|DQ13.1|DQ4.1	DR10.1|DQ10.2|DQ6.1			BoLA-DRB3*005:01	3007	31.77	BoLA-DQA*025:01:02	1615	23.34	BoLA-DQA*022:09	1706	24.66	BoLA-DQB*006:01	1125	12	BoLA-DQB*013:01	2415	25.75		BoLA-DRB3*010:01	3145	33.23	BoLA-DQA*010:04	935	13.52	BoLA-DQA*021:02	1617	23.37	BoLA-DQB*010:02:01	506	5.4	BoLA-DQB*009:01	1867	19.91
LH17-603729	HF	BT		4145	5462	7085	2	2	3	DR18.1|DQ13.1|DQ15.1	DR14.1|DQ14.1			BoLA-DRB3*018:01	2463	42.87	BoLA-DQA*025:01:02	2818	46.39	BoLA-DQA*022:08	2644	43.53	BoLA-DQB*006:01	1835	19.58	BoLA-DQB*017:02	3336	35.6		BoLA-DRB3*014:01:01	1682	29.28							BoLA-DQB*014:01	1914	20.43
LH17-603743	HF	BT		5172	2589	4083	2	3	3	DR15.1|DQ10.1|DQ4.1	DR11.1|DQ10.1|DQ5.1			BoLA-DRB3*015:01	2635	37.51	BoLA-DQA*010:03	956	32.81	BoLA-DQA*022:09	814	27.93	BoLA-DQB*010:02:01	731	10.7	BoLA-DQB*013:01	1813	26.54		BoLA-DRB3*011:01	2537	36.11	BoLA-DQA*010:03	956	32.81	BoLA-DQA*034:01	819	28.11	BoLA-DQB*010:02:01	731	10.7	BoLA-DQB*014:02	1539	22.53
LH17-603750	HF	BT		13180	15752	30077	2	2	3	DR11.1|DQ10.1|DQ5.1	DR1.1|DQ1.1			BoLA-DRB3*011:01	6954	38.43	BoLA-DQA*010:03	5893	30.9	BoLA-DQA*034:01	9859	51.69	BoLA-DQB*010:02:01	2401	5.52	BoLA-DQB*014:02	12813	29.45		BoLA-DRB3*001:01	6226	34.41							BoLA-DQB*001:01	14863	34.17
LH17-603764	HF	BT		8164	15175	25183	2	4	3	DR11.1|DQ10.2|DQ7.1	DR15.1|DQ10.1|DQ4.1			BoLA-DRB3*011:01	3772	35.48	BoLA-DQA*010:04	3917	21.44	BoLA-DQA*021:02	4156	22.75	BoLA-DQB*010:02:01	4484	12.43	BoLA-DQB*029:02	8409	23.3		BoLA-DRB3*015:01	4392	41.31	BoLA-DQA*010:03	2956	16.1795	BoLA-DQA*022:09	4146	22.69	BoLA-DQB*010:02:01	4484	12.43	BoLA-DQB*013:01	12290	34.06
LH17-603785	HF	BT		8459	13397	25157	2	4	3	DR10.1|DQ10.2|DQ6.1	DR11.1|DQ10.1|DQ5.1			BoLA-DRB3*010:01	4660	36.76	BoLA-DQA*010:04	3706	20.1	BoLA-DQA*021:02	2836	15.38	BoLA-DQB*010:02:01	4778	12.18	BoLA-DQB*009:01	12003	30.61		BoLA-DRB3*011:01	3799	29.97	BoLA-DQA*010:03	3671	19.9143	BoLA-DQA*034:01	3184	17.27	BoLA-DQB*010:02:01	4778	12.18	BoLA-DQB*014:02	8376	21.36
LH17-603792	HF	BT		7784	15877	29233	2	2	3	DR10.1|DQ10.2|DQ6.1	DR14.1|DQ14.1			BoLA-DRB3*010:01	4164	37.04	BoLA-DQA*010:04	5987	31.78	BoLA-DQA*021:02	9890	52.51	BoLA-DQB*010:02:01	2200	5.33	BoLA-DQB*009:01	15772	38.21		BoLA-DRB3*014:01:01	3620	32.2							BoLA-DQB*014:01	11261	27.28
LH17-703709	HF	BT		5265	6143	4536	2	3	3	DR10.1|DQ10.2|DQ6.1	DR9.2|DQ3.1			BoLA-DRB3*010:01	2990	40.05	BoLA-DQA*010:04	1471	21.1	BoLA-DQA*021:02	2711	38.89	BoLA-DQB*010:02:01	227	3.32	BoLA-DQB*009:01	1268	18.54		BoLA-DRB3*009:02	2275	30.48	BoLA-DQA*002:07	1961	28.13				BoLA-DQB*018:03	3041	44.47
LH17-703737	HF	BT		3730	3433	4447	2	3	4	DR10.1|DQ10.2|DQ6.1	DR7.1|DQ1.2|DQ17.1			BoLA-DRB3*010:01	2578	52.39	BoLA-DQA*010:04	557	13.82	BoLA-DQA*021:02	1349	33.47	BoLA-DQB*010:02:01	479	8.03	BoLA-DQB*009:01	2080	34.85		BoLA-DRB3*007:01	1152	23.41	BoLA-DQA*028:02	1527	37.88				BoLA-DQB*020:02	1135	19.02	BoLA-DQB*001:05	753	12.62
LH17-703751	HF	BT		9662	13173	32496	2	3	4	DR11.1|DQ10.1|DQ5.1	DR7.1|DQ1.2|DQ17.1			BoLA-DRB3*011:01	5614	43.39	BoLA-DQA*010:03	3185	19.26	BoLA-DQA*034:01	5339	32.28	BoLA-DQB*010:02:01	2263	5.14	BoLA-DQB*014:02	11217	25.49		BoLA-DRB3*007:01	4048	31.29	BoLA-DQA*028:02	4649	28.11				BoLA-DQB*020:02	9224	20.96	BoLA-DQB*001:05	9792	22.25
LH17-703772	HF	BT	Ambiguous	9831	12864	6244	2	2	3
LH17-703786	HF	BT	Homozygous	8312	16703	22675	1	2	2	DR11.1|DQ10.1|DQ5.1				BoLA-DRB3*011:01	8312	79.21	BoLA-DQA*010:03	7007	36.3	BoLA-DQA*034:01	9696	50.23	BoLA-DQB*010:02:01	3258	11.2	BoLA-DQB*014:02	19417	66.73
LH18-103815	HF	BT		5088	11902	8321	2	3	4	DR11.1|DQ10.1|DQ5.1	DR27.3|DQ1.2|DQ17.1			BoLA-DRB3*011:01	2821	39.79	BoLA-DQA*010:03	1894	13.44	BoLA-DQA*034:01	5754	40.84	BoLA-DQB*010:02:01	522	4.5	BoLA-DQB*014:02	4256	36.72		BoLA-DRB3*027:03	2267	31.98	BoLA-DQA*028:02	4254	30.19				BoLA-DQB*020:02	2075	17.9	BoLA-DQB*001:05	1468	12.67
LH18-103822	HF	BT		4267	4713	4071	2	2	3	DR10.1|DQ10.2|DQ6.1	DR14.1|DQ14.1			BoLA-DRB3*010:01	2419	38.49	BoLA-DQA*010:04	1339	24.96	BoLA-DQA*021:02	3374	62.9	BoLA-DQB*010:02:01	467	7.32	BoLA-DQB*009:01	2819	44.17		BoLA-DRB3*014:01:01	1848	29.4							BoLA-DQB*014:01	785	12.3
LH18-103829	HF	BT		3458	4827	4728	2	4	3	DR10.1|DQ10.2|DQ6.1	DR15.1|DQ10.1|DQ4.1			BoLA-DRB3*010:01	2041	40.37	BoLA-DQA*010:04	765	14.39	BoLA-DQA*021:02	1752	32.96	BoLA-DQB*010:02:01	754	10.78	BoLA-DQB*009:01	1908	27.28		BoLA-DRB3*015:01	1417	28.03	BoLA-DQA*010:03	621	11.6839	BoLA-DQA*022:09	1689	31.78	BoLA-DQB*010:02:01	754	10.78	BoLA-DQB*013:01	2066	29.54
LH18-103836	HF	BT		4671	1725	6776	2	1	2	DR9.2|DQ3.1	DR1.1|DQ1.1			BoLA-DRB3*009:02	2749	41.73	BoLA-DQA*002:07	1725	91.61				BoLA-DQB*018:03	6176	71.61					BoLA-DRB3*001:01	1922	29.17							BoLA-DQB*001:01	600	6.96
LH18-103857	HF	BT		9039	15067	33613	2	2	3	DR16.1|DQ12.3|DQ4.1	DR14.1|DQ14.1			BoLA-DRB3*016:AA	5232	41.43	BoLA-DQA*012:06	5221	28.81	BoLA-DQA*022:09	9846	54.33	BoLA-DQB*010:01	3458	7.2	BoLA-DQB*013:01	16114	33.55		BoLA-DRB3*014:01:01	3807	30.15							BoLA-DQB*014:01	14041	29.24
LH18-103871	HF	BT		8343	11715	1339	2	2	3	DR16.1|DQ12.3|DQ4.1	DR14.1|DQ14.1			BoLA-DRB3*016:AA	4421	36.75	BoLA-DQA*012:06	4268	30.33	BoLA-DQA*022:09	7447	52.93	BoLA-DQB*010:01	288	18.17	BoLA-DQB*013:01	468	29.53		BoLA-DRB3*014:01:01	3922	32.6							BoLA-DQB*014:01	583	36.78
LH18-103878	HF	BT	Homozygous	7768	20134	34559	1	2	2	DR10.1|DQ10.2|DQ6.1				BoLA-DRB3*010:01	7768	79.82	BoLA-DQA*010:04	8365	35.56	BoLA-DQA*021:02	11769	50.03	BoLA-DQB*010:02:01	6000	13.75	BoLA-DQB*009:01	28559	65.44
LH18-203809	HF	BT		7123	12685	7928	2	4	3	DR11.1|DQ10.1|DQ5.1	DR10.1|DQ10.2|DQ6.1			BoLA-DRB3*011:01	2610	24.87	BoLA-DQA*010:03	2066	12.392	BoLA-DQA*034:01	4496	26.97	BoLA-DQB*010:02:01	1077	8.2	BoLA-DQB*014:02	4053	30.85		BoLA-DRB3*010:01	4513	43.01	BoLA-DQA*010:04	2133	12.79	BoLA-DQA*021:02	3990	23.93	BoLA-DQB*010:02:01	1077	8.2	BoLA-DQB*009:01	2798	21.3
LH18-203844	HF	BT		9087	13701	18192	2	4	4	DR16.1|DQ12.3|DQ4.1	DR6.1|DQ13.1|DQ16.1			BoLA-DRB3*016:AA	5205	43.8	BoLA-DQA*012:06	2930	16.08	BoLA-DQA*022:09	2592	14.23	BoLA-DQB*010:01	1990	8.81	BoLA-DQB*013:01	7904	34.99		BoLA-DRB3*006:01	3882	32.67	BoLA-DQA*025:01:02	5582	30.64	BoLA-DQA*024:AA	2597	14.26	BoLA-DQB*006:01	2927	12.96	BoLA-DQB*003:02	5371	23.78
LH18-203886	HF	BT		7696	16644	26934	2	4	3	DR15.1|DQ10.1|DQ4.1	DR10.1|DQ10.2|DQ6.1			BoLA-DRB3*015:01	3880	32.98	BoLA-DQA*010:03	3355	16.7407	BoLA-DQA*022:09	4293	21.42	BoLA-DQB*010:02:01	4604	11.94	BoLA-DQB*013:01	11536	29.93		BoLA-DRB3*010:01	3816	32.44	BoLA-DQA*010:04	3883	19.38	BoLA-DQA*021:02	5113	25.51	BoLA-DQB*010:02:01	4604	11.94	BoLA-DQB*009:01	10794	28
LH18-303803	HF	BT	Homozygous	9623	17282	9634	1	2	2	DR11.1|DQ10.1|DQ5.1				BoLA-DRB3*011:01	9623	87.09	BoLA-DQA*010:03	6402	33.87	BoLA-DQA*034:01	10880	57.57	BoLA-DQB*010:02:01	1428	9.77	BoLA-DQB*014:02	8206	56.16
LH18-303806	HF	BT		5051	6161	5041	2	3	2	DR9.2|DQ3.1	DR10.1|DQ10.2|DQ6.1			BoLA-DRB3*009:02	2764	38.69	BoLA-DQA*002:07	2602	37.64				BoLA-DQB*018:03	4167	61.99					BoLA-DRB3*010:01	2287	32.01	BoLA-DQA*010:04	1035	14.97	BoLA-DQA*021:02	2524	36.51	BoLA-DQB*010:02:01	107	1.59	BoLA-DQB*009:01	767	11.41
LH18-303810	HF	BT		6831	14792	9691	2	3	4	DR11.1|DQ10.1|DQ5.1	DR7.1|DQ1.2|DQ17.1			BoLA-DRB3*011:01	3732	40.26	BoLA-DQA*010:03	2387	14.13	BoLA-DQA*034:01	6724	39.8	BoLA-DQB*010:02:01	614	4.47	BoLA-DQB*014:02	4231	30.8		BoLA-DRB3*007:01	3099	33.43	BoLA-DQA*028:02	5681	33.63				BoLA-DQB*020:02	2864	20.85	BoLA-DQB*001:05	1982	14.43
LH18-303817	HF	BT		6279	15155	9057	2	3	4	DR11.1|DQ10.1|DQ5.1	DR27.3|DQ1.2|DQ17.1			BoLA-DRB3*011:01	3484	40.26	BoLA-DQA*010:03	2611	15.24	BoLA-DQA*034:01	6088	35.53	BoLA-DQB*010:02:01	529	3.79	BoLA-DQB*014:02	4333	31.07		BoLA-DRB3*027:03	2795	32.3	BoLA-DQA*028:02	6456	37.68				BoLA-DQB*020:02	2434	17.45	BoLA-DQB*001:05	1761	12.63
LH18-303824	HF	BT		4901	2890	3957	2	2	3	DR11.1|DQ10.1|DQ5.1	DR1.1|DQ1.1			BoLA-DRB3*011:01	2478	36.24	BoLA-DQA*010:03	921	29.27	BoLA-DQA*034:01	1969	62.57	BoLA-DQB*010:02:01	437	6.95	BoLA-DQB*014:02	2639	41.95		BoLA-DRB3*001:01	2423	35.43							BoLA-DQB*001:01	881	14
LH18-303831	HF	BT		6405	7050	6451	2	2	3	DR15.1|DQ10.1|DQ4.1	DR1.1|DQ1.1			BoLA-DRB3*015:01	3359	39.19	BoLA-DQA*010:03	2409	31.04	BoLA-DQA*022:09	4641	59.81	BoLA-DQB*010:02:01	400	4.42	BoLA-DQB*013:01	4429	48.97		BoLA-DRB3*001:01	3046	35.53							BoLA-DQB*001:01	1622	17.93
LH18-303845	HF	BT		9732	12549	30182	2	3	4	DR11.1|DQ10.1|DQ5.1	DR7.1|DQ1.2|DQ17.1			BoLA-DRB3*011:01	5125	41.33	BoLA-DQA*010:03	2052	13.2	BoLA-DQA*034:01	5706	36.71	BoLA-DQB*010:02:01	2243	5.87	BoLA-DQB*014:02	10510	27.51		BoLA-DRB3*007:01	4607	37.16	BoLA-DQA*028:02	4791	30.82				BoLA-DQB*020:02	7587	19.86	BoLA-DQB*001:05	9842	25.76
LH18-303880	HF	BT		9357	11908	32418	2	2	3	DR15.1|DQ10.1|DQ4.1	DR14.1|DQ14.1			BoLA-DRB3*015:01	4822	35.98	BoLA-DQA*010:03	4358	30.18	BoLA-DQA*022:09	7550	52.29	BoLA-DQB*010:02:01	3198	7	BoLA-DQB*013:01	15002	32.85		BoLA-DRB3*014:01:01	4535	33.84							BoLA-DQB*014:01	14218	31.13
LH18-303887	HF	BT		9687	14962	27769	2	4	3	DR10.1|DQ10.2|DQ6.1	DR15.1|DQ10.1|DQ4.1			BoLA-DRB3*010:01	5199	34.31	BoLA-DQA*010:04	3977	22.24	BoLA-DQA*021:02	4161	23.26	BoLA-DQB*010:02:01	3738	9.37	BoLA-DQB*009:01	12284	30.8		BoLA-DRB3*015:01	4488	29.62	BoLA-DQA*010:03	3261	18.2321	BoLA-DQA*022:09	3563	19.92	BoLA-DQB*010:02:01	3738	9.37	BoLA-DQB*013:01	11747	29.45
LH18-403748	HF	BT		5308	7546	4953	2	4	3	DR10.1|DQ10.2|DQ6.1	DR15.1|DQ10.1|DQ4.1			BoLA-DRB3*010:01	3329	38.77	BoLA-DQA*010:04	1343	15.91	BoLA-DQA*021:02	2527	29.94	BoLA-DQB*010:02:01	969	11.24	BoLA-DQB*009:01	1643	19.06		BoLA-DRB3*015:01	1979	23.05	BoLA-DQA*010:03	1072	12.6999	BoLA-DQA*022:09	2604	30.85	BoLA-DQB*010:02:01	969	11.24	BoLA-DQB*013:01	2341	27.15
LH18-403832	HF	BT		5448	6626	5557	2	4	4	DR16.1|DQ12.3|DQ4.1	DR10.1|DQ10.2|DQ6.1			BoLA-DRB3*016:AA	2938	36.34	BoLA-DQA*012:06	873	11.41	BoLA-DQA*022:09	2560	33.45	BoLA-DQB*010:01	715	8.52	BoLA-DQB*013:01	2594	30.9		BoLA-DRB3*010:01	2510	31.05	BoLA-DQA*010:04	843	11.01	BoLA-DQA*021:02	2350	30.7	BoLA-DQB*010:02:01	389	4.63371	BoLA-DQB*009:01	1859	22.14
LH18-503805	HF	BT	No DQA	4796	2	7341	2	0	2	DR1.1|DQ1.1	DR14.1|DQ14.1			BoLA-DRB3*001:01	2497	36.23							BoLA-DQB*001:01	4027	39.92					BoLA-DRB3*014:01:01	2299	33.35							BoLA-DQB*014:01	3314	32.85
LH18-503818	HF	BT		11071	15713	34117	2	4	3	DR10.1|DQ10.2|DQ6.1	DR11.1|DQ10.1|DQ5.1			BoLA-DRB3*010:01	5564	36.04	BoLA-DQA*010:04	3824	17.16	BoLA-DQA*021:02	3680	16.51	BoLA-DQB*010:02:01	3795	7.55	BoLA-DQB*009:01	17901	35.6		BoLA-DRB3*011:01	5507	35.67	BoLA-DQA*010:03	3733	16.7482	BoLA-DQA*034:01	4476	20.08	BoLA-DQB*010:02:01	3795	7.55	BoLA-DQB*014:02	12421	24.7
LH18-503840	HF	BT		7123	9222	6592	2	4	3	DR10.1|DQ10.2|DQ6.1	DR11.1|DQ10.1|DQ5.1			BoLA-DRB3*010:01	4302	43.32	BoLA-DQA*010:04	1755	16.3896	BoLA-DQA*021:02	2880	26.9	BoLA-DQB*010:02:01	598	5.42	BoLA-DQB*009:01	2759	25		BoLA-DRB3*011:01	2821	28.41	BoLA-DQA*010:03	1758	16.42	BoLA-DQA*034:01	2829	26.42	BoLA-DQB*010:02:01	598	5.42	BoLA-DQB*014:02	3235	29.31
LH18-503847	HF	BT		6874	13565	22599	2	4	3	DR15.1|DQ10.1|DQ4.1	DR10.1|DQ10.2|DQ6.1			BoLA-DRB3*015:01	3424	38.14	BoLA-DQA*010:03	2643	16.5353	BoLA-DQA*022:09	3479	21.77	BoLA-DQB*010:02:01	3520	11.89	BoLA-DQB*013:01	10307	34.81		BoLA-DRB3*010:01	3450	38.43	BoLA-DQA*010:04	3195	19.99	BoLA-DQA*021:02	4248	26.58	BoLA-DQB*010:02:01	3520	11.89	BoLA-DQB*009:01	8772	29.63
LH18-503882	HF	BT		11800	12890	31045	2	2	3	DR5.1|DQ13.1|DQ9.1	DR1.1|DQ1.1			BoLA-DRB3*005:01	7634	46.36	BoLA-DQA*025:01:02	7320	44.91	BoLA-DQA*022:08	5570	34.17	BoLA-DQB*006:01	6342	14.87	BoLA-DQB*005:01	13277	31.12		BoLA-DRB3*001:01	4166	25.3							BoLA-DQB*001:01	11426	26.78
LH18-603848	HF	BT		11181	15291	28188	2	4	4	DR12.1|DQ12.1|DQ8.1	DR16.1|DQ12.3|DQ4.1			BoLA-DRB3*012:01	5647	40.15	BoLA-DQA*012:05	3344	18.26	BoLA-DQA*022:08	4387	23.95	BoLA-DQB*012:01	12610	32.13	BoLA-DQB*010:05	3405	8.68		BoLA-DRB3*016:AA	5534	39.35	BoLA-DQA*012:06	3175	17.33	BoLA-DQA*022:09	4385	23.9408	BoLA-DQB*010:01	2116	5.39	BoLA-DQB*013:01	10057	25.63
LH18-603855	HF	BT		12181	13674	26097	2	3	3	DR11.1|DQ10.1|DQ5.1	DR15.1|DQ10.1|DQ4.1			BoLA-DRB3*011:01	6395	40.42	BoLA-DQA*010:03	6102	32.69	BoLA-DQA*034:01	4459	23.89	BoLA-DQB*010:02:01	3659	10.19	BoLA-DQB*014:02	9264	25.8		BoLA-DRB3*015:01	5786	36.57	BoLA-DQA*010:03	6102	32.69	BoLA-DQA*022:09	3113	16.68	BoLA-DQB*010:02:01	3659	10.19	BoLA-DQB*013:01	13174	36.69
LH18-603890	HF	BT	Homozygous	10269	15921	30970	1	2	2	DR10.1|DQ10.2|DQ6.1				BoLA-DRB3*010:01	10269	78.01	BoLA-DQA*010:04	7064	37.85	BoLA-DQA*021:02	8857	47.45	BoLA-DQB*010:02:01	4685	11.96	BoLA-DQB*009:01	26285	67.11
LH18-703821	HF	BT		5672	3434	4205	2	2	3	DR11.1|DQ10.1|DQ5.1	DR1.1|DQ1.1			BoLA-DRB3*011:01	2966	36.01	BoLA-DQA*010:03	1117	30	BoLA-DQA*034:01	2317	62.23	BoLA-DQB*010:02:01	423	5.46	BoLA-DQB*014:02	3291	42.5		BoLA-DRB3*001:01	2706	32.85							BoLA-DQB*001:01	491	6.34
LH18-703835	HF	BT		4744	1159	5220	2	2	3	DR15.1|DQ10.1|DQ4.1	DR1.1|DQ1.1			BoLA-DRB3*015:01	2530	38.33	BoLA-DQA*010:03	304	23.99	BoLA-DQA*022:09	855	67.48	BoLA-DQB*010:02:01	548	7.55	BoLA-DQB*013:01	3685	50.75		BoLA-DRB3*001:01	2214	33.55							BoLA-DQB*001:01	987	13.59
LH203683	HF	BT		4141	16529	9072	2	2	3	DR10.1|DQ10.2|DQ6.1	DR1.1|DQ1.1			BoLA-DRB3*010:01	1974	33.41	BoLA-DQA*010:04	4150	20.6	BoLA-DQA*021:02	12379	61.45	BoLA-DQB*010:02:01	756	5.73	BoLA-DQB*009:01	2567	19.47		BoLA-DRB3*001:01	2167	36.67							BoLA-DQB*001:01	5749	43.6
LH303628	HF	BT		4183	31480	8187	2	4	3	DR15.1|DQ10.1|DQ4.1	DR10.1|DQ10.2|DQ6.1			BoLA-DRB3*015:01	1950	29.79	BoLA-DQA*010:03	5749	14.4746	BoLA-DQA*022:09	9402	23.67	BoLA-DQB*010:02:01	2145	15.05	BoLA-DQB*013:01	3115	21.86		BoLA-DRB3*010:01	2233	34.12	BoLA-DQA*010:04	6213	15.64	BoLA-DQA*021:02	10116	25.47	BoLA-DQB*010:02:01	2145	15.05	BoLA-DQB*009:01	2927	20.54
LH303635	HF	BT		6286	4693	7988	2	2	3	DR15.1|DQ10.1|DQ4.1	DR1.1|DQ1.1			BoLA-DRB3*015:01	3248	36.45	BoLA-DQA*010:03	1219	23.11	BoLA-DQA*022:09	3474	65.86	BoLA-DQB*010:02:01	1274	9.41	BoLA-DQB*013:01	5308	39.23		BoLA-DRB3*001:01	3038	34.09							BoLA-DQB*001:01	1406	10.39
LH303649	HF	BT		5820	2864	6167	2	4	4	DR15.1|DQ10.1|DQ4.1	DR6.1|DQ13.1|DQ16.1			BoLA-DRB3*015:01	3103	35.71	BoLA-DQA*010:03	676	20.15	BoLA-DQA*022:09	768	22.89	BoLA-DQB*010:02:01	604	4.72	BoLA-DQB*013:01	2743	21.41		BoLA-DRB3*006:01	2717	31.27	BoLA-DQA*025:01:02	431	12.85	BoLA-DQA*024:AA	989	29.48	BoLA-DQB*006:01	928	7.24	BoLA-DQB*003:02	1892	14.77
LH303670	HF	BT		5978	15329	8665	2	2	3	DR10.1|DQ10.2|DQ6.1	DR1.1|DQ1.1			BoLA-DRB3*010:01	2806	32.62	BoLA-DQA*010:04	4425	24.56	BoLA-DQA*021:02	10904	60.53	BoLA-DQB*010:02:01	714	5.76	BoLA-DQB*009:01	2395	19.33		BoLA-DRB3*001:01	3172	36.88							BoLA-DQB*001:01	5556	44.84
LH503630	HF	BT		5346	19403	9687	2	2	3	DR10.1|DQ10.2|DQ6.1	DR1.1|DQ1.1			BoLA-DRB3*010:01	2614	33.78	BoLA-DQA*010:04	5446	23.6	BoLA-DQA*021:02	13957	60.47	BoLA-DQB*010:02:01	909	6.28	BoLA-DQB*009:01	3346	23.12		BoLA-DRB3*001:01	2732	35.31							BoLA-DQB*001:01	5432	37.53
LH603666	HF	BT		4434	23168	10036	2	3	2	DR9.2|DQ3.1	DR11.1|DQ10.1|DQ5.1			BoLA-DRB3*009:02	2989	43.81	BoLA-DQA*002:07	10530	37.85				BoLA-DQB*018:03	8296	59.55					BoLA-DRB3*011:01	1445	21.18	BoLA-DQA*010:03	2715	9.76	BoLA-DQA*034:01	9923	35.66	BoLA-DQB*010:02:01	405	2.90698	BoLA-DQB*014:02	1335	9.58
LH703625	HF	BT		6861	24619	8387	2	3	3	DR15.1|DQ10.1|DQ4.1	DR11.1|DQ10.1|DQ5.1			BoLA-DRB3*015:01	3692	36.51	BoLA-DQA*010:03	9065	27.46	BoLA-DQA*022:09	6749	20.44	BoLA-DQB*010:02:01	2036	15.51	BoLA-DQB*013:01	3130	23.85		BoLA-DRB3*011:01	3169	31.34	BoLA-DQA*010:03	9065	27.46	BoLA-DQA*034:01	8805	26.67	BoLA-DQB*010:02:01	2036	15.51	BoLA-DQB*014:02	3221	24.54
[truncated: 32 more columns]
