# Supplementary material for: High throughput analysis of MHC class I and class II diversity of Zambian indigenous cattle populations
Source: HLA. 2023 Jan 29;101(5):458–83. doi: 10.1111/tan.14976 (PMC10952738; doi:10.1111/tan.14976)
Supplement: Supplementary file 2 — Supplementary Data 2 Fasta files for all novel MHCI and MHCII sequences identified in this study. [file TAN-101-458-s004.fasta]

>BoLA-DRB3*020:AB
TGCCCTCCCCTGGCCTGGGCCAGGGAGATCCAACCACATTTCCTGGAGTATACCAAGAAAGAGTGTCATTTCTTCAACGGGACCGAGCGGGTGCGGTTGCTGGACAGATACTTCTATAATGGAGAAGAGCGCGTGCGCTTCGACAGCGACTGGGGCGAGTACCGGGCGGTGACCGAGCTGGGGCGGCCGTCCGCCGAGTACTGGAACAGCCAGAAGGACTTCCTGGAGCAGAGGCGGGCCGCGGTGGACACGTACTGCAGACACAACTACGGGGTCGTTGAGAGTTTCACTGTGCAGCGGCGAGTGGAACCTATAGTGACTGTG
>BoLA-DRB3*020:01:AA
TGCCCTCCCCTGGCCTGGGCCAGGGAGATCCAACCACATTTCCTGGAGTATTGTAAGAGAGAGTGTCATTTCTTCAACGGGACCGAGCGGGTGCGGTTGCTGGACAGATACTTCTATAATGGAGAAGAGCGCGTGCGCTTCGACAGCGACTGGGGCGAGTTCCGGGCGGTGACCGAGCTGGGGCGGCCGTCCGCCGAGTACTGGAACAGCCAGAAGGACTTCCTGGAGCAGAGGCGGGCCGCGGTGGACACGTACTGCAGACACAACTACGGGGTCGTTGAGAGTTTCACTGTGCAGCGGCGAGTGGAACCTATAGTGACTGTG
>BoLA-DQA*024:AA
GCTGACCACGTTGGCTCCTATGGCACAGAGATCTACCAATCTCATGGTCCCTCTGGCCAGTACACCCACGAATTTGATGGAGACGAGCTGTTTTATGTGGACCTGGGGAAGAAGGAGACTGTCTGGAGGCTGCCTATGTTTGGTGATTTAACAAGTTTTGACCCACAGGGTGCACTGAGTGAAATAGCTACATCAAAACACAATTTGGATATCCTGACTAGACGCTCCAACTTTACCCCTGCCATCAACAAGGTTCCTGAG
>BoLA-DQA*028:02:AA
GCTGACCATGTTGGCATCTATGGCATAAGCATATATCAGTCTTATGGTCCCTCTGGCCAGTACACCCATGAATTTGATGGAGATGAGCAGTTCTATGTGGACCTGGAGAAGAAGGAGACTGCCTGGCAGCTGCCCCTATTTAGCAGAATGTTAAGTTTTGACCCACAGTTAGCACTGAGAAACATAGCTATCATGAAACTTCATGTGGACTTCCTGACTAAATTCTCCAACTCTACTGCTGCTACCAATAAGGTTCCTGAG
>BoLA-DQA*028:AB
GCTGACCATGTTGGCATCTATGGCGTAAACATATATCAGTCTTATGGTCCCTCTGGCCAGTTCACCCATGAATTTGATGGAGATGAGCAGTTCTATGTGGACCTGGAGAAGAAGGAGACTGTCTGGAAGCTGCCCCTATTTAGCAGAATGTTAAGTTTTGACCCACAGTTTGCGCTGAGAAACATAGCTATCATGAAACTTCACGTGGACTTCCTGACTAAATTCTCCAACTCTACTGCTGCTACCAATAAGGTTCCTGAG
>BoLA-DQA*027:01:AA
GCTGACCACATTGGCACCTACGGCGCAGACTTCTACCAATCTCATGGTCCCTCTGGCCAGTACATCCACGAATTTGATGGAGACGAGTTGTTTTATGTGGACCTGGGGAAGAAGGAGACTGTCTGGCAGCTGCCTATGTTTGGTGAATTAACAAGTTTTGAAGCACAAGATGCGCTGAATGAAATAGCTAAAGCAAAACACACCTTGGATGTCCTGACTAAACGCTCCAACTTTACCCCTGTTATCAATGAGGTTCCTGAG
>BoLA-DQA*001:AA
GCTGACCACATTGGCGCCTATGGCATAAACGTCTACCACACATATGGTCCCTCTGGCTACTTTACCCATGAATTTGATGGAGATGAAGAGTTCTACGTGGACCTGGAAAAGAGGGAGACTGTCTGGCGTCTGCCTGTGTTTAGTAAATTTACAAGTTTTGACCCTCAGGGTGCGCTGAGAAACATAGCTACAGTGAAGCACAATTTGGAGATCTTGATTCAAAGGTCCAACTCTACTGCTGCTACCAACAAGGTTCCTGAA
>BoLA-DQA*zm1:01
GCTGACCATGTTGGCATCTATGGCGTAAACATGTATCAGTCTTATGGTCCCTCTGGCCAGTACACCCATGAATTTGATGGAGATGAGCAGTTCTATGTGGACCTGGAGAAGAAGGAGACTGTCTGGAAGCTGCCCCTATTTAGCAAACTGTTACCTCTTGACCCACAGTTTGCGCTGAGAAACATAGCTATCATGAAACTTCACGTGGACTTCCTGACTAAATTCTCCAACTCTACTGCTGCTACCAATAAGGTTCCTGAG
>BoLA-DQA*002:AA
GCTGACCACATTGGCGCCTATGGCATAAACGTCTACCACACATATGGTCCCTCTGGCTACTTTACCCATGAATTTGATGGAGATGAAGAGTTCTACGTGGACCTGGAAAAGAGGGAGACTGTCTGGAATCTGCCTCTGTTTAGTAAATTTAGACGTTTTGACCCTCAGGGTGCGCTGAGAAACATAGCTACAGCGAAGCACAATTTGGAGATCGTAATTCAAAGGTCCAACTCTACTGCTGCTACCAACAAGGTTCCTGAA
>BoLA-DQA*012:AA
GCTGACCACATTGGCACCTATGGCATAAGCATCTACCACACATATGGTCCCTCTGGCTACTATACCCATGAATTTGATGGAGATGAAGAGTTCTACGTGGACCTGGAAAAGAGGGAGACTGTCTGGCGTCTGCCTGTGTTTAGTAAATTTGCAACTTTTGACCCTCAGGGTGCGCTGAGAAACATAGCTACGTCGAAGCACGATTTGGAGGTCTTGATTCAAAGGTCCAACTCTACTGCTGCTACCAACAAGGTTCCTGAG
>BoLA-DQA*012:05:AA
GCTGACCACATTGGCACCTATGGCATAAGCATCTACCACACATATGGTCCCTCTGGCTACTATACCCATGAATTTGATGGAGATGAAGAGTTCTACGTGGACCTGGAAAAGAGGGAGACTGTCTGGCGTCTGCCTGTGTTTAGTAAATTTGCAACTTTTGACCCTCAGGGTGCGCTGAGAAACATAGCTACGACGAAGCACAATTTGGAGATCGTGATTCAAAGGTCCAACTCTACTGCTGCTACCAACAAGGTTCCTGAG
>BoLA-DQB*020:AC
CGCCACAGGATACCGTGGTCCACTTTATGTGCCAGTGTTACTTCACTAATGGCACGGAGCGGGTGCGGTACGTGACCAGATACATCTACAACCAGGAGGAGACCGCATACTATGACAGCGACGTGGGAGAGTACCGGGCTGTGACCCAACTAGGGCGGACTTTGGCTGAGTATTGGAACAGCCAGAAAGATATCCTGGAGCAGACACGGGCGGAGCTGGACACGGTGTGCAGACACAATTACCAGCTGGAGGTCATCACGTCCTTGCAGCGCCAAGTGGAA
>BoLA-DQB*zm1:01
CTCCACAGGATTTCCTGGTCCAGTTTCTGGGCCAGTGTTACTTCACCAACGGGACGGAGCGGGTGCGGAGTGTGAGCAGATACATCTACAACCGGGAGGAGTACGTGCGCTTCGACAGCGACGTGAACGAGTACCGGGCGGTGACCCCGCTGGGGCGGCCGGACGCCGAGCACTGGAACAGCCAGGAGGACATCCTGGAGCAGACGCGGGCCGAGGTGGACACGGTGTGCAGATACAACTACCAACTGGAGCTCATCACATCCTTGCAGCGGCTAGTGGAA
>BoLA-DQB*018:06:AA
CGCCAAAGGATTTCGTGTACCAGTTTAAGGGCCTGTGTTACTTCACCAACGGGACGGAGCGGGTGCGGTACGTGACCAGATACATCTACAACCAGGAGGAGTACGTGCGGTTCGACAGCGACTGGGACGAGTACCGGGCGCTGACCCCGCTGGGGCGGCCGGCCGCCGAGCTCTGGAACAGCCAGAAGGACATCCTGGAGCAGACTCGGGCCGAGGCGGACACGGTGTGCAGACACAACTACCAGGCGGAGCTCATCACATCCTTGCAGCGGCGAGTGGAA
>BoLA-DQB*031:AA
CGCCACAGGATTTCGTGTACCAGTATAAGGGCCTGTGTTACTTCACCAACGGGACGCAGCGGGTGCGGCTCGTGACCAGATACATCTACAACCGGGAGGAGTTCGCGCGGTTCGACAGCGACGTGAACGAGTTCCGGGCGGTGACCCCACTGGGGCGGCCGGACGCCGAGTACTGGAACAGCCAGAAGGACCTCCTGGAGGGGACGCGGGCCGAGGTGGACAGGGTGTGCAGACACAACTACCAGGTGTATGCCCCCTTCACCTGGCAGCGGCAAGTGGAA
>BoLA-DQB*020:AB
CGCCACAGGATACCGTGGTCGTCTTTATGGGCCAGTGTTACTTCACTAATGGCACGGAGCGGGTGCGGCTCGTGACCAGATACATCTACAACCAGGAGGAGACCGCATACTATGACAGCAACGTGGGAGAGTACCGGGCTGTGACCCAACTAGGGCGGACTTTGGCTGAGTATTGGAACAGCCAGAAAGATATCCTGGAGCAGACACGGGCGGAGCTGGACACGGTGTGCAGACACAATTACCAGCTGGAGGTCATCACGTCCTTGCAGCGCCAAGTGGAA
>BoLA-DQB*007:AA
CTCCACAGGATTTCCTGGTCCAGTTTCTGGGCCAGTGTTACTTCACCAACGGGACGGAGCGGGTGCGGCTCGTGACCAGATACATCTACAACCGGGAGGAGTACGTGCGCTTCGACAGCGACGTGAACGAGTACCGGGCGGTGACCCCGCTGGGGCGGCCGTCCGCCGAGTACTGGAACAGCCAGGAGGACATCCTGGAGCGGGTGCGGGCCGAGGTGGACACGGTGTGCAGACACAACTACCAACTGGAGCTCATCACATCCTTGCAGCGGCGAGTGGAA
>BoLA-DQB*zm1:03
CTCCACAGGATTTCCTGGTCCAGTTTCTGGGCCAGTGTTACTTCACCAACGGGACGGAGCGGGTGCGGAGTGTGAGCAGATACATCTACAACCGGGAGGAGTACGTGCGCTTCGACAGCGACGTGAACGAGTACCGGGCGGTGACCCCGCTGGGGCGGCCGGACGCCGAGCACTGGAACAGCCAGAAGGACATCCTGGAGCAGACGCGGGCCGAGGTGGACACGGTGTGCAGATACAACTACCAACTGGAGCTCATCACATCCTTGCAGCGGCTAGTGGAA
>BoLA-DQB*007:AB
CTCCACAGGATTTCCTGGTCCAGTTTCTGGGCCAGTGTTACTTCACCAACGGGACGGAGCGGGTGCGGAGTGTGACCAGATACATCTACAACCGGGAGGAGTACGTGCGCTTCGACAGCGACGTGAACGAGTACCGGGCGGTGACCCCGCTGGGGCGGCCGTCCGCCGAGTACTGGAACAGCCAGGAGGACATCCTGGAGCGGGTGCGGGCCGAGGTGGACACGGTGTGCAGACACAACTACCAACTGGAGCTCATCACATCCTTGCAGCGGCGAGTGGAA
>BoLA-DQB*007:AC
CTCCACAGGATTTCCTGGTCCAGTTTCTGGGCCAGTGTTACTTCACCAACGGGACGGAGCGGGTGCGGCTCGTGACCAGATACATCTACAACCGGGAGGAGTACGTGCGCTTCGACAGCGACGTGAACGAGTACCGGGCGGTGACCCCGCTGGGGCGGCCGGACGCCGAGTACTGGAACAGCCAGGAGGACATCCTGGAGCGGGTGCGGGCCGAGGTGGACACGGTGTGCAGACACAACTACCAACTGGAGCTCATCACATCCTTGCAGCGGCGAGTGGAA
>BoLA-DQB*gb1:01
CCCCACAGGATTTCCTGGTCCAGTTTATGGGCCAGTGTTACTTCACCAACGGGACGGAGCGGGTGCGGTACGTGACCAGACACATCTACAACCGGGAGGAGTACGCGCGCTTTGACAGCGACGTGAACGAGTACCGGGCGCTGACCCCGCTGGGGCGGCCGGCCGCCGAGTACTGGAACAGCCAGAAGGACCTCCTGGAGCAGAGGCGGGCCGAGGTGGACAGGGTGTGCAGACACAACTACCAACTGGAGCTCATCACCGGCTTGCAGCGGCGAGTGGAA
>BoLA-6*090:AC
TGAGGAAACGCAAAGGGCCAAGGGCATCACACAGGTTTTCCGAGTGAACCTGAACACCCTGCGCGGCTACTACAACCAGAGCGAGGCCGGGTCTCACACCCTCCAGTGGATGTCCGGCTGCGACGTGGGGCCGGATGGGCGTCTCCGCCGCGGGTTTTGGCAGTTCGGCTACGACGGCAGAGATTACATCGCCCTGAACGAGGACCTGCGCTCCTGGACCGCGGCGGACACGGCGGCTCAGATCACCAAGCGCAAGTGGGAGGCGGCAGGTTCTGCGGAGAGCGGGAGGAAGTACGTGGAGGGCACGTGCGTGGAGTG
>BoLA-MHCI*zm16:01
AGAGATGACAAGAGATGCCAAGAAAGCTCAACAGAGAATGCGATTAGCCTTGAACAACTTGCGCGGCTACTACAACCAGAGCGAGGCCGGGTCTCACACCCTCCAGTTTGTGTTTGGCTGCGACGTGGGGCTGGACGGGCGCCTCCTCCGCGGGATCTGGCGGACCGCCTATGACGGTGCGGATTACCTCGCCCTGAACGAAGACCTGCGCTCCTGGACCGCGGCGAACACGGTGGCTCAGATCACCAAGCGCAAGTGGGAAACCTCCGGGGAGGCAGACTTCCACCGGAACTACCTGGAGGTCAGGTGCGTGCAGTG
>BoLA-2*069:AA
ACGCAGTTCGTGCGGTTCGACAGCGACTCCGCGAATCCGAGGGAAGAACCGCGGGCGCCGTGGATGGAGCAAGAGGGGCCGGAGTATTGGGATGAGCAGACGCGAATAGTCAAGGACACCGCACAGTCTTTCCGAGTGAACCTGAACACCCTGCGCGGCTACTACAACCAGAGCGAGGCCGGGTCTCACACCCTCCAGTGGATGTACGGCTGCGACGTGGGGCCGGACGGGCGTTTCCTCCGCGGGTACAGGCAGGACGCCTACGACGGCAGAGATTACATCGCCCTGAACGAGGACCTGCGCTCCTGGACCGCGGCGGACACGGCGGCTCAGATCACCAAGCGCAAGTGGGAGGCGGAAGGTGCTGCGGAGGGACAGAGGAACTACCTGGAGGGCCGGTGCGTGGAGTG
>BoLA-3*050:AE
ACGCAGTTCGTGCGGTTCGACAGCGACGCCCCGAATCCGAGGATGGAGCCGCGGACGCGGTGGGTGAAGCAGGAGGGGCCGGAGTATTGGGATCGGAACACGCGAAACGCCAAGGGCAACGCACAGAGTTCCCGAGTGGGCCTGAACAACCTGCGCGGCTACTACAACCAGAGCGAGGCCGGGTCTCACACCTTCCAGTGGATGTACGGCTGCGACGTGGGGCCGGACGGGCGTCTCCGCCGCGGTTTCATGCAGTACGGCTACGACGGCAGAGATTACATCGCCCTGAACGAGGAACTGCGCTCCTGGACCGCGGCGGACACGGCGGCTCAGATCACCAAGCGCAAGTGGGAGGCGGCAGGTGAGGCGGAGAGATTCAGGAACTACCTGGAGGGCACGTGCGTGGAGTG
>BoLA-MHCI*cm41:05
ACGCAGTTCGTGCGGTTCGACAGCGACGCCCGGAATCCGAGGATGGAGCCGCGGGCGCGGTGGGTGGAGCAGGAAGGGCCGGAGTATTGGGATCGGAACACGCGAAACTCCAAGGGCGCCGCACAGACTTTCCGAGTGGACCTGAACACCCTGCGCGGCTACTACAACCAGAGCGAGGCCGGGTCTCACACTATCCAGGCGATGTACGGCTGCGACGTGGGGCCGGACGGGCGTTTCCTCCGCGGGTACAGGCAGGACGCTTACGACGGCAGAGATTACATCGCCCTGAACCAGGACCTGCGCTCCTGGACCGCGGCGGACACGGCGGCTCAGATCACCAAGCGCAAGTGGGAGGCGGCAGATTATGCTGAGTCTTTGAGGAACTACCTGGAGGGCACGTGCGTGGAGTG
>BoLA-MHCI*zm1:01
ACGCAGTTCGTGCGGTTCGACAGCGACGCCCCGAATCCGAGGATGGAGCCGCGGACGCGGTGGGTGAAGCAGGAGGGGCCCGAGTATTGGGATCAGGAGACGCGAAAGGCCAAGGACGCCGCACAGACTTTCCGAGTGAACCTGAACAACCTGCGCGGCTACTACAACCAGAGCGAGGCCGGGTCTCACACCGTCCAGTGGATGTGCGGCTGCGACGTGGGGCCGGATGGGCGCCTCCTCCGCGGGTTCATGCAGTACGGCTACGACGGCAGAGATTACCTCGCCCTGAACGAGGACCTGCGCTCCTGGACCGCGGCGGACACGGCGGCTCAGATCACCAAGCGCAAGTGGGAGGCGGCAGATAATGCGGAGAGCGAGAGGAACTACCTGGAGGGCACGTGCGTGGAGTG
>BoLA-MHCI*br15:02
ACGCAGTTCGTGTGGTTCGACAGCGACGCCCCGGATCCGAGGAAAGAACCACGGACGCCGTGGATAGAGAAGGAGGGGCCGGAGTATTGGGATCGCGAGACGCGAATCTCCAAGGAAAACACACTGGTATATCGAGAGGGCCTGAACATCCTGCGCGGCTACTACAACCAGAGCGAGGCCGGGTCTCACACCTATCAGCAGATGTTCGGCTGCGACGTGGGGCCGGACGGGCGCCTCCTCCGCGGGTATGAGCAGTACGCCTACGACGGCAGAGATTACATCGCCCTGAACGAGGACCTGCGCTCCTGGACCGCGGCGGACACGGCGGCTCAGATCACCAAGCGCAAGTGGGAGGCGGCAGGTGAGGCGGAGAGATTCAGGAACTACGTGGAGGGCCGGTGCGTGGAGTG
>BoLA-MHCI*zm19:01
ACGCAGTTCGTGTGGTTCGACAGCGACGCCCCGGATCCGAGGAAAGAACCACGGGCGCCGTGGATAGAGAAGGAGGGGCCAGAGTATTGGGATCGCGAGACGCGAATCTCCAAGGAAAACACACTGCTGTATCGAAAGAACCTGAACACCGCACTCGGCTACTACAACCAGAGCGAGGCCGGGTCTCACACTATCCAGACGATGTTCGGCTGCGACGTGGGGCCGGACGGGCGTTTCCTCCGCGGGTTCATGCAGTACGCCTACGACGGCAGAGATTACATCGCCCTGAACGAGGACCTGCGCTCCTGGACCGCGGCGGACACGGCGGCTCAGATCACCAAGCGCAAGGTGGAGGCGGCCGGTGATGCGGAGAGATTAAGGAACTACCTGGAGGGCACGTGCGTGGAGGG
>BoLA-2*071:AA
ACGCAGTTCGTGCGGTTCGACAGCGACGCCCCGGATCCGAGGACTGAGCCGCGGGTGCGGTGGATGGAGCAGGAGGGGCCGGAGTATTGGGATCGGGAGACGCGAAACTTAAAGGGCGCCGCACAGACTTTCCGAGTGGACCTGAACACCCTGCGCGGCTACTACAACCAGAGCGAGGCCGGGTCTCACAATATCCAGGCGATGTACGGCTGCGACGTGGGGCCGGACGGGCGTTTCCTCCGCGGGTACAGGCAGGACGCCTACGACGGCAGAGATTACATCGCCCTGAACGAGGACCTGCGCTCCTGGACCGCGGCGGACACGGCGGCTCAGATCACCAAGCGCAAGTGGGAGGCGGCAGGTGCTGCGGAGAGATTCAGGAACTACGTCGAGGGCCGGTGCGTGGAGGG
>BoLA-MHCI*cm9:03
ACGCAGTTCGTGCGGTTCGACAGCAACACCCCGAATCCGAGGATGGAGCCGCGGGCGCGGTGGGTGGAGCAGGAGGGGCCCGAGTATTGGGATCGCGAGACGCGAATCTCCAAGGACACCGCACAGACTTTCCGGGCGAACCTGAACACCGCACTCGGCTACTACAACCAGAGCGAGGCCGGGTCTCACACTATCCAGGCGATGTACGGCTGCGACGTGGGGCCGGACGGGCGCCTCCTCCGCGGGTTCACGCAGTACGGCTACGACGGCAGAGATTACATCGCCCTGAACGAGGACCTGCGCTCCTGGACCGCGGCGGACACGGCGGCTCAGATCACCAAGCGCAAGTGGGAGGAGGCAGGTGCTGCGGAGGGCGAGAGGAACTACCTGGAGGGCCGGTGCGTGGAGTG
>BoLA-1*042:AA
ACGCAGTTCGTGCGGTTCGACAGCGACGCCCCGGATCCGAGGAAAGAACCACGGGCGCCGTGGATAGAGAAGGAGGGGCCGGAGTATTGGGATGACGAGACGCGAATCTCCAAGGAAAACACACTGCTGTATCGAAAGGACCTGAACACCCTGCGCGGCTACTACAACCAGAGCGAGGCCGGGTCTCACAATATCCAGGCGATGTACGGCTGCGACGTGGGGTCGGACGGGAGTTTCCTCCGCGGGTACAGGCAGGACGCCTACGACGGCAGAGATTACATCGCCCTGAACGAGGACCTGCGCTCCTGGACCGCGGCGGACACGGCGGCTCAGATCACCAAGCGCAAGTGGGAGGCGGAAGGTTATGCTGAGTCTTTGAGGAACTACCTGGAGGGCACGTGCGTGGAGTG
>BoLA-MHCI*br1:03
ACGGAGTTCGTGCGGTTCGACAGCGACGCCCCGGATCCGAGGACTGAGCCGCGGGTGCGGTGGATGGAGCAGGAGGGGCCGGAGTATTGGGATCGGGAGACGCGAAACCTCAAGGACACCGCACAGAATTTCCGAGTGAACCTGAACACCCTGCGCGGCTACTACAACCAGAGCGAGGCCGGGTCTCACACCCTCCAGCTGATGTACGGCTGCGACGTGGGGCCGGACGGGCGCCTCCTCAGCGGGTATGAGCAGTACGGCTACGAAGGCAGAGATTACCTCGCCCTGAACGAGGACCTGCGCTCCTGGACCGCGGCGGACACGGCGGCTCAGATCTCCAAGCGCAAGGTGGAGGCGGCAGGTGATGCGGAGAGATTCAGGAACTACCTGGAGGGCCGGTGCGTGGAGTC
>BoLA-3*050:AC
ACGCAGTTCGTGCGGTTCGACAGCGACGCCCCGAATCCGAGGATGGAGCCGCGGACGCGGTGGGTGAAGCAGGAGGGGCCGGAGTATTGGGATCGGAACACGCGAAACGCCAAGGGCAACGCACAGAGTTTCCGAGTGGGCCTGAACAACCTGCGCGGCTACTACAACCAGAGCGAGGCCGGGTCTCACACCTTCCAGTGGATGTACGGCTGCGACGTGGGGCCGGACGGGCGTCTCCGCCGCGGTTTCATGCAGTTCGGCTACGACGGCAGAGATTACATCGCCCTGAACGAGGAACTGCGCTCCTGGACCGCGGCGGACACGGCGGCTCAGATCACCAAGCGCAAGTGGGAGGCGGCAGGTGAGGCGGAGAGATTAAGGAACTACCTGGAGGGCACGTGCGTGGAGTG
>BoLA-1*009:AD
ACGCAGTTCGTGCGGTTCGACAGCGACGCCCCGGATCCGAGGAAAGAACCACGGGCGCCGTGGATAGAGAAGGAGGGGCCGGAGTATTGGGATCGCGAGACGCGAATCTCCAAGGAAAACACACTGGTGTATCGAGGGAGCCTGAACAACCTGCGCGGCTACTACAACCAGAGCGAGGCCGGGTCTCACACCCTCCAGCTGATGTACGGCTGCGACGTGGGGCCGGACGGGCGCCTCCTCCGCGGGTACAGGCAGGACGCCTACGACAGCAGAGATTACATCGCCCTGAACGAGGAGCTGCGCTCCTGGACCGCGGCGGACACGGCGGCTCAGATCACCAAGCGCAAGTGGGAGGCGGAAGGTTATGCTGAGTCTTTGAGGAACTACCTGGAGGGCCGATGCGTGGAGTG
>BoLA-MHCI*zm21:01
ACGCAGTTCGTGCGGTTCGACAGCGACTCCGCGAATCCGAGGGAAGAACCGCGGGCGCCGTGGATGGAGCAAGAGGGGCCGGAGTATTGGGATGAGCAGACGCGAATAGTCAAGGACACCGCACAGTCTTTCCGAGTGGGCCTGAACACCCTGCGCGGCTACTACAACCAGAGCGAGGCCGGGTCTCACACCCTCCAGCGGATGTACGGCTGCTACGTGGGGCCGGACGGGCGCCTTCTCCGCGGGTATGAGCAGTACGCCTACGAAGGCAGAGATTACATCGCCCTGAACGAGGACCTGCGCTCCTGGACCGCGGCGGACACGGCGGCTCAGATCACCAAGCGCAAGTGGGAGGCGGCAGGTGCTGCGGAGAGTTTCAGGAACTACGTGGAGGGCCTGTGCGTGGAGTG
>BoLA-MHCI*br1:02
ACGGAGTTCGTGCGGTTCGACAGCGACGCCCCGGATCCGAGGACTGAGCCGCGGGTGCGGTGGATGGAGCAGGAGGGGCCGGAGTATTGGGATCGGGAGACGCGAAACCTCAAGGACACCGCACAGAATTTCCGAGTGAACCTGAACACCCTGCGCGGCTACTACAACCAGAGCGAGGCCGGGTCTCACACCCTCCAGCTGATGTACGGCTGCGACGTGGGGCCGGACGGGCGCCTCCTCAGCGGGTATGATCAGTACGGCTACGAAGGCAGAGATTACCTCGCCCTGAACGAGGACCTGCGCTCCTGGACCGCGGCGGACACGGCGGCTCAGATCTCCAAGCGCAAGGTGGAGGCGGCCGGTGATGCGGAGAGATTAAGGAACTACCTGGAGGGCCGGTGCGTGGAGTC
>BoLA-2*022:AE
ACGCAGTTCGTGCGGTTCGACAGCGACTCCGCGAATCCGAGGGAAGAACCGCGGGCGCCGTGGATGGAGCAAGAGGGGCCGGAGTATTGGGATGAGCAGACGCGAATAGTCAAGGACACCGCACAGTCTTTCCGAGTGGGCCTGAACACCCTGCGCGGCTACTACAACCAGAGCGAGGCCGGGTCTCACACCCTCCAGCTGATGTACGGCTGCGACGTGGGGCCGGACGGGCGCCTTCTCCGCGGGTATGATCAGTACGGCTACGACGGCAGAGATTACATCGCCCTGAACGAGGACCTGCGCTCCTGGACCGCGGCGGACACGGCGGCTCAGATCACCAAGCGCAAGCGGGAGGCGGCAGGTGCTGCGGAGAGACAGAGGAACTACCTGGAGGGCCGGTGCGTGGAGGG
>BoLA-2*054:AA:01
ACGCAGTTCGTGCGGTTCGACAGCAACACCCCGAATCCGAGGATGGAGCCGCGGGCGCGGTGGGTGGAGCAGGAGGGGCCCGAGTATTGGGATCAGGAGACGCGAAACTCCAAGGGCGCCGCACAGACTTTCCGGGCGAACCTGAACACCTTGCGCGGCTACTACAACCAGAGCGAGGCCGGGTCTCACACCTTCCAGTGGATGTACGGCTGCTACGTGGGGCCGGACGGGCGTCTCCGCCGCGGGTTTTGGCAGTTCGGCTACGACGGCAGAGATTACATCGCCCTGAACGAGGACCTGCGCTCCTGGACCGCGGCGGACACGGCGGCTCAGATCACCAAGCGCAAGTGGGAGGCGGCAGATAATGCGGAGGGCGAGAGGAACTACGTGGAGGGCACGTGCGTGGAGTG
>BoLA-MHCI*br7:03
ACGCAGTTCGTGCGGTTCGACAGCGACGCCCCGGATCCGAGGACTGAGCCGCGGGTGCGGTGGATGGAGCAGGAGGGGCCGGAGTATTGGGATCGGGAGACGCGAAACTTAAAGGACACCGCACAGACTTTCCGAGTGAACCTGAACACCCTGCGCGGCTACTACAACCAGAGCGAGGCCGGGTCTCACAATATCCAGGCGATGTTCGGCTGCGACGTGGGGCCGGACGGGCGTTTCCTCCGCGGGTACAGGCAGGACGCCTACGACGGCAGAGATTACATCGCCCTGAACGAGGACCTGCGCTCCTGGACCGCGGCGGACACGGCGGCTCAGATCACCAAGCGCAAGTGGGAGGCGGCAGGTTATGCTGAGGCTTTA
>BoLA-MHCI*zm7:01
ACGCAGTTCGTGCGGTTCGACAGCGACGCCCGGGATCCGAGGATGGAGCCGCGGGCGCGGTGGGTGGAGAAGGAGGGGCCGGAGTATTGGGATCGCGAGACTCAAATCTCCAAGGAAAACGCACTGTGGTACCGAGAGGCCTTGAACAACCTGCGCGGCTACTACAACCAGAGCGAGGCCGGGTCTCACACCCTCCAGCTGATGTACGGCTGCGACGTGGGGCCGGACGGGCGCCTCCTCCGCGGGTTCACGCAGTTCGGCTACGACGGCAGAGATTACCTCGCCCTGAACGAGGACCTGCGCTCCTGGACCGCGGCGGACACGGCGGCTCAGATCTCCAAACGCAAGATGGAGGCGGCCGGTGCTGCGGAGAGACGCAGGAACTACCTGGAGGGCCGGTGCGTGGAGGG
>BoLA-1*028:AC
ACGCAGTTCGTGTGGTTCGACAGCGACGCCCCGGATCCGAGGAAAGAACCACGGACGCCGTGGATAGAGAAGGAGGGGCCGGAGTATTGGGATCGCGAGACGCGAATCTCCAAGGAAAAGACACTGATGTATCGAGAGAACCTGAACAGCCTGCGCGGCTACTACAACCAGAGCGAGGCCGGGTCTCACACCCTCCAGCTGATGTACGGCTGCGACGTGGGGCCGGACGGGCGCCTCCTCGGCGGGTACAGGCAGTACGCCTACGACGGCAGAGATTACATCGCCCTGAACGAGGACCTGCGCTCCTGGACCGCGGCGGACACGGCGGCTCAGATCACCAAGCGCAAGTGGGAGGCGGCAGGTGATGCGGAGAGATTCAGGAACTACGTGGAGGGCGAGTGCGTGGAGGG
>BoLA-3*073:AD
ACGCAGTTCGTGCGGTTCGACAGCGACGCCCCGAATCCGAGGATCGAGCCGCGGGCGCGGTGGGTGGAGCAGGAGGGGCCGGAGTATTGGGATCGGAACACGCGAATCTCCAAGGACACTGCACAGAGTTTCCGAGTGAGCCTGAACAACCTGCGCGGCTACTACAACCAGAGCGAGGCCGGGTCTCACACCCTCCAGTGGATGTACGGCTGCTACGTGGGGCCGGACGGGAGTCTCCGCCGCGGGTTCACGCAGTACGGCTACGACGGGAGAGATTACCTCGCCCTGAACGAGGACCTGCGCTCCTGGACCGCGGTGGAGATGGTGGCTCAGATCACCAAGCGCAAGTGGGAGGCGGCAGGTGTAGCTGAGGAACAGAGGAACTACCTGGAGGGCGAATGCGTGGAGTG
>BoLA-MHCI*br9:02
ACGCAGTTCGTGCGGTTCGACAGCGACGCCCGGGATCCGAGGAAAGAACCACGGCAGCCGTGGATGGAGAAGGAGGGGCCGGAGTATTGGGATCGCGAGACTCAAATCTCCAAGGAAAACGCACTGTGGTACCGAGAGGCCTTGAACACCCTGCGCGGCTACTACAACCAGAGCGAGGCCGGGTCTCACACCCTCCAGCTGATGTGCGGCTGCGACGTGGGGCCGGACGGGCGCCTCCTCCGCGGGTTTTGGCAGTTCGGCTACGACGGCAGAGATTACCTCGCCCTGAACGAGGACCTGCGCTCCTGGACCGCGGCGGACACGGCGGCTCAGATCACCAAGCGCAAGTGGGAGGCGGCAGATAATGCGGAGAGCGAGAGGAACTACCTGGAGGGCACGTGCGTGGAGTG
>BoLA-3*080:AA
ACGCAGTTCGTGCGGTTCGACAGCGACGCCCCGAATCCGAGGATGGAGCCGCGGGCGCGGTGGGTGGAGCAGGAGGGGCCGGAGTATTGGGATCACAACACGCGAAACTCCAAGGACACCGCACAGTCTTTCCGAGTGAACCTGAACACCCTGCGCGGCTACTACAACCAGAGCGAGGCCGGGTCTCACACCCTCCAGCTGATGTACGGCTGCGACGTGGGGCCGGACGGGCGTCTCCGCCGCGGGTTCATGCAGTACGGCTACGACGGTAGAGATTACCTCGCCCTGAACGAGGACCTGCGCTCCTGGACCGCGGTGGAGACGGCGGCTCAGATCTCCAAACGCAAGATGGAGGCGGCAGGTGAGGAGGAGAGATTCAGGAACTACCTGGAGGGCACGTGCGTGGAGTG
>BoLA-1*029:AC:01
ACGGAGTTCGTGCGGTTCGACAGCGACGCCCCGGATCCGAGGAAAGAACCACGGGCGCCGTGGATAGAGAAGGAGGGGCCAGAGTATTGGGATCGCGAGACGCGAATCTCCAAGGAAAACACACTGCTGTATCGAAAGAACCTGAACACCGCACTCGGCTACTACAACCAGAGCGAGGCCGGGTCTCACACTATCCAGACGATGTTCGGCTGCGACGTGGGGCCGGACGGGCGTTTCCTCCGCGGGTTCATGCAGTACGCCTACGACGGCAGAGATTACATCGCCCTGAACGAGGACCTGCGCTCCTGGACCGCGGCGGACACGGCGGCTCAGATCACCAAGCGCAAGTGGGAGGCGGCAGATAATGCGGAGAGCGAGAGGAACTACCTGGAGGGCCGGTGCGTGGAGTG
>BoLA-2*057:AB
ACGCAGTTCGTGCGGTTCGACAGCAACACCCCGAATCCTAGGATGGAGCCGCGGGCGCGGTGGGTGGAGCAGGAGGGGCCCGAGTATTGGGATCGCGAGACGCGAATCTCCAAGGAAACCGCACAGACTTTCCGAGTGGACCTGAACACCCTGCGCGGCTACTACAACCAGAGCGAGGCCGGGTCTCACAATATCCAGGAGATGTACGGTTGCGACGTGGGGCCGGACGGGCGTTTCCTCCGCGGGTACAGGCAGGACGCCTACGACGGCAGAGATTACCTCGCCCTGAACGAGGACCTGCGCTCCTGGACCGCGGCGGACACGGCGGCTCAGATCACCAAGCGCAAGTGGGAGGCGGAAGGTTATGCTGAGTCTTTGAGGAACTACCTGGAGGGCGAGTGCGTGGAGTG
>BoLA-MHCI*zm23:01
ACGCAGTTCGTGCGGTTCGACAGCGACGCCCCGAATCCGAGGATGGAGCCGCGGGCGCGGTGGGTGGAGCAGGAGGGGCCGGAGTATTGGGATCGGAACACGCGAAACGCCAAGGGCAACGCACAGACTTTCCGGGCGAACCTGAACATCGCACTCGGCTACTACAACCAGAGCGAGGCCGGGTCTCACACCTTCCAGTGGATGTCTGGCTGCGACGTGGGGCCGGACGGGCGTCTCCGCCGCGGGTTCATGCAGTACGGCTACGACGGCAGAGATTACATCGCCCTGAACGAGGACCTGCGCTCCTGGACCGCGGCGGACACGGCGGCTCAGATCACCAAGCGCAAGTGGGAGGCGGCAGGTGAGGCGGAGAGACAGAGGAACTACCTGGAGGGCACGTGCGTGGAGTG
>BoLA-3*038:AB
ACGCAGTTCGTGCGGTTCGACAGCGACGCCCCGAATCCGAGGATGGAGCCGCGGGCGCGGTGGGTGGAGCAGGAGGGGCCGGAGTATTGGGATCGGAACACGCGAAACGCCAAGGGCAACGCACAGGATTCCCGAGTGGGCCTGAACACCCTGCGCGGCTACTACAACCAGAGCGAGGCCGGGTCTCACACCCTCCAGCTGATGTACGGCTGCTACGTGGGGCCGGACGGGAGTCTCCGCCGCGGGTTCATGCAGTACGGCTACGACGGTAGAGATTACCTCGCCCTGAACGAGGACCTGCGCTCCTGGACCGCGGTGGAGACGGTGGCTCAGATCTCCAAACGCAAGATGGAGGCGGCAGGTGTAGCTGAGGAACAGAGGAACTACCTGGAGGGCACGTGCGTGGAGTG
>BoLA-MHCI*zm22:01
ACGCAGTTCGTGCGGTTCGACAGCAACACCCCGAATCCGAGGATGGAGCCGCGGGCGCGGTGGGTGGAGCAGGAGGGGCCCGAGTATTGGGATGAGGAGACGCGAAAGGCCAAGGACGCCGCACGGACTTTCCGAGTGGACCTGAACACCCTGCGCGGCTACTACAACCAGAGCGAGGCCGGGTCTCACAATATCCAGGCGATGTATGGCTGCGACGTGGGGTCGGACGGGCGCCTCCTCCGCGGGTACAGGCAGGACGCCTACGACGGCAGAGATTACATCGCCCTGAACGAGGACCTGCGCTCCTGGACCGCGGCGGACATGGCGGCTCAGATCACCAAGCGCAAGTGGGAGGCGGCAGGTGTTGCGGAGAGTTTCAGGAACTACGTGGAGGGCACGTGCGTGGAGTG
>BoLA-MHCI*zm8:01
ACGCAGTTCGTGCGGTTCGACAGCGACTCCCCGAATCCGAGGGAAGAACCGCGGGCGCCGTGGATGGAGCAGGAGGGCCCGGAGTATTGGGATCAGGAGACGCGAAAGGCCAAGGACGCCGCACAGACTTTCCGAGTGGGCCTGAACAACCTGCGCGGCTACTACAACCAGAGCGAGGCCGGGTCTCACACCTATCAGGACATGTACGGCTGCGACGTGGGGCCGGACGGGAGTTTCCTCCGCGGGTACAGGCAGGACGCCTACGACGGCAGAGATTACATCGCCCTGAACGAGGACCTGCGCTCCTGGACCGCGGCGGACACGGCGGCTCAGATCACCAAGCGCAAGTGGGAGGCGGCAGGTGAGGCGGAGAGATTCAGGAACTACGTCGAGGGCCGGTGCGTGGAGTG
>BoLA-MHCI*zm1:02
ACGCAGTTCGTGCGGTTCCACAGCGACGCCCCGAATCCGAGGATGGAGCCGCGGACGCGGTGGGTGAAGCAGGAGGGGCCCGAGTATTGGGATCAGGAGACGCGAAAGGCCAAGGACGCCGCACAGACTTTCCGAGTGAACCTGAACAACCTGCGCGGCTACTACAACCAGAGCGAGGCCGGGTCTCACACCGTCCAGTGGATGTGCGGCTGCGACGTGGGGCCGGATGGGCGCCTCCTCCGCGGGTTCATGCAGTACGGCTACGACGGCAGAGATTACCTCGCCCTGAACGAGGACCTGCGCTCCTGGACCGCGGCGGACACGGCGGCTCAGATCACCAAGCGCAAGTGGGAGGCGGCAGATAATGCGGAGAGCGAGAGGAACTACCTGGAGGGCACGTGCGTGGAGTG
>BoLA-MHCI*zm18:01
ACGCAGTTCGTGCGGTTCGACAGCGACACCCGGGATCCGAGGTTGGAGCCGCGGGCGCGGTGGGTGGAGCAGGAGGGGCCCGAGTACTGGGATCAGGAGACGCGAATCTCCAAGGACGCCGCACAGACTTTCCGAGGGAGCCTGAACACCCTGCGCGGCTACTACAACCAGAGCGAGGCCGGGTCTCACACCTATCAGCGGATGTACGGCTGCAACGTGGGGCCGGACGGGCGCCTCCTCAGCGGGTTCACGCAGTTCGGCTACGACGGCAGAGATTACATCGCCCTGAACGAGGACCTGCGCTCCTGGACCGCGGCGGACACAGCGGCTCAGATCACCAAGCGCAAGTGGGAGGCGGCAAGTGAGGCGGAGAGATTCAGGAACTACGTGGAGGGCCGGTGCGTGGAGGG
>BoLA-3*050:AF
ACGCAGTTCGTGCGGTTCGACAGCGACGCCCCGAATCCGAGGATGGAGCCGCGGACGCGGTGGGTGAAGCAGGAGGGGCCGGAGTATTGGGATCGGAACACGCGAAACGCCAAGGGCAACGCACAGAGTTCCCGAGTGAACCTGAACACCCTGCGCGGCTACTACAACCAGAGCGAGGCCGGGTCTCACACCTTCCAGTGGATGTACGGCTGCGACGTGGGGCCGGACGGGCGTCTCCGCCGCGGTTTCATGCAGTACGGCTACGACGGCAGAGATTACATCGCCCTGAACGAGGAACTGCGCTCCTGGACCGCGGCGGACACGGCGGCTCAGATCACCAAGCGCAAGTGGGAGGCGGCAGGTGAGGCGGAGAGATTCAGGAACTACCTGGAGGGCACGTGCGTGGAGTG
>BoLA-1*029:AE
ACGGAGTTCGTGCGGTTCGACAGCGACGCCCCGGATCCGAGGAAAGAACCACGGGCGCCGTGGATAGAGAAGGAGGGGCCAGAGTATTGGGATCGCGAGACGCGAATCTCCAAGGAAAACACACTGCTGTATCGAAAGAACCTGAACACCGCACTCGGCTACTACAACCAGAGCGAGGCCGGGTCTCACACTATCCAGACGATGTACGGCTGCGACGTGGGGCCGGACGGGCGTTTCCTCCGCGGGTTCATGCAGTACGCCTACGACGGCAGAGATTACATCGCCCTGAACGAGGACCTGCGCTCCTGGACCGCGGCGGACACGGCGGCTCAGATCACCAAGCGCAAGTGGGAGGCGGCAGATAATGCGGAGAGCGAGAGGAACTACCTGGAGGGCCGGTGCGTGGAGGG
>BoLA-3*017:AD
ACGCAGTTCGTGCGGTTCGACAGCGACGCCCGGAATCCGAGGATGGAGCCGCGGAAGCGGTGGGTGGAGCAGGAGGGGCCGGAGTATTGGGATCGGGAGACGCAAAGGGCCAAGGGCAACGCACAGATTTTCCGAGTGAGCCTGAACAACCTGCGCGGCTACTACAACCAGAGCGAGGCCGGGTCTCACACCCTCCAGTGGATGTACGGCTGCGACGTGGGGCCGGACGGGCGTCTCCGCCGCGGGTTCATGCAGTACGGCTACGACGGCAGAGATTACATCGCCCTGAACGAGGACCTGCGCTCCTGGACCGCGGGGGAGACGGAGGCTCAGATCACCAAGCGCAAGTGGGAGGCGGCAGGTGAGGCGGAGAGACAGAGGAACTACCTGGAGGGCCGGTGCGTGGAGTG
>BoLA-2*089:AB
ACGCAGTTCGTGCGGTTCGACAGCGACGCCCCGGATCCGAGGACTGAGCCGCGGGTGCGGTGGATCGAGCAGGAGGGGCCGGAGTATTGGGATCGGGAGACGCGAAACTTAAAGGACACCGCACAGACTTTCCGAGTGGACCTGAACACCCTGCGCGGCTACTACAACCAGAGCGAGGCCGGGTCTCACACTATCCAGGAGATGTACGGCTGCGACGTGGGGCCGGACGGGCGTTTCCTCCGCGGGTACAGGCAGGACGCCTACGACGGCAGAGATTACCTCGCCCTGAACGAGGACCTGCGCTCCTGGACCGCGGCGGACACGGCGGCTCAGATCACCAAGCGCAAGTGGGAGGCGGCAGGTGAGGCGGAGAGACGCAGGAACTACCTGGAGGGCCGGTGCGTGGAGTG
>BoLA-MHCI*zm3:01
ACGCAGTTCGTGCGGTTCGACAGCGACTCCCCGAATCCGAGGGAAGAACCACGGGCGCCGTGGATGGAGCAGGAGGGGCCGGAGTATTGGGATCGAAACACGAGAATCTACAAGGACACCGCACAGACTTTCCGGGCGAACCTGAACACCGCACTCGGCTACTACAACCAGAGCGAGGCCGGGTCTCACACTATCCAGGAGATGTGCGGCTGCGACGTGGGGCCGGACGGGCGTTTCCTCCGCGGGTTCATGCAGGACGCCTACGACGGCAGAGATTACATCGCCCTGAACGAGGACCTGCGCTCCTGGACCGCGGCGGACACGGCGGCTCAGATCACCAAGCGCAAGTGGGAGGCGGCAGGTGCTGCGGAGAGTTTCAGGAACTACGTCGAGGGCCGGTGCGTGGAGTG
>BoLA-5*039:AA
ACGCAGTTCGTGCGGTTCGACAGCGACGCCGGGGATCCGAGAGTGGAGCCGCGGGCGCGGTGGGTGGAGCAGGAGGGGCCCGAGTATTGGGATCAGGAGACGCGAAAGGCCAAGGACCACGCACAATTTTTCCGACTGGGCCTGAACACCCTGCGCGGCTACTACAACCAGAGCGAGGCCGGGTCTCACACCCTCCAGTGGATGTGCGGCTGCGACGTGGGGCCGGATGGGCGTCTCCGCCGCGGGTTCTGGCAGTTCGGCTACGAAGGCAGAGATTACCTCGCCCTGAACGAGGACCTGCGCTCCTGGACCGCGGCGGACACGGCGGCTCAGATCACCAAGCGCAAGTGGGAGGCGGCAGATAATGCGGAGGGCGAGAGGAACTACCTGGAGGGCGAGTGCGTGGAGTG
>BoLA-2*032:ACN
ACGCAGTTCGTGCGGTTCGACAGCGACGCCCCGGATCCGAGGACTGAGCCGCGGGTGCGGTGGATGGAGCAGGAGGGGCCGGAGTATTGGGATCGGGAGACGCGAAACTTAAAGGGCGCCGCACAGACTTTCCGAGTGGACCTGAACACCCTGCGCGGCTACTACAACCAGAGCGAGGCCGGGTCTCACAATATCCAGGCGATGTTCGGCTGCGACGTGGGGCCGGACGGGCGTTTCCTCCGCGGGTACAGGCAGGACGCCTACGACGGCAGAGATTACATCGCCCTGAACGAGGACCTGCGCTCCTGGACCGCGGCGGACACGGCGGCTCAGATCACCAAGCGCAAGTGGGAGGCGGCAGATTATGCTGAGTCTTTGAGGAACTACCTGGAGGGCACGTGCGTGGAGTG
>BoLA-1*009:AC
ACGCAGTTCGTGCGGTTCGACAGCGACGCCCCGGATCCGAGGATGGAGCCGCGGGCGCCGTGGATAGAGAAGGAAGGGCCGGAGTATTGGGATCGCGAGACGCGAATCTCCAAGGAAAACACACTGGTGTATCGAGAGAGCCTGAACAACCTGCGCGGCTACTACAACCAGAGCGAGGCCGGGTCTCACACCCTCCAGCTGATGTACGGCTGCGACGTGGGGCCGGACGGGCGCCTCCTCCGCGGGTATGAGCAGTACGGCTACGACAGCAGAGATTACATCGCCCTGAACGAGGAGCTGCGCTCCTGGACCGCGGCGGACACGGCGGCTCAGATCACCAAGCGCAAGTGGGAGGCGGAAGGTTATGCTGAGTCTTTGAGGAACTACCTGGAGGGCCGGTGCGTGGAGTG
>BoLA-3*086:01N:AA
ACGCAGTTCGTGCGGTTCGACAGCGACGCCCCGAATCCGAGGATGGAGCCGCGGGCGCGGTGGGTGGAGCAGGAGGGGCCGGAGTATTGGGATCGGAACACGCGAAACGCCAAGGGCAACGCACAGTTTCCGAGTGAACCTGAACACCCTGCGCGGCTACTACAACCAGAGCGAGGCCGGGTCTCACACCCTCCAGTGGATGTCCGGCTGCTACGTGGGGCCGGACGGGCGTCTCCGCCGCGGGTTCATGCAGTACGGCTACGACGGTAGAGATTACCTCGCCCTGAACGAGGACCTGCGCTCCTGGACCGCGGGGGAGACGGAGGCTCAGATCACCAAGCGCAAGTGGGAGGCGGCAGGTTATGCTGAGGTACAGAGGAACTACCTGGAGGGCGAATGCGTGGAGTG
>BoLA-3*027:AA
ACGCAGTTCGTGCGGTTCGACAGCGACGCCCGGAATCCGAGGATGGAGCCGCGGGCGCGGTGGGTGAAGCAGGAGGGGCCGGAGTATTGGGATCGGAACACGCGAAACGCCAAGGGCAACGCACAGAGTTTCCGAGTGGGCCTGAACACCCTGCGCGGCTACTACAACCAGAGCGAGGCCGGGTCTCACACCCTCCAGTGGATGTCTGGCTGCTACGTGGGGCCGGACGGGCGTCTCCTCCGCGGGTTCATGCAGTACGGCTACGACGGCAGAGATTACCTCGCCCTGAACGAGGACCTGCGCTCCTGGACCGCGGCGGACACGGAGGCTCAGATCACCAAGCGCAAGTGGGAGGCGGAAGGTTATGCTGAGGTACAGAGGAACTACCTGGAGGGCGAATGCGTGGAGTG
>BoLA-4*095:AB
ACGCAGTTCGTGCGGTTTGACGGCGACGCCCCGAATCCGAGGGAAGAACCGCGGGTGCCGTGGATGGAGCAGGAGGGGCCGGAGTATTGGGATCGAAACACGAGAATCTACAAGGACACCGCACAGAATTTCCGAGTGGGCCTGAACAACCTGCGCGGCTACTACAACCAGAGCGAGGCCGGGTCTCACACCCTCCAGCGGATGTACGGCTGCGACGTGGGGCCGGACGGGCGCCTCCTCAGCGGGTTCACGCAGTTCGGCTACGACGGTAGAGATTACCTCGCCCTGAACGAGGACCTGCGCTCCTGGACCGCGGCGGACACGGCGGCTCAGATCACCAAGCGCAAGTGGGAGGAGGCAGATCGTGCGGAGAGATTCAGGAACTACGTGGAGGGCCGGTGCGTGGAGGG
>BoLA-3*038:AD
ACGCAGTTCGTGCGGTTCGACAGCGACGCCCCGAATCCGAGGATGGAGCCGCGGGCGCGGTGGGTGGAGCAGGAGGGGCCGGAGTATTGGGATCGGAACACGCGAAACGCCAAGGGCAACGCACAGAGTTCCCGAGTGGGCCTGAACAGCCTGCGCGGCTACTACAACCAGAGCGAGGCCGGGTCTCACACCCTCCAGCTGATGTACGGCTGCTACGTGGGGCCGGACGGGAGTCTCCGCCGCGGGTTCATGCAGTTCGGCTACGACGGTAGAGATTACCTCGCCCTGAACGAGGACCTGCGCTCCTGGACCGCGGTGGAGACGGTGGCTCAGATCTCCAAACGCAAGATGGAGGCGGCAGGTGAGGCGGAGAGACAGAGGAACTACCTGGAGGGCACGTGCGTGGAGTC
>BoLA-MHCI*zm9:01
ACGCAGTTCGTGCGGTTCGACAGCGACGCCCCGGATCCGAGGAAAGAACCACGGGCGCCGTGGATAGAGAAGGAGGGGCCGGAGTATTGGGATCGCGAGACGCGAATCTCCAAGGAAAACACACTGGTGTATCGAGGGAGCCTGAACAACTTGCGCGGCTACTACAACCAGAGCGAGGCCGGGTCTCACACCTTCCAGCAGATGTACGGCTGCGACGTGGGGCCGGACGGGCGCCTCCTCCGCGGGTACAGGCAGTACGCCTACGACAGCAGAGATTACATCGCCCTGAACGAGGACCTGCGCTCCTGGACCGTGGCGGACACGGCGGCTCAGATCACCAAGCGCAAGTGGGAGGCGGCAGGTGATGCGGAGAGATTCAGGAACTACCTGGAGGGCCGGTGCGTGGAGGG
>BoLA-MHCI*zm5:01
ACGCAGTTCGTGCGGTTCGACAGCGACGCCCCGGATCCGAGGAAAGAACCACGGGCGCCGTGGATAGAGAAGGAGGGGCCGGAGTATTGGGATCGCGAGACGCGAATCTCCAAGGAAAACACACTGCTGTATCGAAAGAACCTGAACACCGCACTCGGCTACTACAACCAGAGCGAGGCCGGGTCTCACACCTTCCAGCAGATGTACGGCTGCGACGTGGGGCCGGACGGACGCCTCCTCCGCGGGTTCAAGCAGTTCGCCTACGACAGCAGAGATTACATCGCCCTGAACGAGGAGCTGCGCTCCTGGACCGCGGCGGACACGGCGGCTCAGATCACCAAGCGCAAGTGGGAGGCGGCAGGTGATGCGGAGACTTGGAGGAACTACCTGGAGGGCGAGTGCGTGGAGTG
>BoLA-MHCI*br7:02
ACGCAGTTCGTGCGGTTCGACAGCGACGCCCCGGATCCGAGGACTGAGCCGCGGGTGCGGTGGATGGAGCAGGAGGGGCCGGAGTATTGGGATCGGGAGACGCGAAACTTAAAGGACACCGCACAGACTTTCCGAGTGAACCTGAACACCCTGCGCGGCTACTACAACCAGAGCGAGGCCGGGTCTCACAATATCCAGGCGATGTCCGGCTGCGACGTGGGGCCGGACGGGCGTTTCCTCCGCGGGTACAGGCAGGACGCCTACGACGGCAGAGATTACATCGCCCTGAACGAGGACCTGCGCTCCTGGACCGCGGCGGACACGGCGGCTCAGATCACCAAGCGCAAGTGGGAGGCGGCAGGTTATGCTGAGTCTTTCAGGAACTACCTGGAGGGCCGGTGCGTGGAGGG
>BoLA-MHCI*zm29:01
ACGCAGTTCACGCGGTTCGACAGCGACGCCCCGAATCCAAGGGAAGAACCGCGGGTGCCGTGGATGGAGCAGGAGGGGCCGGAGTATTGGGATCGCGAGACGCGAATCTCCAAGGAAACCGCACAGACTTTCCGAGTGGGCCTGAACAACCTGCGCGGCTACTACAACCAGAGCGAGGCCGGGTCTCACACTTTCCAGGAGATGTACGGCTGCGACGTGGGGCCGGACGGGCGTTTCCTCCGCGGGTATGATCAGTTCGCCTACGACGGCAGAGATTACATCGCCCTGAACGAGGACCTGCGCTCCTGGACCGCGGCGGACACGGCGGCTCAGATCACCAAGCGCAAGTGGGAGGCGGCAGGTGCTGCGGAGAGCGGGAGGAACTACCTGGAGGGCCTGTGCGTGGAGGG
>BoLA-2*008:AC
ACGCAGTTCGTGCGGTTCGACAGCAACACCCCGAATCCGAGGATGGAGCCACGGGCGCGGTGGGTGGAGAAGGAGGGGCCCGAGTATTGGGATCGCGAGACGCGAAACTCCAAGGAAACCGCACAGACTTTCCGAGCGAACCTGAACACCGCACTCGGCTACTACAACCAGAGCGAGGCCGGGTCTCACACCTTCCAGCAGATGTACGGCTGCGACGTGGGGCCGGACGGGCGCCTCCTCCGCGGGTTCATGCAGGACGCCTACGACGGCAGAGATTACATCGCCCTGAACGAGGACCTGCGCTCCTGGACCGCGGCGGACACGGCGGCTCAGATCACCAAGCGCAAGTGGGAGGCGGCAGGTGATGCGGAGACTTGGAGGAACTACCTGGAGGGCCGGTGCGTGGAGTG
>BoLA-1*031:AA
ACGCAGTTCGTGCGGTTCGACAGCGACGCCCCGGATCCGAGGAAAGAACCACGGGCGCCGTGGATAGAGAAGGAGGGGCCGGAGTATTGGGATGACGAGACGCGAATCTCCAAGGAAAACACACTGCTGTATCGAAAGGACCTGAACACCCTGCGCGGCTACTACAACCAGAGCGAGGCCGGGTCTCACAATATCCAGGCGATGTTCGGCTGCGACGTGGGGCCGGACGGGCGTTTCCTCCGCGGGTTCATGCAGTACGCCTACGACGGCAGAGATTACATCGCCCTGAACGAGGACCTGCGCTCCTGGACCGCGGCGGACACGGCGGCTCAGATCACCAAGCGCAAGTGGGAGGCGGCAGATTATGCTGAGTCTTTGAGGAACTACCTGGAGGGCACGTGCGTGGAGTG
>BoLA-2*005:AA
ACGCAGTTCGTGCGGTTCGACAGCGACGCCCCGAATCCAAGGGAAGAACCGCGGGTGCCGTGGATGGAGCAGGAGGGGCCGGAGTATTGGGATCGAAACACGAGAATCTACAAGGACACCGCACAGATTTTCCGAGTGGACCTGAACACCCTGCGCGGCTACTACAACCAGAGCGAGACCGGGTCTCACAATATCCAGGCGATGTACGGCTGCGACGTGGGGCCGGACGGGCGCCTCCTCCGCGGGTACAGGCAGGACGCCTACGACGGCAGAGATTACATCGCCCTGAACGAGGAGCTGCGCTCCTGGACCGCGGCGGACACGGCGGCTCAGATCACCAAGCGCAAGTGGGAGGCGGCAGGTGCTGCGGAGACTTGGAGGAACTACCTGGAGGGCGAGTGCGTGGAGTG
>BoLA-MHCI*zm2:01
ACGCAGTTCGTGCGGTTCGACAGCGACGCCCCGAATCCGAGGATGGAGCCGCGGGCGCGGTGGGTGGAGCAGGAGGGGCCGGAGTATTGGGATCGGGAGACGCAAAGGGCCAAGGACGCCGCACAGACTTTCCGGGCGAACCTGAACATCGCACTCGGCTACTACAACCAGAGCGAGGCCGGGTCTCACACCTTCCAGTGGATGTACGGCTGCGACGTGGGGCCGGACGGGCGTCTCCGCCGCGGGTTCATGCAGTACGGCTACGACGGCAGAGATTACATCGCCCTGAACGAGGACCTGCGCTCCTGGACCGCGGCGGACACGGCGGCTCAGATCACCAAGCGCAAGTGGGAGGCGGCAGGTGAGGCGGAGAGATTCAGGAACTACCTGGAGGGCACGTGCGTGGAGTG
>BoLA-MHCI*zm28:01
ACGGAGTTCGTGCGGTTCGACAGCGACGCCCCGGATCCGAGGACGGAGCCGCGGGTGCGGTGGATGGAGCAGGAGGGGCCGGAGTATTGGGATCGCGAGACGCGAATCTCCAAGGAAACCGCACAGACTTTCCGAGTGGGCCTGAACACCCTGCGCGGCTACTACAACCAGAGCGAGGCCGGGTCTCACACCATCCAGCTGATGTACGGCTGCGACGTGGGGCCGGACGGGCGCCTCCTCCGCGGGTTCATGCAGGACGCCTACGACGGCAGAGATTACATCGCCCTGAACGAGGACCTGCGCTCCTGGACCGCGGCGGACACGGCGGCTCAGATCTCCAAGGGCAAGCGGGAGGCGGCAGGTGATGCGGAGACTTGGAGGAACTACCTGGAGGGCCGGTGCGTGGAGTG
>BoLA-2*025:AA
ACGCAGTTCACACGGTTCGACAGCGACGCCCCGAATCCAAGGGAAGAACCGCGGGCGCCGTGGATGGAGCAGGAGGGGCTGGAGTATTGGGATCGAAACACGAGAATCTACAAGGACACCGCACAGACTTTCCGAGTGTACCTGAACGCCCTGCGCGGCTACTACAACCAGAGCGAGGCCGGGTCTCACACCCTCCAGTGGATGTCCGGCTGCGACGTGGGGCCGGATGGGCGCCTCCTCCGCGGGTTTTGGCAGTTCGGCTACGACGGCAGAAATTACATCGCCCTGAACGAGGACCTGCGCTCCTGGACCGCGGCGGACACGGCGGCTCAGATCACCAAGCGCAAGTGGGAGGCGGCAGGTGCTGCGGAGGGCGAGAGGAACTACGTGGAGGGCCGGTGCGTGGAGGG
>BoLA-2*096:01:AB
ACGCAGTTCGTGCGGTTCGACAGCGACGCCCCGAATCCAAGGGAAGAACCGCGGGTGCCGTGGATGGAGCAGGAGGGGCCGGAGTATTGGGATCGAAACACGAGAATCTACAAGGACACCGCACAGATTTTCCGAGTGGACCTGAACACCCTGCGCGGCTACTACAACCAGAGCGAGGCCGGGTCTCACAATATCCAGGAGATGTACGGCTGCGACGTGGGGCCGGACGGGCGTTTCCTCCGCGGGTACAGGCAGGACGCCTACGACGGCAGAGATTACATCGCCCTGAACGAGGACCTGCGCTCCTGGACCGCGGCGGACACGGCGGCTCAGATCACCAAGCGCAAGTGGGAGGCGGAAGGTTATGCTGAGTCTTTGAGGAACTACCTGGAGGGCCGGTGCGTGGAGTG
>BoLA-MHCI*zm11:01
ACGCAGTTCGTGCGGTTCGACAGCGACTCCCCGAATCCGAGGGAAGAACCACGGGCGCCGTGGATGGAGCAGGAGGGGCCGGAGTATTGGGATCGAAACACGAGAATCTACAAGGACACCGCACAGACTTTCCGGGCGAACCTGAACACCGCACTCGGCTACTACAACCAGAGCGAGGCCGGGTCTCACACTATCCAGGAGATGTACGGCTGCGACGTGGGGTCGGGCGGGCGTTTCCTCCGCGGGTACAGGCAGTACGCCTACGACGGCAGAGATTACATCGCCCTGAACGAGGACCTGCGCTCCTGGACCGCGGCGGACACGGCGGCTCAGATCACCAAGCGCAAGGTGGAGGCGGCAGGTGAGGCGGAGAGTTTCAGGAACTACGTCGAGGGCCGGTGCGTGGAGGG
>BoLA-MHCI*ke8:04
ACGCAGTTCGTGCGGTTCGACAGCGACGCCCCGAATCCGAGGATGGAGCCGCGGAAGCGGTGGGTGGAGCAGGAGGGGCCGGAGTATTGGGATCGGGAGACGCAAAGGGCCAAGGGCAACGCACAGACTTTCCGAGGGAGCCTGAACAACCTGCGCGGCTACTACAACCAGAGCGAGGCCGGGTCTCACACCCTCCAGGTGATGTACGGCTGCGACGTGGGGCCGGACGGGCGTCTCCGCCGCGGGTTCACGCAGTACGGCTACGACGGCAGAGATTACATCGCCCTGAACGAGGAACTGCGCTCCTGGACCGCGGCGGACACGGCGGCTCAGATCACCAAGCGCAAGTGGGAGGCGGCAGGTGTTGCGGAGAGACGCAGGAACTACCTGGAGGGCCGGTGCGTGGAGTG
>BoLA-3*066:AB
ACGCAGTTCGTGCGGTTCGACAGCGACGCCCCGAATCCGAGGATGGAGCCGCGGACGCGGTGGGTGAAGCAGGAGGGGCCGGAGTATTGGGATCAGGAGACGCGAAAGGCCAAGGACACCGCACAGACTTTCCGAGGGAGCCTGAACACCCTGCGCGGCTACTACAACCAGAGCGAGGCCGGGTCTCACACCCTCCAGCTGATGTACGGCTGCTACGTGGGGCCGGACGGGCGCCTCCTCCGCGGGTTCACGCAGTTCGGCTACGACGGCAGAGATTACCTCGCCCTGAACGAGGACCTGCGCTCCTGGACCGCGGTGGAGACGGCGGCTCAGATCTCCAAACGCAAGATGGAGGCGGCAGGTGAGGAGGAGAGATTCAGGAACTACCTGGAGGGCACGTGCGTGGAGTG
>BoLA-6*040:AE
ACGCAGTTCGTGCGGTTCGACAGCGACGCCCCGAATCCGATGATGGAGCCGCGGGCGCGGTGGGTGAAGCAGGAGGGGCCGGAGTATTGGGATGAGGAAACGCAAAGGGCCAAGGGCATCACACAGGTTTTCCGAGTGAACCTGAACACCCTGCGCGGCTACTACAACCAGAGCGAGGCCGGGTCTCACACCCTCCAGTGGATGTGCGGCTGCGACGTGGGGCCGGATGGGCGTCTCCGCCGCGGGTTTTGGCAGTTCGGCTACGACGGCAGAGATTACCTCGCCCTGAACGAGGACCTGCGCTCCTGGACCGCGGCGGACACGGCGGCTCAGATCTCCAAGCGCAAGATGGAGGCGGCAGGTGCTGCGGAGAGCGGGAGGAAGTACGTGGAGGGCACGTGCGTGGAGTG
>BoLA-MHCI*ke1:03
ACGCAGTTCGTGCGGTTCGACAGCGACGCCCCGAATCCGAGGATGGAGCCGCGGGCGCGGTGGGTGGAGCAGGAGGGGCCGGAGTATTGGGATCGGAACACGCGAAACGCCAAGGGCAGCGCACAGACTTTCCGGGCGAACCTGAACACCCTGCGCGGCTACTACAACCAGAGCGAGGCCGGGTCTCACACTATCCAGGTGATGTACGGCTGCGACGTGGGGCCGGACGGGCGTTTCCTCCGCGGGTACAGGCAGGACGCTTACGACGGCAGAGATTACATCGCCCTGAACGAGGACCTGCGCTCCTGGACCGCGGCGGACACGGCGGCTCAGATCACCAAGCGCAAGTGGGAGGAGGCAGGTTCTGCGGAGAGCGGGAGGAACTACCTGGAGGGCACGTGCGTGGAGTG
>BoLA-3*073:AE
ACGCAGTTCGTGCGGTTCGACAGCGACGCCCCGAATCCGAGGATCGAGCCGCGGGCGCGGTGGGTGGAGCAGGAGGGGCCGGAGTATTGGGATCGGAACACGCGAATCTCCAAGGACACTGCACAGAGTTTCCGAGTGAGCCTGAACAACCTGCGCGGCTACTACAACCAGAGCGAGGCCGGGTCTCACACCCTCCAGCTGATGTACGGCTGCTACGTGGGGCCGGACGGGAGTCTCCGCCGCGGGTTCACGCAGTACGGCTACGACGGGAGAGATTACCTCGCCCTGAACGAGGACCTGCGCTCCTGGACCGCGGTGGAGATGGTGGCTCAGATCTCCAAACGCAAGATGGAGGCGGCAGGTGTAGCTGAGGAACAGAGGAACTACCTGGAGGGCGAATGCGTGGAGTG
>BoLA-MHCI*cm8:04
ACGCAGTTCGTGCGGTTCGACAGCGACGCCCCGGATCCGAGGATGGAGCCGCGGACGCGGTGGGTGAAGCAGGAGGGGCCGGAGTATTGGGATCGGGAGACGCAAAGGGCCAAGGGCAACGCACAGACTTTCCGAGTGGACCTGAACACCCTGCGCGGCTACTACAACCAGAGCGAGGCCGGGTCTCACACCCTCCAGGTGATGTACGGCTGCGACGTGGGGCCGGACGGGCGTCTCCGCCGCGGGTTCATGCAGTACGGCTACGACGGCAGAGATTACCTCGCCCTGAACGAGGACCTGCGCTCCTGGACCGCGGTGGAGACGGCGGCTCAGATCTCCAAACGCAAGATGGAGGCGGCAGGTGAGGAGGAGAGATTCAGGAACTACCTGGAGGGCACGTGCGTGGAGTG
>BoLA-3*004:AA:01
ACGCAGTTCGTGCAGTTCGACAGCGACGCCCCGAATCCGAGGATGGAGCCCCGGGCGCGGTAGGTGGAGCAGGAGGGGCCGGAGTATTGGGATCGGAACACGCGAAACGCCAAGGGCAACGCACAGAGTTTCCGAGTGAACCTGAACACCCTGCGCGAATACTACAACCAGAGCGAGGCCGGGTCTCACACCCTCCAGTGGATGTCTGGCTGCGACGTGGGGCCGGACGGGCGTCTCCGCCGCGGGTTCATGCAGTACGGCTACGACGGTAGAGATTACCTCGCCCTGAACGAGGACCTGCGCTCCTGGACCGCGGGGGAGACGGAGGCTCAGATCACCAAGCGCAAGTGGGAGGCGGCAGGTTATGCTGAGGTACAGAGGAACTACCTGGAGGGCGAATGCGTGGAGTG
