# Supplementary material for: High throughput analysis of MHC class I and class II diversity of Zambian indigenous cattle populations
Source: HLA. 2023 Jan 29;101(5):458–83. doi: 10.1111/tan.14976 (PMC10952738; doi:10.1111/tan.14976)
Supplement: Supplementary file 3 — Supplementary Data 3 Summary of MHCI and MHCII sequencing data for Zambian cattle. For both the MHCI and MHCII data the sample identification (column A) and the breed and lineage of the animal from which the sample was taken (column B and C respectively; BI = Bos indicus) are shown and the district and site of sampling are detailed in columns D and E. MHCI: Comments on the MHCI haplotyping are provided in column F; 3/4 haplotypes = 3/4 MHCI haplotypes identified in the sample; Homozygous = a single MHCI haplotype identified in the sample; No for1/rev2 and No for3/rev1 = no amplicon reads for primer set; insufficient data = samples removed because of insufficient read data to support haplotyping (on red background); contamination = samples removed because of apparent contamination (on red background). The number of reads for each sample that passed filtering and were used for haplotyping from the For1/rev2 and For3/rev1 primers are recorded in columns G and H and the defined haplotypes are recorded in columns I‐L. Details for the alleles in haplotype 1, 2, 3 and 4 are detailed in columns N‐AL, AN‐BL, BN‐CG and CI‐DB. Alleles that could not be assigned to haplotypes, or were in samples excluded from subsequent analysis because of insufficient data or contamination are shown in columns DD‐EL, with unassigned alleles with >1% of read frequency shown on a blue background. MHCII: Comments on the MHCII haplotyping are provided in column F; 3/4 haplotypes = 3/4 MHCII haplotypes identified in the sample; Homozygous = a single MHCII haplotype identified in the sample; No DQA = no amplicon for DQA primer set; insufficient data = samples removed because of insufficient read data to support haplotyping (on red background); ambiguous = alleles could not unambiguously be assigned to haplotypes (on red background). The number of reads for each sample that passed filtering and were used for haplotyping for DRB3, DQA and DQB are shown in columns G‐I. The number of DRB3, DQA and DQB a [file TAN-101-458-s003.xlsx]

## Sheet: MHCI
Sample_ID	Breed type	Lineage	District	Sampling Site	MHCI comments general	Read count For1Rev2 selected for haplotypes	Read count For3Rev1 selected for haplotypes	Hplotype1	Hplotype2	Hplotype3	Hplotype4		Haplotype1 Allele1	Haplotype1 Allele1 : For1Rev2 read counts	Haplotype1 Allele1 : For1Rev2 read %	Haplotype1 Allele1 : For3Rev1 read counts	Haplotype1 Allele1 : For3Rev1 read %	Haplotype1 Allele2	Haplotype1 Allele2 : For1Rev2 read counts	Haplotype1 Allele2 : For1Rev2 read %	Haplotype1 Allele2 : For3Rev1 read counts	Haplotype1 Allele2 : For3Rev1 read %	Haplotype1 Allele3	Haplotype1 Allele3 : For1Rev2 read counts	Haplotype1 Allele3 : For1Rev2 read %	Haplotype1 Allele3 : For3Rev1 read counts	Haplotype1 Allele3 : For3Rev1 read %	Haplotype1 Allele4	Haplotype1 Allele4 : For1Rev2 read counts	Haplotype1 Allele4 : For1Rev2 read %	Haplotype1 Allele4 : For3Rev1 read counts	Haplotype1 Allele4 : For3Rev1 read %	Haplotype1 Allele5	Haplotype1 Allele5 : For1Rev2 read counts	Haplotype1 Allele5 : For1Rev2 read %	Haplotype1 Allele5 : For3Rev1 read counts	Haplotype1 Allele5 : For3Rev1 read %		Haplotype2 Allele1	Haplotype2 Allele1 : For1Rev2 read counts	Haplotype2 Allele1 : For1Rev2 read %	Haplotype2 Allele1 : For3Rev1 read counts	Haplotype2 Allele1 : For3Rev1 read %	Haplotype2 Allele2	Haplotype2 Allele2 : For1Rev2 read counts	Haplotype2 Allele2 : For1Rev2 read %	Haplotype2 Allele2 : For3Rev1 read counts	Haplotype2 Allele2 : For3Rev1 read %	Haplotype2 Allele3
Zambia_001	Tonga	Sanga	Mazabuka	Research station		2060	3799	unHP1.147.1	HP1.14.2				BoLA-2*005:01	625	14.23	1134	13.83	BoLA-3*052:01	480	10.93	1166	14.22	BoLA-3*004:04/BoLA-3*083:01	61	1.38857	181	2.20678												BoLA-MHCI*cm10:01	369	8.4	719	8.77	BoLA-MHCI*cm13:01	466	10.61	422	5.15	BoLA-3*004:02/BoLA-3*053:01/BoLA-3*081:01
Zambia_002	Tonga	Sanga	Mazabuka	Research station	Homozygous	2632	6719	HP1.136.1					BoLA-MHCI*br30:01	2272	45.8	3348	27.24	BoLA-4*094:01:AA	152	3.06	2965	24.13	BoLA-3*098:01N	67	1.35	171	1.39
Zambia_003	Tonga	Sanga	Mazabuka	Research station		2999	6267	HP1.79.1	HP1.95.2				BoLA-MHCI*br7:01	1357	23.36	2046	16.64	BoLA-MHCI*br15:01	931	16.02	1181	9.61																	BoLA-MHCI*br1:02	278	4.78	1995	16.23	BoLA-3*004:03	274	4.72	679	5.52
Zambia_004	Tonga	Sanga	Mazabuka	Research station		3271	6010	HP1.51.5	HP1.136.1				BoLA-2*022:AC	1502	23.8	2155	16.89	BoLA-1*074:AC	873	13.83	507	3.97																	BoLA-MHCI*br30:01	756	11.98	1644	12.89	BoLA-4*094:01:AA	67	1.06	1494	11.71	BoLA-3*098:01N
Zambia_005	Tonga	Sanga	Mazabuka	Research station		3599	6987	HP1.131.1	HP1.128.1				BoLA-2*071:AA	1381	17.05	2339	15.96	BoLA-MHCI*br28:01	183	2.26	1482	10.12	BoLA-6*090:AA	13	0.16	180	1.23												BoLA-MHCI*zm21:01	1222	15.09	2091	14.27	BoLA-2*048:01	777	9.59	865	5.9
Zambia_006	Tonga	Sanga	Mazabuka	Research station	Homozygous	1972	6833	HP1.74.1					BoLA-3*010:01/BoLA-3*010:02	1135	33.46	4762	42.15	BoLA-3*004:02/BoLA-3*053:01/BoLA-3*081:01	767	22.61	1852	16.39	BoLA-MHCI*br19:01	18	0.53	48	0.42
Zambia_007	Tonga	Sanga	Mazabuka	Research station		3642	7577	HP1.H2.1	HP1.136.1				BoLA-5*039:01	2095	27.57	3915	24.78																						BoLA-MHCI*br30:01	1189	15.65	1535	9.72	BoLA-4*094:01:AA	197	2.59	1846	11.68	BoLA-3*098:01N
Zambia_008	Tonga	Sanga	Mazabuka	Research station		4180	6811	HP1.79.1	HP1.51.5				BoLA-MHCI*br7:01	1559	17.42	3055	21.68	BoLA-MHCI*br15:01	555	6.2	1003	7.12																	BoLA-2*022:AC	1218	13.61	2013	14.29	BoLA-1*074:AC	765	8.55	439	3.12
Zambia_009	Tonga	Sanga	Mazabuka	Research station		3577	7558	HP1.A15.1	HP1.95.2				BoLA-1*009:01	1538	20.59	2515	16.95	BoLA-4*024:01:01:01/BoLA-4*024:01:01:02	447	5.99	888	5.99	BoLA-2*025:01	863	11.56	216	1.46												BoLA-MHCI*br1:02	329	4.41	2527	17.03	BoLA-3*004:03	358	4.79	1241	8.36
Zambia_010	Tonga	Sanga	Mazabuka	Research station	Homozygous	3204	8577	HP1.136.1					BoLA-MHCI*br30:01	2401	34.18	3657	22.51	BoLA-4*094:01:AA	554	7.89	4537	27.93	BoLA-3*098:01N	92	1.31	180	1.11
Zambia_012	Tonga	Sanga	Mazabuka	Research station	Homozygous	3346	10112	HP1.95.2					BoLA-MHCI*br1:02	1493	24.3	6637	38.04	BoLA-3*004:03	1694	27.57	3143	18.02
Zambia_013	Tonga	Sanga	Mazabuka	Research station		3659	6686	HP1.A14.1	HP1.136.1				BoLA-1*023:01	1133	14.55	1405	8.86	BoLA-2*025:01	1036	13.3	261	1.65	BoLA-4*024:01:01:01/BoLA-4*024:01:01:02	444	5.7	735	4.64	BoLA-6*040:01	60	0.77	948	5.98							BoLA-MHCI*br30:01	830	10.66	1733	10.93	BoLA-4*094:01:AA	84	1.08	1427	9	BoLA-3*098:01N
Zambia_014	Tonga	Sanga	Mazabuka	Research station		4605	4250	HP1.51.5	HP1.131.1				BoLA-2*022:AC	1807	20.98	1285	19.06	BoLA-1*074:AC	1391	16.15	264	3.92																	BoLA-2*071:AA	1140	13.24	1055	15.65	BoLA-MHCI*br28:01	212	2.46	1517	22.5	BoLA-6*090:AA
Zambia_015	Tonga	Sanga	Mazabuka	Research station		3452	6676	HP1.A14.1	HP1.136.1				BoLA-1*023:01	1124	15.47	1384	10.13	BoLA-2*025:01	926	12.75	244	1.79	BoLA-6*040:01	58	0.8	889	6.51	BoLA-4*024:01:01:01/BoLA-4*024:01:01:02	309	4.25	598	4.38							BoLA-MHCI*br30:01	872	12	1790	13.1	BoLA-4*094:01:AA	107	1.47	1606	11.76	BoLA-3*098:01N
Zambia_016	Tonga	Sanga	Mazabuka	Research station		2520	7709	HP1.136.1	HP1.74.1				BoLA-MHCI*br30:01	1324	24.49	1952	12.55	BoLA-4*094:01:AA	233	4.31	2520	16.2	BoLA-3*098:01N	21	0.39	47	0.3												BoLA-3*010:01/BoLA-3*010:02	456	8.43	2104	13.53	BoLA-3*004:02/BoLA-3*053:01/BoLA-3*081:01	409	7.56	938	6.03	BoLA-MHCI*br19:01#
Zambia_018	Tonga	Sanga	Mazabuka	Research station	3 haplotypes	3160	4634	HP1.A14.1	HP1.125.1	HP1.136.1			BoLA-1*023:01	921	11.43	1400	12.54	BoLA-2*025:01	555	6.89	124	1.11	BoLA-4*024:01:01:01/BoLA-4*024:01:01:02	211	2.62	422	3.78	BoLA-6*040:01	28	0.35	451	4.04							BoLA-2*030:01:AA	743	9.22	1112	9.96	BoLA-MHCI*zm19:01	444	5.51	354	3.17	BoLA-MHCI*cm1:01
Zambia_019	Tonga	Sanga	Mazabuka	Research station	3 haplotypes	3129	4316	HP1.A14.1	HP1.125.1	HP1.136.1			BoLA-1*023:01	1047	14.2	1396	14.13	BoLA-2*025:01	617	8.37	115	1.16	BoLA-4*024:01:01:01/BoLA-4*024:01:01:02	159	2.16	299	3.03	BoLA-6*040:01	18	0.24	277	2.8							BoLA-2*030:01:AA	567	7.69	760	7.69	BoLA-MHCI*zm19:01	252	3.42	193	1.95	BoLA-MHCI*cm1:01
Zambia_020	Tonga	Sanga	Mazabuka	Research station		3308	6260	HP1.A15.1	HP1.136.1				BoLA-1*009:01	980	15.76	1513	13.36	BoLA-4*024:01:01:01/BoLA-4*024:01:01:02	370	5.95	784	6.92	BoLA-2*025:01	926	14.89	186	1.64												BoLA-MHCI*br30:01	802	12.9	1609	14.2	BoLA-4*094:01:AA	100	1.61	1856	16.38	BoLA-3*098:01N
Zambia_021	Tonga	Sanga	Mazabuka	Research station		1807	5512	HP1.74.1	HP1.95.2				BoLA-3*010:01/BoLA-3*010:02	579	13.27	2035	16.93	BoLA-3*004:02/BoLA-3*053:01/BoLA-3*081:01	579	13.2676	1103	9.17714	BoLA-MHCI*br19:01	31	0.71	46	0.38												BoLA-MHCI*br1:02	452	10.36	2089	17.38	BoLA-3*004:03	646	14.8	1140	9.48
Zambia_022	Tonga	Sanga	Mazabuka	Research station		4881	9988	HP1.11.1	HP1.136.1				BoLA-3*059:01	2789	27.83	5221	26.35	BoLA-3*058:AA	1358	13.55	2652	13.39																	BoLA-MHCI*br30:01	577	5.76	894	4.51	BoLA-4*094:01:AA	92	0.92	1114	5.62	BoLA-3*098:01N#
Zambia_023	Tonga	Sanga	Mazabuka	Research station	Homozygous	3529	9390	HP1.136.1					BoLA-MHCI*br30:01	2757	36.8	4582	26.5	BoLA-4*094:01:AA	509	6.79	4346	25.14	BoLA-3*098:01N	89	1.19	211	1.22
Zambia_024	Tonga	Sanga	Mazabuka	Research station		4023	8606	HP1.116.1	HP1.H2.1				BoLA-MHCI*zm1:01	1657	21.16	2313	15.75	BoLA-MHCI*cm41:05	91	1.16	2217	15.1	BoLA-3*004:02:AC	480	6.13	14	0.1												BoLA-5*039:01	1653	21.11	3808	25.93
Zambia_025	Tonga	Sanga	Mazabuka	Research station		3351	7871	HP1.140.1	HP1.95.2				BoLA-2*047:01	1358	17.14	2617	15.38	BoLA-3*050:AE	867	10.95	2259	13.28	BoLA-3*004:04/BoLA-3*083:01	223	2.82	548	3.22												BoLA-MHCI*br1:02	343	4.33	1432	8.42	BoLA-3*004:03	456	5.76	894	5.26
Zambia_026	Tonga	Sanga	Mazabuka	Research station		3606	5453	HP1.51.5	HP1.95.2				BoLA-2*022:AC	1593	20.97	1804	16.12	BoLA-1*074:AC	1241	16.34	644	5.75																	BoLA-MHCI*br1:02	360	4.74	1958	17.49	BoLA-3*004:03	357	4.7	916	8.18
Zambia_027	Tonga	Sanga	Mazabuka	Research station		4204	5732	HP1.A15.1	HP1.H2.1				BoLA-1*009:01	1633	20.72	2396	21.94	BoLA-4*024:01:01:01/BoLA-4*024:01:01:02	434	5.51	846	7.75	BoLA-2*025:01	969	12.3	177	1.62												BoLA-5*039:01	1060	13.45	2068	18.94
Zambia_028	Tonga	Sanga	Mazabuka	Research station		2382	5217	HP1.12.5	HP1.136.1				BoLA-3*073:AE	981	17	2091	20.21	BoLA-3*004:AB	205	3.55	310	3	BoLA-MHCI*cm1:02	174	3.01	168	1.62												BoLA-MHCI*br30:01	751	13.01	1183	11.43	BoLA-4*094:01:AA	176	3.05	1255	12.13	BoLA-3*098:01N
Zambia_029	Tonga	Sanga	Mazabuka	Research station		1974	5224	HP1.95.2	HP1.74.1				BoLA-MHCI*br1:02	507	9.34	2064	15.48	BoLA-3*004:03	770	14.18	1248	9.36																	BoLA-3*010:01/BoLA-3*010:02	589	10.85	1653	12.4	BoLA-3*004:02/BoLA-3*053:01/BoLA-3*081:01	602	11.0866	946	7.09677	BoLA-MHCI*br19:01
Zambia_030	Tonga	Sanga	Mazabuka	Research station		2186	7846	HP1.95.2	HP1.136.1				BoLA-MHCI*br1:02	295	5.17	3438	17.92	BoLA-3*004:03	581	10.18	911	4.75																	BoLA-MHCI*br30:01	1045	18.31	1559	8.13	BoLA-4*094:01:AA	119	2.09	1674	8.73	BoLA-3*098:01N
Zambia_031	Tonga	Sanga	Mazabuka	Research station		3556	6993	HP1.128.1	HP1.136.1				BoLA-MHCI*zm21:01	1442	15.25	2377	13.86	BoLA-2*048:01	908	9.6	1093	6.37																	BoLA-MHCI*br30:01	941	9.95	1528	8.91	BoLA-4*094:01:AA	170	1.8	1781	10.38	BoLA-3*098:01N
Zambia_032	Tonga	Sanga	Mazabuka	Research station		5631	7836	HP1.A14.1	HP1.A15.1				BoLA-1*023:01	1240	11.04	1892	11.33	BoLA-4*024:01:01:01/BoLA-4*024:01:01:02	1075	9.57	1908	11.42	BoLA-2*025:01	1946	17.32	494	2.96	BoLA-6*040:01	62	0.55	1220	7.3							BoLA-1*009:01	1236	11	2145	12.84	BoLA-4*024:01:01:01/BoLA-4*024:01:01:02	1075	9.57	1908	11.42	BoLA-2*025:01
Zambia_033	Tonga	Sanga	Mazabuka	Research station	Homozygous	3271	8210	HP1.136.1					BoLA-4*094:01:AA	926	13.63	4853	30.68	BoLA-MHCI*br30:01	2093	30.81	3030	19.16	BoLA-3*098:01N	72	1.06	133	0.84
Zambia_034	Tonga	Sanga	Mazabuka	Research station		3928	6412	HP1.30.1	HP1.A15.1				BoLA-6*014:02:AA	1093	12.78	2229	16.87	BoLA-MHCI*cm22:01	420	4.91	609	4.61	BoLA-2*016:01	360	4.21	523	3.96												BoLA-1*009:01	1334	15.6	2054	15.55	BoLA-4*024:01:01:01/BoLA-4*024:01:01:02	346	4.04	692	5.24	BoLA-2*025:01
Zambia_035	Tonga	Sanga	Mazabuka	Research station		4232	5657	HP1.A14.1	HP1.131.1				BoLA-1*023:01	1710	19.79	1798	15	BoLA-2*025:01	867	10.03	194	1.62	BoLA-6*040:01	80	0.93	827	6.9	BoLA-4*024:01:01:01/BoLA-4*024:01:01:02	377	4.36	459	3.83							BoLA-2*071:AA	820	9.49	945	7.89	BoLA-MHCI*br28:01	290	3.36	1161	9.69	BoLA-6*090:AA
Zambia_036	Tonga	Sanga	Mazabuka	Research station		2991	6332	HP1.136.1	HP1.131.1				BoLA-MHCI*br30:01	1139	16.72	1507	11.3	BoLA-4*094:01:AA	303	4.45	1937	14.53	BoLA-3*098:01N	35	0.51	69	0.52												BoLA-2*071:AA	1134	16.64	1441	10.81	BoLA-MHCI*br28:01	292	4.29	1213	9.1	BoLA-6*090:AA
Zambia_037	Tonga	Sanga	Mazabuka	Research station	4 haplotypes	2917	5256	HP1.140.1	HP1.131.1	HP1.95.2	HP1.74.1		BoLA-3*050:AE	673	7.79	1074	7.05	BoLA-2*047:01	618	7.15	926	6.08	BoLA-3*004:04/BoLA-3*083:01	121	1.40046	202	1.3265												BoLA-2*071:AA	765	8.85	818	5.37	BoLA-MHCI*br28:01	134	1.55	479	3.15	BoLA-6*090:AA
Zambia_038	Tonga	Sanga	Mazabuka	Research station	4 haplotypes	2562	5464	HP1.140.1	HP1.95.2	HP1.74.1	HP1.131.1		BoLA-2*047:01	555	7.64	834	5.39	BoLA-3*050:AE	394	5.42	765	4.94	BoLA-3*004:04/BoLA-3*083:01	112	1.541	254	1.64157												BoLA-MHCI*br1:02	285	3.92	1070	6.92	BoLA-3*004:03	329	4.53	568	3.67
Zambia_039	Tonga	Sanga	Mazabuka	Research station		2993	6971	HP1.12.5	HP1.136.1				BoLA-3*073:AE	1337	15.22	3091	18.79	BoLA-3*004:AB	179	2.04	395	2.4	BoLA-MHCI*cm1:02	193	2.2	237	1.44												BoLA-MHCI*br30:01	997	11.35	1723	10.47	BoLA-4*094:01:AA	210	2.39	1386	8.43	BoLA-3*098:01N
Zambia_040	Tonga	Sanga	Mazabuka	Research station		4717	7883	HP1.11.1	HP1.136.1				BoLA-3*059:01	2370	22.44	3665	22.31	BoLA-3*058:AA	1699	16.09	2450	14.91																	BoLA-MHCI*br30:01	501	4.74	720	4.38	BoLA-4*094:01:AA	92	0.87	964	5.87	BoLA-3*098:01N
Zambia_041	Tonga	Sanga	Mazabuka	Research station	Homozygous	7207	13032	HP1.11.1					BoLA-3*059:01	4291	33.89	7642	36.76	BoLA-3*058:AA	2885	22.78	5341	25.69
Zambia_042	Tonga	Sanga	Namwala	Lubanga Banga	No For3Rev1	1759	8	HP1.11.1	HP1.132.1				BoLA-3*059:01	623	23.91	2	10.53	BoLA-3*058:AA	275	10.55	2	10.53																	BoLA-3*011:01	515	19.76	4	21.05	BoLA-2*048:01	137	5.26	0	0	BoLA-3*078:01/BoLA-3*078:02
Zambia_043	Tonga	Sanga	Namwala	Lubanga Banga		2194	5270	HP1.11.1	HP1.132.1				BoLA-3*059:01	828	23.06	1937	23.13	BoLA-3*058:AA	380	10.58	915	10.92																	BoLA-3*011:01	562	15.65	1541	18.4	BoLA-3*078:01/BoLA-3*078:02	158	4.4	568	6.78	BoLA-2*048:01
Zambia_045	Tonga	Sanga	Namwala	Lubanga Banga		1620	3510	HP1.11.1	HP1.120.1				BoLA-3*059:01	549	24.19	1271	26.16	BoLA-3*058:AA	240	10.57	489	10.07																	BoLA-2*016:01:AA	535	23.57	715	14.72	BoLA-MHCI*cm4:01	100	4.41	482	9.92	BoLA-3*087:01:AA
Zambia_046	Tonga	Sanga	Namwala	Lubanga Banga	3 haplotypes,No For1Rev2	30	463	HP1.61.1	HP1.14.1	HP1.11.1			BoLA-3*066:03	13	31.71	148	26.29	BoLA-3*004:03	3	7.32	57	10.12	BoLA-6*091:01	0	0	23	4.09												BoLA-MHCI*cm10:01	7	17.07	109	19.36	BoLA-MHCI*cm13:01	5	12.2	51	9.06	BoLA-3*004:04/BoLA-3*083:01
Zambia_048	Tonga	Sanga	Namwala	Lubanga Banga		1304	4217	HP1.137.1	HP1.136.1				BoLA-MHCI*br7:01	707	41.88	1579	28.08	BoLA-3*078:01/BoLA-3*078:02	98	5.81	515	9.16	BoLA-2*006:01/BoLA-2*006:02/BoLA-2*006:03	106	6.28	319	5.67	BoLA-MHCI*zm8:01	138	8.18	249	4.43							BoLA-MHCI*br30:01	187	11.08	790	14.05	BoLA-4*094:01:AA	36	2.13	592	10.53	BoLA-3*098:01N
Zambia_049	Tonga	Sanga	Namwala	Lubanga Banga	Insufficient data	174	810
Zambia_050	Tonga	Sanga	Namwala	Lubanga Banga		2435	5200	HP1.126.1	HP1.136.1				BoLA-MHCI*zm23:01	950	26.18	2131	29.62	BoLA-2*048:01	463	12.76	467	6.49	BoLA-3*078:01/BoLA-3*078:02	285	7.85	572	7.95												BoLA-4*094:01:AA	196	5.4	1151	16	BoLA-MHCI*br30:01	476	13.12	769	10.69	BoLA-3*098:01N#
Zambia_051	Tonga	Sanga	Namwala	Lubanga Banga		2506	5115	HP1.81.1	HP1.32.1				BoLA-2*022:AA	637	16.87	1086	14.13	BoLA-MHCI*br4:01	439	11.63	1270	16.53	BoLA-3*004:02/BoLA-3*053:01/BoLA-3*081:01	148	3.92	448	5.83												BoLA-6*041:01:AA	1069	28.32	1748	22.75	BoLA-2*060:01	156	4.13	222	2.89	BoLA-6*093:01
Zambia_053	Tonga	Sanga	Namwala	Lubanga Banga	Insufficient data	0	0
Zambia_054	Tonga	Sanga	Namwala	Lubanga Banga		2485	6942	HP1.A14.1	HP1.51.5				BoLA-1*023:01	773	22.95	2139	22.23	BoLA-4*024:01:01:01/BoLA-4*024:01:01:02	298	8.85	1028	10.68	BoLA-6*040:01	29	0.86	812	8.44	BoLA-2*025:01	259	7.69	258	2.68							BoLA-2*022:AC	493	14.64	1592	16.54	BoLA-1*074:AC	554	16.45	737	7.66
Zambia_056	Tonga	Sanga	Namwala	Lubanga Banga		3954	8278	HP1.11.1	HP1.133.1				BoLA-3*059:01	2211	30.65	4625	31.52	BoLA-3*058:AA	593	8.22	1128	7.69																	BoLA-MHCI*cm4:08	651	9.03	1781	12.14	BoLA-2*048:01	254	3.52	266	1.81	BoLA-3*004:02/BoLA-3*053:01/BoLA-3*081:01
Zambia_057	Tonga	Sanga	Namwala	Lubanga Banga		1155	3666	unHP1.141.1	HP1.100.2				BoLA-MHCI*br29:01	593	35.21	2246	40.57	BoLA-2*032:AAN	187	11.1	413	7.46	BoLA-2*008:AB	22	1.31	27	0.49												BoLA-3*078:01/BoLA-3*078:02	128	7.6	498	9	BoLA-2*032:AAN	187	11.1	413	7.46	BoLA-4*063:01
Zambia_058	Tonga	Sanga	Namwala	Lubanga Banga		2174	6333	HP1.8.1	HP1.138.1				BoLA-3*001:01/BoLA-3*001:02/BoLA-3*001:03	1023	32.01	2747	31.16	BoLA-5*003:AA	116	3.63	591	6.7	BoLA-3*098:ABN	14	0.44	32	0.36												BoLA-MHCI*cm9:02	722	22.59	1147	13.01	BoLA-4*094:AB	116	3.63	1328	15.06	BoLA-3*004:04/BoLA-3*083:01
Zambia_059	Tonga	Sanga	Namwala	Lubanga Banga		2447	4100	HP1.118.1	HP1.H2.1				BoLA-2*069:AA	1405	41.09	1979	35.9	BoLA-1*067:AA	107	3.13	13	0.24																	BoLA-5*039:01	777	22.73	1947	35.32
Zambia_060	Tonga	Sanga	Namwala	Lubanga Banga		1142	4040	HP1.13.1	HP1.19.1				BoLA-3*073:AC	604	40.78	1983	37.61	BoLA-MHCI*cm40:01	0	0	108	2.05																	BoLA-2*089:AA	385	26	1177	22.33	BoLA-MHCI*cm7:01	88	5.94	508	9.64
Zambia_061	Tonga	Sanga	Namwala	Lubanga Banga		3111	5623	HP1.11.1	HP1.51.2				BoLA-3*059:01	1255	24.39	3109	37.8	BoLA-3*058:AA	374	7.27	911	11.08																	BoLA-2*022:AE	567	11.02	972	11.82	BoLA-1*074:01	839	16.31	451	5.48
Zambia_062	Tonga	Sanga	Namwala	Lubanga Banga	3 haplotypes	1297	4577	HP1.140.1	HP1.12.4	HP1.51.5			BoLA-3*050:AE	312	17.95	1707	26.18	BoLA-2*047:01	436	25.09	1104	16.94	BoLA-3*004:04/BoLA-3*083:01	44	2.53	120	1.84												BoLA-3*073:AA	314	18.07	1324	20.31	BoLA-3*004:AB:01	56	3.22	160	2.45
Zambia_063	Tonga	Sanga	Namwala	Lubanga Banga		2861	7028	HP1.11.1	HP1.90.1				BoLA-3*059:01	1503	38.32	4178	41.75	BoLA-3*058:AA	505	12.88	1282	12.81																	BoLA-1*021:01	392	9.99	785	7.85	BoLA-2*071:AC	386	9.84	584	5.84
Zambia_064	Tonga	Sanga	Namwala	Lubanga Banga		3101	6334	HP1.A10.1	HP1.137.1				BoLA-3*002:01	710	13.38	1910	18.18	BoLA-2*012:01	388	7.31	1256	11.96	BoLA-6*092:01/BoLA-6*092:02	9	0.17	209	1.99	BoLA-3*086:01N	25	0.47	82	0.78							BoLA-MHCI*br7:01	719	13.55	1133	10.78	BoLA-MHCI*zm8:01	661	12.46	646	6.15	BoLA-2*006:01/BoLA-2*006:02/BoLA-2*006:03
Zambia_065	Tonga	Sanga	Namwala	Lubanga Banga		2433	6731	HP1.69.2	HP1.3.1				BoLA-3*080:AA	797	19.83	3989	39.06	BoLA-2*057:01	465	11.57	702	6.87	BoLA-3*033:01N	38	0.95	98	0.96	BoLA-6*090:01	10	0.25	113	1.11							BoLA-2*016:02/BoLA-2*016:03	730	18.16	1182	11.57	BoLA-2*079:01	248	6.17	454	4.45	BoLA-MHCI*gb5:01
Zambia_066	Tonga	Sanga	Namwala	Lubanga Banga		2734	6402	HP1.46.2	HP1.95.3				BoLA-MHCI*cm4:08	1374	22.3	2992	22.51	BoLA-3*004:02/BoLA-3*053:01/BoLA-3*081:01	434	7.04	977	7.35	BoLA-2*008:AB	108	1.75	113	0.85												BoLA-MHCI*br1:03	581	9.43	2003	15.07	BoLA-3*004:03	402	6.52491	821	6.17758
Zambia_067	Tonga	Sanga	Namwala	Lubanga Banga		1701	3687	HP1.14.2	HP1.130.1				BoLA-MHCI*cm10:01	569	14.73	1459	18.45	BoLA-MHCI*cm13:01	352	9.11	237	3	BoLA-3*004:02/BoLA-3*053:01/BoLA-3*081:01	93	2.41	288	3.64												BoLA-2*070:01	374	9.68	699	8.84	BoLA-5*072:01	227	5.87	780	9.87
Zambia_068	Tonga	Sanga	Namwala	Lubanga Banga		2216	5205	HP1.79.1	HP1.95.3				BoLA-MHCI*br15:01	895	22.14	1208	11.82	BoLA-MHCI*br7:01	739	18.28	1170	11.44																	BoLA-MHCI*br1:03	174	4.3	1854	18.14	BoLA-3*004:03	293	7.25	691	6.76
Zambia_069	Tonga	Sanga	Namwala	Lubanga Banga		612	1326	HP1.118.1	HP1.75.1				BoLA-2*069:AA	293	36.86	635	36.98	BoLA-1*067:AA	24	3.02	7	0.41																	BoLA-2*071:01	128	16.1	326	18.99	BoLA-1*097:01:AA	153	19.25	295	17.18
Zambia_070	Tonga	Sanga	Namwala	Lubanga Banga		2984	6792	HP1.130.1	HP1.22.1				BoLA-5*072:01	843	14.13	2086	15.31	BoLA-2*070:01	1004	16.83	1625	11.93																	BoLA-MHCI*cm5:01	557	9.34	851	6.25	BoLA-4*094:AB	93	1.56	1213	8.9	BoLA-3*004:04/BoLA-3*083:01
Zambia_071	Tonga	Sanga	Namwala	Lubanga Banga		5438	11384	HP1.11.1	HP1.12.3				BoLA-3*059:01	2596	22.34	5145	21.69	BoLA-3*058:AA	1085	9.34	2012	8.48																	BoLA-3*073:01	1473	12.67	3332	14.05	BoLA-3*004:02/BoLA-3*053:01/BoLA-3*081:01	171	1.47	489	2.06	BoLA-MHCI*cm41:02
Zambia_072	Tonga	Sanga	Namwala	Lubanga Banga		4068	8813	HP1.14.2	HP1.H2.1				BoLA-MHCI*cm10:01	1217	14.6	2880	17.26	BoLA-MHCI*cm13:01	933	11.2	1074	6.44	BoLA-3*004:02/BoLA-3*053:01/BoLA-3*081:01	348	4.18	831	4.98												BoLA-5*039:01	1417	17	3628	21.74
Zambia_073	Tonga	Sanga	Namwala	Lubanga Banga		2228	4692	unHP1.10.2	HP1.12.3				BoLA-3*038:01:AA	592	10.1	1585	14.1	BoLA-2*096:01:AB	802	13.69	893	7.94	BoLA-3*004:02/BoLA-3*053:01/BoLA-3*081:01	168	2.87	450	4												BoLA-3*073:01	615	10.5	1499	13.33	BoLA-3*004:02/BoLA-3*053:01/BoLA-3*081:01	168	2.87	450	4	BoLA-MHCI*cm41:02
Zambia_074	Tonga	Sanga	Namwala	Lubanga Banga		3593	6043	HP1.11.1	HP1.H2.1				BoLA-3*059:01	2073	30.98	3388	28.2	BoLA-3*058:AA	835	12.48	1357	11.29																	BoLA-5*039:01	633	9.46	1175	9.78
Zambia_075	Tonga	Sanga	Namwala	Lubanga Banga		3715	8970	HP1.12.5	HP1.134.1				BoLA-3*073:AE	1635	20.03	5002	29.19	BoLA-3*004:AB	223	2.73	579	3.38	BoLA-MHCI*cm1:02	66	0.81	133	0.78												BoLA-MHCI*zm7:01	934	11.44	1466	8.56	BoLA-MHCI*br32:01	737	9.03	1531	8.93
Zambia_076	Tonga	Sanga	Namwala	Lubanga Banga		1828	3586	HP1.31.1	HP1.19.1				BoLA-6*015:AA	942	28.55	1681	26.77	BoLA-2*012:AA	400	12.12	822	13.09																	BoLA-2*089:AA	356	10.79	549	8.74	BoLA-MHCI*cm7:01	47	1.42	383	6.1
Zambia_077	Tonga	Sanga	Namwala	Lubanga Banga		4083	6614	HP1.130.1	HP1.5.6				BoLA-2*070:01	997	11.93	2013	14.27	BoLA-5*072:01	644	7.71	1975	14																	BoLA-1*029:AE	1597	19.11	1289	9.14	BoLA-2*030:01:AA	716	8.57	963	6.83	BoLA-MHCI*cm1:01
Zambia_078	Tonga	Sanga	Namwala	Lubanga Banga		3113	7454	HP1.12.3	HP1.61.1				BoLA-3*073:01	1364	19.04	3461	22.49	BoLA-3*004:02/BoLA-3*053:01/BoLA-3*081:01	391	5.46	1118	7.26	BoLA-MHCI*cm1:02	94	1.31	238	1.55												BoLA-3*066:03	1159	16.18	2262	14.7	BoLA-3*004:03	390	5.44389	967	6.2833	BoLA-6*091:01
Zambia_079	Tonga	Sanga	Namwala	Lubanga Banga		3753	8139	HP1.69.1	HP1.1.1				BoLA-3*080:01	1120	14.92	3381	20.87	BoLA-2*057:01	504	6.72	745	4.6	BoLA-3*033:01N	72	0.96	211	1.3	BoLA-6*090:01	12	0.16	168	1.04							BoLA-1*028:AA	1311	17.47	2240	13.83	BoLA-4*024:01:01:01/BoLA-4*024:01:01:02	659	8.78	1267	7.82
Zambia_080	Tonga	Sanga	Namwala	Lubanga Banga		4745	9268	HP1.11.1	HP1.9.5				BoLA-3*059:01	2103	18.11	3932	20.7	BoLA-3*058:AA	1043	8.98	1560	8.21																	BoLA-MHCI*cm4:05	585	5.04	2205	11.61	BoLA-3*037:01	555	4.78	1122	5.91	BoLA-2*016:01:AA
Zambia_081	Tonga	Sanga	Namwala	Lubanga Banga		4471	8801	HP1.11.1	HP1.81.1				BoLA-3*059:01	1995	19.82	3951	22	BoLA-3*058:AA	710	7.05	1368	7.62	BoLA-6*091:01	15	0.15	251	1.4												BoLA-MHCI*br4:01	709	7.04	1679	9.35	BoLA-2*022:AA	761	7.56	806	4.49	BoLA-3*004:02/BoLA-3*053:01/BoLA-3*081:01
Zambia_082	Tonga	Sanga	Namwala	Lubanga Banga		1484	7496	HP1.95.3	HP1.19.1				BoLA-MHCI*br1:03	265	8.36	2871	21.38	BoLA-3*004:03	337	10.64	1295	9.64																	BoLA-2*089:AA	676	21.34	1763	13.13	BoLA-MHCI*cm7:01	142	4.48	1387	10.33
Zambia_083	Tonga	Sanga	Namwala	Lubanga Banga		3909	8235	HP1.H2.1	HP1.51.5				BoLA-5*039:01	1557	21.54	4646	32.17																						BoLA-2*022:AC	1072	14.83	2272	15.73	BoLA-1*074:AC	1185	16.4	1016	7.04
Zambia_084	Tonga	Sanga	Namwala	Lubanga Banga		2293	7349	HP1.46.3	HP1.H2.1				BoLA-MHCI*cm4:09	1034	22.7	3824	28.3	BoLA-3*004:02/BoLA-3*053:01/BoLA-3*081:01	193	4.24	682	5.05	BoLA-2*008:AB	34	0.75	59	0.44												BoLA-5*039:01	860	18.88	2353	17.42
Zambia_085	Tonga	Sanga	Namwala	Lubanga Banga		3622	6276	HP1.A12_w12B.1	HP1.35.1				BoLA-1*019:01	1727	25.59	2864	26.79	BoLA-2*008:01	274	4.06	446	4.17																	BoLA-MHCI*cm24:01	1395	20.67	2441	22.84	BoLA-MHCI*cm1:02	157	2.33	274	2.56
Zambia_086	Tonga	Sanga	Namwala	Lubanga Banga		4141	9413	HP1.126.1	HP1.14.1				BoLA-MHCI*zm23:01	1259	14.52	3730	20.39	BoLA-3*078:01/BoLA-3*078:02	234	2.7	947	5.18	BoLA-2*048:01	480	5.54	649	3.55												BoLA-MHCI*cm10:01	1120	12.92	2431	13.29	BoLA-MHCI*cm13:01	703	8.11	729	3.99	BoLA-3*004:04/BoLA-3*083:01
Zambia_087	Baila	Sanga	Namwala	Lubanga Banga		1563	6146	HP1.12.5	HP1.19.1				BoLA-3*073:AE	1024	26.81	4469	39.57	BoLA-3*004:AB	78	2.04	406	3.59	BoLA-MHCI*cm1:02	33	0.86	66	0.58												BoLA-2*089:AA	337	8.82	629	5.57	BoLA-MHCI*cm7:01	32	0.84	460	4.07
Zambia_088	Baila	Sanga	Namwala	Lubanga Banga		3081	8914	HP1.12.5	HP1.118.1				BoLA-3*073:AE	1356	24.65	5433	38.64	BoLA-3*004:AB	173	3.14	785	5.58	BoLA-MHCI*cm1:02	53	0.96	120	0.85												BoLA-2*069:AA	1164	21.16	2252	16.02	BoLA-1*067:AA	274	4.98	24	0.17
Zambia_089	Baila	Sanga	Namwala	Lubanga Banga		2892	7274	HP1.5.5	HP1.118.1				BoLA-1*029:AC:01	1127	20.98	1871	15.79	BoLA-2*030:01:AA	608	11.32	1982	16.73	BoLA-MHCI*cm1:01	56	1.04	281	2.37												BoLA-2*069:AA	950	17.68	2937	24.78	BoLA-1*067:AA	130	2.42	6	0.05
Zambia_090	Baila	Sanga	Namwala	Lubanga Banga		3300	9578	HP1.12.5	HP1.9.4				BoLA-3*073:AE	1355	21.05	4464	27.06	BoLA-3*004:AB	150	2.33	562	3.41	BoLA-MHCI*cm1:02	55	0.85	107	0.65												BoLA-MHCI*cm4:04	701	10.89	2647	16.04	BoLA-3*037:01	554	8.61	1092	6.62	BoLA-2*016:01:AA
Zambia_091	Baila	Sanga	Namwala	Lubanga Banga		1574	5292	HP1.12.5	HP1.9.5				BoLA-3*073:AE	727	31.11	2700	34.52	BoLA-3*004:AB	87	3.72	235	3	BoLA-MHCI*cm1:02	26	1.11	24	0.31												BoLA-MHCI*cm4:05	328	14.04	1559	19.93	BoLA-3*037:01	248	10.61	535	6.84	BoLA-2*016:01:AA
Zambia_092	Tonga	Sanga	Namwala	Lubanga Banga		2949	6904	HP1.BF8.1	HP1.118.1				BoLA-3*036:01	1181	25.85	3013	29.6	BoLA-3*037:01	558	12.21	1634	16.05	BoLA-2*056:01	235	5.14	369	3.62												BoLA-2*069:AA	824	18.03	1649	16.2	BoLA-1*067:AA	89	1.95	0	0
Zambia_093	Baila	Sanga	Namwala	Lubanga Banga		2781	8973	HP1.9.5	HP1.74.1				BoLA-MHCI*cm4:05	874	17.99	3899	25.39	BoLA-3*037:01	918	18.9	2110	13.74	BoLA-2*016:01:AA	621	12.78	836	5.44												BoLA-3*010:01/BoLA-3*010:02	106	2.18	1181	7.69	BoLA-3*004:02/BoLA-3*053:01/BoLA-3*081:01	161	3.31	734	4.78	BoLA-MHCI*br19:01#
Zambia_094	Baila	Sanga	Namwala	Lubanga Banga		3205	6940	HP1.51.2	HP1.118.1				BoLA-2*022:AE	768	16.07	2308	22.08	BoLA-1*074:01	969	20.28	1013	9.69																	BoLA-2*069:AA	1134	23.73	3053	29.2	BoLA-1*067:AA	208	4.35	12	0.11
Zambia_095	Baila	Sanga	Namwala	Lubanga Banga		1890	5816	HP1.125.1	unHP1.114.1				BoLA-2*030:01:AA	589	19.99	2176	25.82	BoLA-MHCI*zm19:01	361	12.25	776	9.21	BoLA-MHCI*cm1:01	35	1.19	178	2.11												BoLA-MHCI*zm9:01	540	18.33	1641	19.48	BoLA-2*008:AC	332	11.27	877	10.41
Zambia_096	Tonga	Sanga	Namwala	Lubanga Banga		4336	8005	HP1.A15v.1	HP1.11.1				BoLA-1*009:02	2094	28.58	3114	22.94	BoLA-4*024:01:01:01/BoLA-4*024:01:01:02	307	4.19	519	3.82	BoLA-6*040:01	15	0.2	332	2.45	BoLA-2*025:01	95	1.3	47	0.35							BoLA-3*059:01	1151	15.71	2580	19.01	BoLA-3*058:AA	605	8.26	1238	9.12
Zambia_097	Baila	Sanga	Namwala	Lubanga Banga		3398	8121	HP1.A15.1	HP1.H2.1				BoLA-1*009:01	1880	39.6	3945	33.19	BoLA-4*024:01:01:01/BoLA-4*024:01:01:02	594	12.51	1456	12.25	BoLA-2*025:01	220	4.63	77	0.65												BoLA-5*039:01	607	12.79	2321	19.53
Zambia_098	Tonga	Sanga	Namwala	Lubanga Banga		4530	10046	HP1.11.1	HP1.130.1				BoLA-3*059:01	1839	19.82	4089	21.14	BoLA-3*058:AA	1176	12.67	2557	13.22																	BoLA-2*070:01	973	10.48	1722	8.9	BoLA-5*072:01	481	5.18	1524	7.88
Zambia_099	Tonga	Sanga	Namwala	Lubanga Banga		4362	5391	HP1.130.1	HP1.19.1				BoLA-5*072:01	1252	14.66	1816	16.61	BoLA-2*070:01	1413	16.54	1526	13.96																	BoLA-2*089:AA	1279	14.97	1043	9.54	BoLA-MHCI*cm7:01	189	2.21	752	6.88
Zambia_100	Tonga	Sanga	Namwala	Lubanga Banga		3871	6343	HP1.30.1	HP1.118.1				BoLA-6*014:02:AA	1343	19.26	2634	23.17	BoLA-2*016:01	523	7.5	850	7.48	BoLA-MHCI*cm22:01	508	7.29	759	6.68												BoLA-2*069:AA	1269	18.2	1860	16.36	BoLA-1*067:AA	161	2.31	7	0.06
Zambia_101	Baila	Sanga	Namwala	Lubanga Banga		3813	6993	HP1.130.1	HP1.136.1				BoLA-2*070:01	1528	19.53	2104	15.21	BoLA-5*072:01	1255	16.04	2219	16.04																	BoLA-MHCI*br30:01	768	9.81	1166	8.43	BoLA-4*094:01:AA	111	1.42	1276	9.22	BoLA-3*098:01N#
Zambia_102	Tonga	Sanga	Namwala	Lubanga Banga		3401	7449	HP1.87.1	HP1.135.1				BoLA-3*035:01	1307	20.85	2728	19.77	BoLA-2*070:01	1034	16.49	1818	13.18	BoLA-3*004:02/BoLA-3*053:01/BoLA-3*081:01	211	3.37	709	5.14												BoLA-5*072:01	795	12.68	1998	14.48	BoLA-6*090:AB	11	0.18	91	0.66
Zambia_1029	Angoni	BI	Lundazi	Mkanile		4390	13435	HP1.140.1	HP1.44.1				BoLA-2*047:01	1500	12.8	3973	12.68	BoLA-3*050:AE	1167	9.96	3865	12.34	BoLA-3*004:04/BoLA-3*083:01	78	0.67	612	1.95												BoLA-MHCI*ke1:01	1470	12.54	3912	12.49	BoLA-3*004:AD	168	1.43	992	3.17
Zambia_103	Tonga	Sanga	Namwala	Lubanga Banga		4445	7907	HP1.134.1	HP1.46.2				BoLA-MHCI*zm7:01	1571	18.95	2284	15.07	BoLA-MHCI*br32:01	1125	13.57	1614	10.65																	BoLA-MHCI*cm4:08	1288	15.54	2939	19.39	BoLA-3*004:02/BoLA-3*053:01/BoLA-3*081:01	296	3.57	748	4.94	BoLA-2*008:AB
Zambia_1031	Angoni	BI	Lundazi	Mkanile		1134	5354	HP1.A15v.3	HP1.28.1				BoLA-4*024:01:01:01/BoLA-4*024:01:01:02	345	20.76	3187	43.48	BoLA-1*009:AA	554	33.33	1797	24.52	BoLA-2*025:AA#	2	0.12034	3	0.04093	BoLA-6*040:01#	0	0	4	0.05458							BoLA-2*054:AA	210	12.64	102	1.39	BoLA-1*067:AA	11	0.66	23	0.31
Zambia_1032	Angoni	BI	Lundazi	Mkanile		4801	12448	HP1.A15v.3	HP1.48.1				BoLA-1*009:AA	2114	17.94	2967	10.51	BoLA-4*024:01:01:01/BoLA-4*024:01:01:02	369	3.13	1911	6.77	BoLA-6*040:01	10	0.08	911	3.23	BoLA-2*025:AA	510	4.33	217	0.77							BoLA-MHCI*ke11:01	1690	14.34	2421	8.58	BoLA-4*094:01:AA	38	0.32	3283	11.63	BoLA-6*091:01
Zambia_1033	Angoni	BI	Lundazi	Mkanile		5664	11182	HP1.51.2	HP1.118.1				BoLA-2*022:AE	2438	23.56	4824	23.93	BoLA-1*074:01	1144	11.05	1655	8.21																	BoLA-2*069:AA	2042	19.73	4241	21.04	BoLA-1*067:AA#	16	0.1546	23	0.11409
Zambia_1034	Angoni	BI	Lundazi	Mkanile		3850	10873	HP1.44.1	HP1.125.1				BoLA-MHCI*ke1:01	2035	21.51	5325	20.71	BoLA-3*004:AD	198	2.09	1352	5.26																	BoLA-2*030:01:AA	993	10.5	2748	10.69	BoLA-MHCI*zm19:01	545	5.76	1021	3.97	BoLA-MHCI*cm1:01
Zambia_1035	Angoni	BI	Lundazi	Mkanile		4959	14431	HP1.12.5	HP1.113.1				BoLA-3*073:AE	2390	20.01	7465	22.96	BoLA-3*004:AB	296	2.48	1426	4.38	BoLA-6*090:01	9	0.08	280	0.86												BoLA-1*042:AA	1061	8.88	3693	11.36	BoLA-MHCI*cm22:01	1159	9.7	1343	4.13
Zambia_1036	Angoni	BI	Lundazi	Mkanile		4639	6780	unHP1.143.1	HP1.73.2				BoLA-3*050:AE	1007	8.45	3365	20.02	BoLA-MHCI*cm9:03	1621	13.6	1075	6.4	BoLA-3*004:04/BoLA-3*083:01	70	0.59	367	2.18												BoLA-6*015:AB	1371	11.5	1242	7.39	BoLA-2*008:AA	534	4.48	455	2.71	BoLA-6*091:01
Zambia_1037	Angoni	BI	Lundazi	Mkanile		5808	12008	HP1.21.2	HP1.118.1				BoLA-MHCI*cm9:03	2480	18.86	3469	13.44	BoLA-3*017:AB	638	4.85	3148	12.2	BoLA-3*004:02:AB	72	0.55	840	3.26	BoLA-6*092:AA	0	0	645	2.5							BoLA-2*069:AA	2591	19.71	3754	14.55	BoLA-1*067:AA#	10	0.07606	28	0.10851
Zambia_1038	Angoni	BI	Lundazi	Mkanile		4657	17045	HP1.124.1	HP1.A15v.2				BoLA-3*050:AF	1158	10.47	7579	23.48	BoLA-3*037:01	1142	10.33	3061	9.48																	BoLA-1*009:AA	1964	17.77	3813	11.82	BoLA-4*024:01:01:01/BoLA-4*024:01:01:02	374	3.38	2343	7.26
Zambia_1039	Angoni	BI	Lundazi	Mkanile		3784	13381	HP1.115.1	HP1.79.1				BoLA-3*038:AB	1371	15.03	6631	24.12	BoLA-3*004:04/BoLA-3*083:01	57	0.62	547	1.99	BoLA-6*090:AC	0	0	334	1.21												BoLA-MHCI*br7:01	1406	15.41	3612	13.14	BoLA-MHCI*br15:01	910	9.97	1776	6.46
Zambia_104	Tonga	Sanga	Namwala	Lubanga Banga		4273	7072	HP1.118.1	HP1.19.1				BoLA-2*069:AA	2563	34.27	3197	25.03	BoLA-1*067:AA	184	2.46	9	0.07																	BoLA-2*089:AA	1248	16.69	2046	16.02	BoLA-MHCI*cm7:01	154	2.06	1456	11.4
Zambia_1040	Angoni	BI	Lundazi	Mkanile		4978	15574	HP1.44.1	HP1.109.1				BoLA-MHCI*ke1:01	2605	23.5	6218	20.39	BoLA-3*004:AD	267	2.41	1280	4.2																	BoLA-MHCI*ke7:01	2023	18.25	6060	19.87	BoLA-5*003:AA	15	0.14	1664	5.46	BoLA-3*098:01N#
Zambia_1048	Angoni	BI	Lundazi	Mkanile		32	139	HP1.79.2	HP1.28.1				BoLA-MHCI*br7:01	13	22.81	76	35.85	BoLA-MHCI*br15:02	10	17.54	44	20.75																	BoLA-2*054:AA	9	15.79	0	0	BoLA-1*067:AA	0	0	2	0.94
Zambia_1049	Angoni	BI	Lundazi	Mkanile		180	846	HP1.10.3	HP1.79.2				BoLA-3*038:01:AA	28	10.29	236	17.82	BoLA-2*096:01	51	18.75	170	12.84	BoLA-3*004:02/BoLA-3*053:01/BoLA-3*081:01	7	2.57	44	3.32	BoLA-MHCI*cm41:02	0	0	28	2.11							BoLA-MHCI*br15:02	49	18.01	180	13.6	BoLA-MHCI*br7:01	43	15.81	153	11.56
Zambia_105	Tonga	Sanga	Namwala	Lubanga Banga		4515	6638	HP1.61.1	HP1.118.1				BoLA-3*066:03	1705	21.51	3437	30.07	BoLA-3*004:03	359	4.53	713	6.24	BoLA-6*091:01	11	0.14	280	2.45												BoLA-2*069:AA	2260	28.51	2031	17.77	BoLA-1*067:AA	116	1.46	6	0.05
Zambia_106	Tonga	Sanga	Namwala	Shimomba		5288	8342	HP1.43.1	HP1.1.2				BoLA-3*050:AA	1681	15.69	3304	21.35	BoLA-MHCI*ke12:01	2092	19.52	2528	16.34	BoLA-3*004:AC	220	2.05	471	3.04												BoLA-4*024:01:01:01/BoLA-4*024:01:01:02	591	5.52	1008	6.51	BoLA-1*028:01	647	6.04	872	5.64
Zambia_107	Tonga	Sanga	Namwala	Shimomba		3527	5007	unHP1.55.1	HP1.79.1				BoLA-MHCI*cm10:01	967	16.32	1648	19.9	BoLA-MHCI*ke5:01	709	11.96	907	10.95	BoLA-3*004:AA:01	55	0.93	133	1.61												BoLA-MHCI*br7:01	804	13.57	1037	12.52	BoLA-MHCI*br15:01	793	13.38	870	10.5
Zambia_108	Tonga	Sanga	Namwala	Shimomba		3801	7486	HP1.42.1	HP1.90.1				BoLA-3*001:01/BoLA-3*001:02/BoLA-3*001:03	1147	16.91	3263	25.65	BoLA-2*022:AA:01	1135	16.73	1834	14.42	BoLA-3*098:ABN	26	0.38	80	0.63												BoLA-1*021:01	863	12.72	1349	10.61	BoLA-2*071:AC	589	8.68	841	6.61
Zambia_109	Tonga	Sanga	Namwala	Shimomba		3757	7973	HP1.46.2	HP1.19.1				BoLA-MHCI*cm4:08	1911	31.7	3915	30.09	BoLA-3*004:02/BoLA-3*053:01/BoLA-3*081:01	278	4.61	689	5.3	BoLA-2*008:AB	54	0.9	42	0.32												BoLA-2*089:AA	1117	18.53	1667	12.81	BoLA-MHCI*cm7:01	234	3.88	1432	11.01
Zambia_110	Tonga	Sanga	Namwala	Shimomba		3916	6745	HP1.14.1	HP1.94.1				BoLA-MHCI*cm10:01	1255	16.71	2813	23.05	BoLA-MHCI*cm13:01	626	8.34	831	6.81	BoLA-3*004:04/BoLA-3*083:01	146	1.94	438	3.59												BoLA-MHCI*br11:01	766	10.2	1590	13.03	BoLA-1*074:AF	707	9.42	392	3.21	BoLA-2*006:01/BoLA-2*006:02/BoLA-2*006:03
Zambia_111	Tonga	Sanga	Namwala	Shimomba		4305	7085	HP1.81.1	HP1.91.3				BoLA-MHCI*br4:01	1051	12.73	2441	18.66	BoLA-2*022:AA	1264	15.31	1669	12.76	BoLA-3*004:02/BoLA-3*053:01/BoLA-3*081:01	195	2.36	540	4.13												BoLA-6*015:AE	1243	15.06	1485	11.35	BoLA-2*085:AA	456	5.52	730	5.58
Zambia_112	Tonga	Sanga	Namwala	Shimomba		3740	7216	HP1.11.1	HP1.74.1				BoLA-3*059:01	2060	33.43	3696	31.22	BoLA-3*058:AA	1175	19.07	1989	16.8																	BoLA-3*010:01/BoLA-3*010:02	255	4.14	1030	8.7	BoLA-3*004:02/BoLA-3*053:01/BoLA-3*081:01	198	3.21	464	3.92	BoLA-MHCI*br19:01#
Zambia_113	Tonga	Sanga	Namwala	Shimomba		3731	6530	HP1.61.1	HP1.65.1				BoLA-3*066:03	1523	18.88	2706	22.08	BoLA-3*004:03	440	5.46	753	6.14	BoLA-6*091:01	15	0.19	194	1.58												BoLA-MHCI*cm35:01	976	12.1	1882	15.36	BoLA-MHCI*cm34:01	558	6.92	749	6.11	BoLA-3*098:AAN
Zambia_114	Tonga	Sanga	Namwala	Shimomba		4511	7304	HP1.96.2	HP1.120.1				BoLA-MHCI*br9:02	1819	22.5	2812	22.52	BoLA-2*060:01	543	6.72	504	4.04	BoLA-6*093:01	24	0.3	295	2.36												BoLA-MHCI*cm4:01	703	8.7	1941	15.54	BoLA-2*016:01:AA	1044	12.91	917	7.34	BoLA-3*087:01:AA
Zambia_115	Tonga	Sanga	Namwala	Shimomba		3732	4269	HP1.30.1	HP1.3.1				BoLA-6*014:02:AA	1088	16.82	1446	17.27	BoLA-2*016:01	1486	22.9675	913	10.9041	BoLA-MHCI*cm22:01	481	7.43	522	6.23												BoLA-2*016:02/BoLA-2*016:03	1486	22.97	1032	12.33	BoLA-2*079:01	525	8.11	1073	12.81	BoLA-MHCI*gb5:01
Zambia_116	Tonga	Sanga	Namwala	Shimomba		3973	8123	HP1.12.1	HP1.23.1				BoLA-3*073:AB	1524	21.27	4161	30.53	BoLA-3*004:AB	151	2.11	400	2.93	BoLA-MHCI*cm1:02	83	1.16	114	0.84												BoLA-2*047:01	1084	15.13	2047	15.02	BoLA-MHCI*cm2:02	903	12.6	1027	7.54	BoLA-2*032:01N
Zambia_117	Tonga	Sanga	Namwala	Shimomba		4182	8312	HP1.A20v.2	HP1.139.1				BoLA-3*027:02	1726	21.44	4106	27.96	BoLA-2*026:04	840	10.43	846	5.76																	BoLA-MHCI*cm38:01	625	7.76	1463	9.96	BoLA-2*047:01	696	8.65	1336	9.1	BoLA-3*078:01/BoLA-3*078:02
Zambia_118	Tonga	Sanga	Namwala	Shimomba		4671	6586	HP1.43.1	HP1.91.3				BoLA-3*050:AA	1285	15.03	2803	24.8	BoLA-MHCI*ke12:01	1435	16.78	1720	15.22	BoLA-3*004:AC	188	2.2	369	3.26												BoLA-6*015:AE	1273	14.89	1127	9.97	BoLA-2*085:AA	442	5.17	489	4.33
Zambia_119	Tonga	Sanga	Namwala	Shimomba		3457	7533	HP1.77.1	HP1.95.3				BoLA-MHCI*br21:01	1547	25.17	1729	12.85	BoLA-MHCI*br20:02	886	14.42	1508	11.21	BoLA-6*092:AB	0	0	235	1.75	BoLA-6*090:AB	36	0.59	186	1.38							BoLA-MHCI*br1:03	360	5.86	2751	20.44	BoLA-3*004:03	439	7.14	827	6.15
Zambia_121	Tonga	Sanga	Namwala	Shimomba		3366	4398	HP1.46.1	HP1.118.1				BoLA-MHCI*cm4:07	1107	22.55	2056	35.41	BoLA-3*004:02/BoLA-3*053:01/BoLA-3*081:01	336	6.84	642	11.06	BoLA-2*008:AB	38	0.77	40	0.69												BoLA-2*069:AA	1678	34.18	1519	26.16	BoLA-1*067:AA	154	3.14	3	0.05
Zambia_122	Tonga	Sanga	Namwala	Shimomba		2778	6255	HP1.130.1	unHP1.148.1				BoLA-5*072:01	948	23.65	2042	22.72	BoLA-2*070:01	957	23.88	1221	13.58																	BoLA-MHCI*zm11:01	569	14.2	1509	16.79	BoLA-4*077:01	174	4.34	1020	11.35	BoLA-3*033:ABN
Zambia_123	Tonga	Sanga	Namwala	Shimomba		1892	4354	HP1.95.3	HP1.H2.1				BoLA-MHCI*br1:03	425	15.01	2427	39.2	BoLA-3*004:03	246	8.69	344	5.56																	BoLA-5*039:01	1135	40.09	1443	23.3
Zambia_124	Tonga	Sanga	Namwala	Shimomba		3092	6368	HP1.46.2	HP1.112.1				BoLA-MHCI*cm4:08	1411	32.84	2609	26.61	BoLA-3*004:02/BoLA-3*053:01/BoLA-3*081:01	367	8.54	550	5.61	BoLA-2*008:AB	83	1.93	85	0.87												BoLA-2*032:02	1078	25.09	1090	11.12	BoLA-3*068:01	0	0	1899	19.37
Zambia_125	Tonga	Sanga	Namwala	Shimomba		2613	7958	HP1.12.5	HP1.95.3				BoLA-3*073:AE	1507	32.99	3922	31.79	BoLA-3*004:AB	273	5.98	570	4.62	BoLA-MHCI*cm1:02	124	2.71	164	1.33												BoLA-MHCI*br1:03	374	8.19	2673	21.67	BoLA-3*004:03	300	6.57	568	4.6
Zambia_126	Tonga	Sanga	Namwala	Shimomba		4833	7225	unHP1.121.1	HP1.H2.1				BoLA-MHCI*zm29:01	2173	25.96	2210	17.49	BoLA-MHCI*zm28:01	412	4.92	2017	15.96																	BoLA-5*039:01	2071	24.74	2747	21.74
Zambia_127	Tonga	Sanga	Namwala	Shimomba		4844	8075	HP1.BF8.1	HP1.73.2				BoLA-3*036:01	1132	11.82	1942	12.75	BoLA-3*037:01	739	7.72	1623	10.66	BoLA-2*056:01	512	5.35	588	3.86												BoLA-6*015:AB	1555	16.24	2372	15.58	BoLA-2*008:AA	699	7.3	849	5.57	BoLA-6*091:01
Zambia_128	Tonga	Sanga	Namwala	Shimomba		4539	6586	HP1.138.1	HP1.51.2				BoLA-MHCI*cm9:02	1826	21.89	2220	18.77	BoLA-4*094:AB	148	1.77	1683	14.23	BoLA-3*004:04/BoLA-3*083:01	186	2.23	449	3.8	BoLA-MHCI*cm1:03	119	1.43	171	1.45							BoLA-2*022:AE	1257	15.07	1452	12.28	BoLA-1*074:01	910	10.91	389	3.29
Zambia_129	Tonga	Sanga	Namwala	Shimomba		3578	4939	HP1.39.4	HP1.116.2				BoLA-MHCI*cm26:02	1217	17.26	721	6.76	BoLA-MHCI*cm45:02	49	0.7	1733	16.25	BoLA-MHCI*cm32:01	347	4.92	551	5.17	BoLA-MHCI*cm45:01	0	0	86	0.81	BoLA-3*033:AGN	66	0.94	0	0		BoLA-MHCI*zm1:02	1258	17.84	870	8.16	BoLA-MHCI*cm41:05	84	1.19	850	7.97	BoLA-3*004:02:AC
Zambia_130	Tonga	Sanga	Namwala	Shimomba		4055	7942	HP1.133.1	HP1.94.1				BoLA-MHCI*cm4:08	1466	19.05	3796	26.7	BoLA-3*004:02/BoLA-3*053:01/BoLA-3*081:01	314	4.08	831	5.85	BoLA-2*048:01	351	4.56	490	3.45												BoLA-MHCI*br11:01	828	10.76	1308	9.2	BoLA-1*074:AF	636	8.27	629	4.42	BoLA-2*006:01/BoLA-2*006:02/BoLA-2*006:03
Zambia_131	Tonga	Sanga	Namwala	Shimomba		4089	1929	HP1.94.1	HP1.90.1				BoLA-MHCI*br11:01	893	12.32	615	15.74	BoLA-1*074:AF	809	11.16	169	4.33	BoLA-2*006:01/BoLA-2*006:02/BoLA-2*006:03	476	6.57	168	4.3												BoLA-1*021:01	1035	14.28	555	14.21	BoLA-2*071:AC	771	10.63	366	9.37
Zambia_132	Tonga	Sanga	Namwala	Shimomba		6389	9244	HP1.11.1	HP1.118.1				BoLA-3*059:01	3163	31.57	5070	36.23	BoLA-3*058:AA	1259	12.57	2274	16.25																	BoLA-2*069:AA	1790	17.87	1747	12.48	BoLA-1*067:AA	78	0.78	0	0
Zambia_133	Tonga	Sanga	Namwala	Shimomba		3293	5732	HP1.30.1	HP1.95.3				BoLA-6*014:02:AA	1209	20.83	1336	12.18	BoLA-2*016:01	834	14.37	760	6.93	BoLA-MHCI*cm22:01	500	8.61	418	3.81												BoLA-MHCI*br1:03	314	5.41	2450	22.34	BoLA-3*004:03	320	5.51	623	5.68
Zambia_134	Tonga	Sanga	Namwala	Shimomba		3889	5549	HP1.90.1	HP1.19.1				BoLA-1*021:01	1244	17.19	1374	13	BoLA-2*071:AC	966	13.35	965	9.13																	BoLA-2*089:AA	1276	17.63	1637	15.49	BoLA-MHCI*cm7:01	223	3.08	1315	12.44
Zambia_135	Tonga	Sanga	Namwala	Shimomba		5358	8943	HP1.46.1	HP1.H2.1				BoLA-MHCI*cm4:07	2203	21.58	4342	25.35	BoLA-3*004:02/BoLA-3*053:01/BoLA-3*081:01	388	3.8	808	4.72	BoLA-2*008:AB	123	1.2	101	0.59												BoLA-5*039:01	2312	22.64	3239	18.91
Zambia_136	Tonga	Sanga	Namwala	Shimomba		4106	5601	HP1.56.1	HP1.118.1				BoLA-MHCI*br25:01	1199	20.51	2045	25.03	BoLA-MHCI*br32:01	999	17.09	1593	19.5																	BoLA-2*069:AA	1721	29.43	1736	21.25	BoLA-1*067:AA	89	1.52	0	0
Zambia_137	Tonga	Sanga	Namwala	Shimomba		4600	7258	HP1.12.5	HP1.116.2				BoLA-3*073:AE	2609	23.02	4825	32.21	BoLA-3*004:AB	260	2.29	366	2.44	BoLA-MHCI*cm1:02	109	0.96	92	0.61												BoLA-MHCI*zm1:02	1225	10.81	935	6.24	BoLA-MHCI*cm41:05	96	0.85	973	6.49	BoLA-3*004:02:AC
Zambia_138	Tonga	Sanga	Namwala	Shimomba		5576	8810	HP1.61.1	HP1.39.4				BoLA-3*066:03	2546	21.03	2993	14.66	BoLA-3*004:03	579	4.78	948	4.64	BoLA-6*091:01	27	0.22	228	1.12												BoLA-MHCI*cm26:02	1709	14.12	1372	6.72	BoLA-MHCI*cm45:02	81	0.67	2217	10.86	BoLA-MHCI*cm32:01
Zambia_139	Tonga	Sanga	Namwala	Shimomba		3172	4525	HP1.94.1	HP1.39.4				BoLA-MHCI*br11:01	931	13.96	1438	13.67	BoLA-1*074:AF	1210	18.14	489	4.65	BoLA-2*006:01/BoLA-2*006:02/BoLA-2*006:03	295	4.42	366	3.48												BoLA-MHCI*cm26:02	491	7.36	705	6.7	BoLA-MHCI*cm45:02	26	0.39	1021	9.7	BoLA-MHCI*cm32:01
Zambia_140	Tonga	Sanga	Namwala	Shimomba		2315	6095	HP1.46.2	HP1.116.1				BoLA-MHCI*cm4:08	739	12.69	2457	18.78	BoLA-3*004:02/BoLA-3*053:01/BoLA-3*081:01	252	4.33	596	4.56	BoLA-2*008:AB	37	0.64	41	0.31												BoLA-MHCI*zm1:01	1074	18.44	1651	12.62	BoLA-MHCI*cm41:05	34	0.58	1078	8.24	BoLA-3*004:02:AC#
Zambia_141	Tonga	Sanga	Namwala	Shimomba		4459	9524	HP1.11.1	HP1.BF8.1				BoLA-3*059:01	2105	24.21	4904	29.05	BoLA-3*058:AA	819	9.42	1588	9.41																	BoLA-3*036:01	874	10.05	1756	10.4	BoLA-3*037:01	323	3.71	879	5.21	BoLA-2*056:01
Zambia_142	Tonga	Sanga	Namwala	Shimomba		4089	8030	HP1.69.2	HP1.74.1				BoLA-3*080:AA	2067	25.8	5406	34.98	BoLA-2*057:01	1134	14.15	826	5.34	BoLA-3*033:01N	100	1.25	187	1.21	BoLA-6*090:01	4	0.05	46	0.3							BoLA-3*010:01/BoLA-3*010:02	365	4.56	919	5.95	BoLA-3*004:02/BoLA-3*053:01/BoLA-3*081:01	346	4.32	578	3.74	BoLA-MHCI*br19:01#
Zambia_143	Tonga	Sanga	Namwala	Shimomba	3 haplotypes	4400	8578	HP1.46.1	HP1.H2.1	HP1.69.2			BoLA-MHCI*cm4:07	1613	20.09	3709	22.71	BoLA-3*004:02/BoLA-3*053:01/BoLA-3*081:01	412	5.13	680	4.16	BoLA-2*008:AB	94	1.17	92	0.56												BoLA-5*039:01	1962	24.44	3617	22.14
Zambia_144	Tonga	Sanga	Namwala	Shimomba		2329	4046	HP1.56.1	HP1.39.4				BoLA-MHCI*br25:01	1001	18.69	1394	15.26	BoLA-MHCI*br32:01	633	11.82	901	9.86																	BoLA-MHCI*cm26:02	482	9	551	6.03	BoLA-MHCI*cm45:02	10	0.19	743	8.13	BoLA-MHCI*cm32:01
Zambia_145	Tonga	Sanga	Namwala	Shimomba		3620	5488	HP1.BF8.1	HP1.90.1				BoLA-3*036:01	1296	15.93	2113	17.71	BoLA-3*037:01	629	7.73	1254	10.51	BoLA-2*056:01	326	4.01	309	2.59												BoLA-1*021:01	675	8.3	961	8.05	BoLA-2*071:AC	623	7.66	703	5.89
Zambia_146	Tonga	Sanga	Namwala	Shimomba		4036	8723	HP1.12.3	HP1.46.2				BoLA-3*073:01	2106	23.17	4311	23.81	BoLA-3*004:02/BoLA-3*053:01/BoLA-3*081:01	472	5.19	1058	5.84	BoLA-MHCI*cm41:02	15	0.17	280	1.55	BoLA-MHCI*cm1:02	109	1.2	124	0.68							BoLA-MHCI*cm4:08	1098	12.08	2668	14.74	BoLA-3*004:02/BoLA-3*053:01/BoLA-3*081:01	472	5.19	1058	5.84	BoLA-2*008:AB
Zambia_147	Tonga	Sanga	Namwala	Shimomba	Homozygous	4145	6754	HP1.94.1					BoLA-MHCI*br11:01	1568	20.05	3750	30.09	BoLA-1*074:AF	1769	22.62	1460	11.72	BoLA-2*006:01/BoLA-2*006:02/BoLA-2*006:03	744	9.51	1412	11.33
Zambia_148	Tonga	Sanga	Namwala	Shimomba		3389	6309	HP1.12.3	HP1.61.1				BoLA-3*073:01	1787	20.83	3457	24.17	BoLA-3*004:02/BoLA-3*053:01/BoLA-3*081:01	220	2.5641	404	2.82498	BoLA-MHCI*cm41:02	13	0.15	204	1.43	BoLA-MHCI*cm1:02	84	0.98	102	0.71							BoLA-3*066:03	1099	12.81	1648	11.52	BoLA-3*004:03	312	3.64	668	4.67	BoLA-6*091:01
Zambia_149	Tonga	Sanga	Namwala	Shimomba		3411	7133	HP1.112.1	HP1.136.1				BoLA-3*068:01	0	0	2774	19.99	BoLA-2*032:02	1363	22.68	1375	9.91																	BoLA-MHCI*br30:01	1329	22.12	1272	9.17	BoLA-4*094:01:AA	497	8.27	1465	10.56	BoLA-3*098:01N
Zambia_150	Tonga	Sanga	Namwala	Shimomba		2750	5279	HP1.51.2	HP1.74.1				BoLA-2*022:AE	1586	24.87	2113	19.27	BoLA-1*074:01	787	12.34	466	4.25																	BoLA-3*010:01/BoLA-3*010:02	170	2.67	1792	16.34	BoLA-3*004:02/BoLA-3*053:01/BoLA-3*081:01	173	2.71	721	6.58	BoLA-MHCI*br19:01#
Zambia_151	Tonga	Sanga	Namwala	Shimomba		7054	14080	HP1.12.4	HP1.A12_w12B.1				BoLA-3*073:AA	3407	24.41	8782	33.34	BoLA-3*004:AB:01	247	1.77	482	1.83																	BoLA-1*019:01	2729	19.55	3955	15.01	BoLA-2*008:01	552	3.96	683	2.59
Zambia_152	Tonga	Sanga	Namwala	Shimomba		3996	6680	HP1.140.1	HP1.123.1				BoLA-3*050:AE	1218	14.66	1958	13.82	BoLA-2*047:01	1005	12.1	1544	10.9	BoLA-3*004:04/BoLA-3*083:01	270	3.25	597	4.22												BoLA-3*050:AC	885	10.65	1821	12.86	BoLA-3*004:04/BoLA-3*083:01	270	3.25	597	4.22	BoLA-2*025:01
Zambia_153	Tonga	Sanga	Namwala	Shimomba	No For1Rev2	38	153	HP1.12.5	HP1.116.2				BoLA-3*073:AE	17	27.87	90	46.63	BoLA-3*004:AB	2	3.28	11	5.7	BoLA-MHCI*cm1:02	0	0	8	4.15												BoLA-MHCI*zm1:02	7	11.48	20	10.36	BoLA-MHCI*cm41:05	4	6.56	9	4.66	BoLA-3*004:02:AC
Zambia_154	Tonga	Sanga	Namwala	Shimomba	4 haplotypes	3569	7534	HP1.11.1	HP1.12.3	HP1.59.1	HP1.1.1		BoLA-3*059:01	1398	14.48	2553	14.53	BoLA-3*058:AA	699	7.24	1108	6.3																	BoLA-3*073:01	1035	10.72	2864	16.29	BoLA-3*004:02/BoLA-3*053:01/BoLA-3*081:01	53	0.55	164	0.93	BoLA-MHCI*cm41:02
Zambia_155	Tonga	Sanga	Namwala	Shimomba		3645	7139	HP1.11.1	HP1.19.1				BoLA-3*059:01	2151	29.31	4189	30.78	BoLA-3*058:AA	887	12.09	1638	12.04																	BoLA-2*089:AA	388	5.29	718	5.28	BoLA-MHCI*cm7:01	95	1.29	523	3.84
Zambia_156	Tonga	Sanga	Namwala	Shimomba		4292	6992	HP1.77.1	HP1.90.1				BoLA-MHCI*br20:02	1017	11.88	2044	14.12	BoLA-MHCI*br21:01	1129	13.18	1827	12.62	BoLA-6*092:AB	0	0	165	1.14	BoLA-6*090:AB	2	0.02	93	0.64							BoLA-1*021:01	1350	15.77	1991	13.75	BoLA-2*071:AC	549	6.41	618	4.27
Zambia_157	Tonga	Sanga	Namwala	Shimomba		3319	7175	HP1.112.1	HP1.74.1				BoLA-3*068:01	0	0	3472	23.59	BoLA-2*032:02	1676	27.39	1578	10.72																	BoLA-3*010:01/BoLA-3*010:02	868	14.19	1254	8.52	BoLA-3*004:02/BoLA-3*053:01/BoLA-3*081:01	643	10.51	774	5.26	BoLA-MHCI*br19:01#
Zambia_158	Tonga	Sanga	Namwala	Shimomba		4988	7358	HP1.A12_w12B.1	HP1.136.1				BoLA-1*019:01	3322	40.16	3531	27.56	BoLA-2*008:01	533	6.44	495	3.86																	BoLA-MHCI*br30:01	834	10.08	1356	10.58	BoLA-4*094:01:AA	174	2.1	1845	14.4	BoLA-3*098:01N#
Zambia_159	Angoni	BI	Namwala	Shimomba		3629	6681	HP1.12.3	HP1.123.1				BoLA-3*073:01	1800	20.97	3221	21.5	BoLA-3*004:02/BoLA-3*053:01/BoLA-3*081:01	126	1.47	302	2.02	BoLA-MHCI*cm41:02	8	0.09	138	0.92	BoLA-MHCI*cm1:02	57	0.66	89	0.59							BoLA-3*050:AC	926	10.79	2481	16.56	BoLA-2*025:01	522	6.08	110	0.73	BoLA-3*004:04/BoLA-3*083:01
Zambia_160	Tonga	Sanga	Namwala	Shimomba		4709	6701	HP1.1.1	HP1.74.1				BoLA-1*028:AA	2637	29.26	3166	25.16	BoLA-4*024:01:01:01/BoLA-4*024:01:01:02	747	8.29	1081	8.59																	BoLA-3*010:01/BoLA-3*010:02	725	8.04	1465	11.64	BoLA-3*004:02/BoLA-3*053:01/BoLA-3*081:01	439	4.87	873	6.94	BoLA-MHCI*br19:01#
Zambia_161	Tonga	Sanga	Namwala	Moboola		3610	5531	HP1.14.1	HP1.3.1				BoLA-MHCI*cm10:01	1210	16.45	2141	19.05	BoLA-MHCI*cm13:01	556	7.56	800	7.12	BoLA-3*004:04/BoLA-3*083:01	184	2.5	466	4.15												BoLA-2*016:02/BoLA-2*016:03	941	12.79	1277	11.36	BoLA-2*079:01	512	6.96	654	5.82	BoLA-MHCI*gb5:01
Zambia_162	Tonga	Sanga	Namwala	Moboola		3567	7038	HP1.12.3	HP1.14.1				BoLA-3*073:01	1225	15.74	2817	18.6	BoLA-3*004:02/BoLA-3*053:01/BoLA-3*081:01	239	3.07	655	4.32	BoLA-MHCI*cm41:02	20	0.26	307	2.03	BoLA-MHCI*cm1:02	119	1.53	194	1.28							BoLA-MHCI*cm10:01	1168	15.01	2115	13.96	BoLA-MHCI*cm13:01	686	8.82	832	5.49	BoLA-3*004:04/BoLA-3*083:01
Zambia_163	Tonga	Sanga	Namwala	Moboola		4180	7877	HP1.11.1	HP1.14.1				BoLA-3*059:01	1865	22.79	3092	22.11	BoLA-3*058:AA	758	9.26	1465	10.48	BoLA-6*091:01#	2	0.02444	16	0.11441												BoLA-MHCI*cm10:01	823	10.06	2043	14.61	BoLA-MHCI*cm13:01	435	5.32	538	3.85	BoLA-3*004:04/BoLA-3*083:01
Zambia_164	Tonga	Sanga	Namwala	Moboola		4468	7148	HP1.61.1	HP1.116.1				BoLA-3*066:03	1706	19.11	3075	21.48	BoLA-3*004:03	688	7.71	1085	7.58	BoLA-6*091:01	21	0.24	263	1.84												BoLA-MHCI*zm1:01	1470	16.47	1611	11.25	BoLA-MHCI*cm41:05	58	0.65	926	6.47	BoLA-3*004:02:AC
Zambia_165	Tonga	Sanga	Namwala	Moboola		4926	8960	HP1.11.1	HP1.9.5				BoLA-3*059:01	2116	21.69	3497	21.01	BoLA-3*058:AA	834	8.55	1321	7.94																	BoLA-MHCI*cm4:05	647	6.63	2487	14.95	BoLA-3*037:01	520	5.33	997	5.99	BoLA-2*016:01:AA
Zambia_166	Tonga	Sanga	Namwala	Moboola		4714	7571	HP1.9.5	HP1.42.1				BoLA-MHCI*cm4:05	850	9	2730	19.14	BoLA-2*016:01:AA	849	8.99	832	5.83	BoLA-3*037:01	621	6.58	976	6.84												BoLA-3*001:01/BoLA-3*001:02/BoLA-3*001:03	1004	10.63	1749	12.27	BoLA-2*022:AA:01	1296	13.73	1098	7.7	BoLA-3*098:ABN
Zambia_167	Tonga	Sanga	Namwala	Moboola		5247	9840	HP1.118.1	HP1.H2.1				BoLA-2*069:AA	2886	34.98	4337	28.95	BoLA-1*067:AA	102	1.24	0	0																	BoLA-5*039:01	2070	25.09	5092	33.99
Zambia_168	Tonga	Sanga	Namwala	Moboola	4 haplotypes	3939	6062	HP1.93.1	HP1.A15v.2	HP1.H2.1	HP1.118.1		BoLA-2*047:AD	929	12.12	1723	14.63	BoLA-MHCI*ke8:03	571	7.45	898	7.63	BoLA-3*087:01	284	3.7	639	5.43	BoLA-2*032:01N	195	2.54	419	3.56							BoLA-1*009:AA	749	9.77	756	6.42	BoLA-4*024:01:01:01/BoLA-4*024:01:01:02	434	5.66	648	5.5	BoLA-2*025:01
Zambia_169	Tonga	Sanga	Namwala	Moboola	Homozygous	5455	6872	HP1.A15v.2					BoLA-1*009:AA	2858	33.47	3099	28.22	BoLA-4*024:01:01:01/BoLA-4*024:01:01:02	1508	17.66	1852	16.86	BoLA-6*040:01	105	1.23	1477	13.45	BoLA-2*025:01	858	10.05	177	1.61
Zambia_170	Tonga	Sanga	Namwala	Moboola		4818	9807	HP1.11.1	HP1.136.1				BoLA-3*059:01	2851	32.77	5012	28.76	BoLA-3*058:AA	1258	14.46	2259	12.96																	BoLA-4*094:01:AA	121	1.39	1544	8.86	BoLA-MHCI*br30:01	449	5.16	781	4.48	BoLA-3*098:01N
Zambia_171	Tonga	Sanga	Namwala	Moboola		4036	5655	HP1.10.3	HP1.12.3				BoLA-3*038:01:AA	1023	10.76	1818	14.66	BoLA-2*096:01	1092	11.48	742	5.98	BoLA-3*004:02/BoLA-3*053:01/BoLA-3*081:01	369	3.88	573	4.62	BoLA-MHCI*cm41:02	17	0.18	366	2.95							BoLA-3*073:01	1378	14.49	1979	15.95	BoLA-3*004:02/BoLA-3*053:01/BoLA-3*081:01	369	3.88	573	4.62	BoLA-MHCI*cm41:02
Zambia_172	Tonga	Sanga	Namwala	Moboola		4043	8347	HP1.9.5	HP1.52.3				BoLA-MHCI*cm4:05	678	7.67	2220	13.36	BoLA-3*037:01	768	8.69	1471	8.85	BoLA-2*016:01:AA	999	11.3	997	6												BoLA-MHCI*gb20:01	1280	14.48	1934	11.64	BoLA-2*016:02/BoLA-2*016:03	654	7.39735	749	4.50852	BoLA-3*004:02/BoLA-3*053:01/BoLA-3*081:01
Zambia_173	Tonga	Sanga	Namwala	Moboola		1423	5141	HP1.113.1	HP1.118.1				BoLA-1*042:AA	426	18.16	2182	28.01	BoLA-MHCI*cm22:01	251	10.7	770	9.88																	BoLA-2*069:AA	680	28.99	1967	25.25	BoLA-1*067:AA	37	1.58	4	0.05
Zambia_174	Tonga	Sanga	Namwala	Moboola		3406	6577	HP1.3.1	HP1.118.1				BoLA-2*079:01	839	12.77	2237	17.91	BoLA-2*016:02/BoLA-2*016:03	743	11.31	1552	12.43	BoLA-MHCI*gb5:01	161	2.45	18	0.14												BoLA-2*069:AA	1366	20.79	2220	17.78	BoLA-1*067:AA	176	2.68	12	0.1
Zambia_175	Tonga	Sanga	Namwala	Moboola		5462	11398	unHP1.A20.2	HP1.59.1				BoLA-3*027:AA	3383	33.88	7518	36.42	BoLA-2*026:04	649	6.5	871	4.22																	BoLA-MHCI*br29:01	1189	11.91	2687	13.02	BoLA-2*048:01	176	1.76	211	1.02
Zambia_176	Tonga	Sanga	Namwala	Moboola		4043	6007	HP1.11.1	unHP1.A13.4				BoLA-3*059:01	1670	21.69	2522	22.42	BoLA-3*058:AA	644	8.36	983	8.74																	BoLA-1*031:AA	1449	18.82	2090	18.58	BoLA-2*032:01N	197	2.56	288	2.56
Zambia_177	Tonga	Sanga	Namwala	Moboola	Homozygous	5644	9504	HP1.59.1					BoLA-MHCI*br29:01	4817	50.92	8634	58.63	BoLA-2*048:01	744	7.86	728	4.94
Zambia_178	Tonga	Sanga	Namwala	Moboola		1217	7364	HP1.78.1	HP1.47.1				BoLA-MHCI*ke11:01	529	21.29	1177	9.21	BoLA-2*016:AA	336	13.52	869	6.8	BoLA-4*094:01:AA	39	1.57	917	7.18	BoLA-6*040:01	39	1.57	835	6.54							BoLA-MHCI*ke3:01	104	4.19	2530	19.81	BoLA-3*004:03	143	5.75	843	6.6
Zambia_179	Tonga	Sanga	Namwala	Moboola		2957	6875	HP1.59.1	HP1.79.1				BoLA-MHCI*br29:01	1042	18.67	3222	25.59	BoLA-2*048:01	263	4.71	363	2.88																	BoLA-MHCI*br15:01	868	15.55	1470	11.68	BoLA-MHCI*br7:01	663	11.88	1484	11.79
Zambia_180	Tonga	Sanga	Namwala	Moboola		1287	6368	HP1.131.1	HP1.118.1				BoLA-2*071:AA	313	15.22	1448	15.03	BoLA-MHCI*br28:01	50	2.43	1360	14.12	BoLA-6*090:AA	27	1.31	471	4.89												BoLA-2*069:AA	750	36.48	2765	28.7	BoLA-1*067:AA	109	5.3	5	0.05
Zambia_181	Tonga	Sanga	Namwala	Moboola		3548	7678	HP1.12.5	HP1.111.1				BoLA-3*073:AE	1672	25.48	4826	38.76	BoLA-3*004:AB	216	3.29	715	5.74	BoLA-MHCI*cm1:02	56	0.85	115	0.92												BoLA-1*028:AC	1130	17.22	1792	14.39	BoLA-2*054:AA:01	407	6.2	77	0.62
Zambia_182	Tonga	Sanga	Namwala	Moboola		3154	6681	HP1.9.5	HP1.79.1				BoLA-MHCI*cm4:05	568	9.83	2526	21	BoLA-3*037:01	527	9.12	1199	9.97	BoLA-2*016:01:AA	246	4.26	355	2.95												BoLA-MHCI*br7:01	822	14.22	1260	10.47	BoLA-MHCI*br15:01	897	15.52	1149	9.55
Zambia_183	Tonga	Sanga	Namwala	Moboola		3193	7340	HP1.61.1	HP1.51.2				BoLA-3*066:03	870	15.61	2713	20.54	BoLA-3*004:03	244	4.38	1082	8.19	BoLA-6*091:01	27	0.48	452	3.42												BoLA-2*022:AE	933	16.74	1957	14.81	BoLA-1*074:01	1073	19.25	1000	7.57
Zambia_184	Tonga	Sanga	Namwala	Moboola		2862	6905	HP1.61.1	HP1.118.1				BoLA-3*066:03	1065	21.02	2886	23.21	BoLA-3*004:03	296	5.84	1015	8.16	BoLA-6*091:01	25	0.49	474	3.81												BoLA-2*069:AA	1356	26.77	2313	18.6	BoLA-1*067:AA	75	1.48	6	0.05
Zambia_185	Tonga	Sanga	Namwala	Moboola		4695	7436	HP1.82.1	HP1.113.1				BoLA-3*035:AB	1485	17.87	2362	17.4	BoLA-3*037:01	832	10.01	1420	10.46																	BoLA-1*042:AA	2089	25.14	3317	24.44	BoLA-MHCI*cm22:01	276	3.32	287	2.11
Zambia_186	Tonga	Sanga	Namwala	Moboola		3373	11701	HP1.12.4	HP1.81.1				BoLA-3*073:AA	1315	21.29	5417	26.48	BoLA-3*004:AB:01	160	2.59	1008	4.93																	BoLA-MHCI*br4:01	1021	16.53	2947	14.41	BoLA-2*022:AA	690	11.17	1309	6.4	BoLA-3*004:02/BoLA-3*053:01/BoLA-3*081:01
Zambia_187	Tonga	Sanga	Namwala	Moboola		3824	5419	HP1.129.1	HP1.74.1				BoLA-1*097:01:AA	1812	25.47	1660	16.41	BoLA-2*047:AB	1215	17.08	2116	20.92																	BoLA-3*004:02/BoLA-3*053:01/BoLA-3*081:01	299	4.2	759	7.5	BoLA-3*010:01/BoLA-3*010:02	294	4.13	626	6.19	BoLA-MHCI*br19:01#
Zambia_188	Tonga	Sanga	Namwala	Moboola		2947	9738	HP1.12.4	HP1.81.1				BoLA-3*073:AA	1101	20.55	4505	26.59	BoLA-3*004:AB:01	180	3.36	728	4.3																	BoLA-MHCI*br4:01	888	16.57	2551	15.06	BoLA-2*022:AA	570	10.64	1134	6.69	BoLA-3*004:02/BoLA-3*053:01/BoLA-3*081:01
Zambia_189	Tonga	Sanga	Namwala	Moboola		3823	7422	HP1.129.1	HP1.74.1				BoLA-1*097:01:AA	1844	25.73	2324	16.45	BoLA-2*047:AB	1195	16.67	2880	20.38																	BoLA-3*004:02/BoLA-3*053:01/BoLA-3*081:01	335	4.67	1073	7.59	BoLA-3*010:01/BoLA-3*010:02	238	3.32	780	5.52	BoLA-MHCI*br19:01#
Zambia_190	Tonga	Sanga	Namwala	Moboola		2756	6362	HP1.98.1	HP1.95.1				BoLA-1*007:AA	1935	43.86	3146	30.04	BoLA-2*008:01	301	6.82	347	3.31																	BoLA-MHCI*br1:01	198	4.49	2014	19.23	BoLA-3*004:03	262	5.94	700	6.68
Zambia_191	Tonga	Sanga	Namwala	Moboola		4019	9702	HP1.81.1	HP1.19.1				BoLA-MHCI*br4:01	1897	25.33	4900	26.58	BoLA-2*022:AA	1009	13.47	1455	7.89	BoLA-3*004:02/BoLA-3*053:01/BoLA-3*081:01	218	2.91	836	4.53												BoLA-2*089:AA	670	8.95	1391	7.54	BoLA-MHCI*cm7:01	82	1.1	778	4.22
Zambia_192	Tonga	Sanga	Namwala	Moboola		3349	5908	HP1.9.4	HP1.84.1				BoLA-MHCI*cm4:04	501	8.31	2248	20.64	BoLA-3*037:01	491	8.15	1246	11.44	BoLA-2*016:01:AA	286	4.74	404	3.71												BoLA-1*074:AG	1594	26.44	1198	11	BoLA-MHCI*cm5:01	389	6.45	605	5.55	BoLA-MHCI*cm1:03
Zambia_193	Tonga	Sanga	Namwala	Moboola		3120	7012	HP1.12.5	HP1.46.1				BoLA-3*073:AE	1385	26.39	3301	29.09	BoLA-3*004:AB	159	3.03	398	3.51	BoLA-MHCI*cm1:02	67	1.28	84	0.74												BoLA-MHCI*cm4:07	1166	22.21	2462	21.69	BoLA-3*004:02/BoLA-3*053:01/BoLA-3*081:01	233	4.44	571	5.03	BoLA-2*008:AB
Zambia_194	Tonga	Sanga	Namwala	Moboola		5223	9050	HP1.81.1	HP1.13.1				BoLA-MHCI*br4:01	1805	16.11	2876	14.6	BoLA-2*022:AA	1259	11.24	1130	5.74	BoLA-3*004:02/BoLA-3*053:01/BoLA-3*081:01	204	1.82	610	3.1												BoLA-3*073:AC	1853	16.54	4099	20.81	BoLA-MHCI*cm40:01	0	0	212	1.08
Zambia_195	Tonga	Sanga	Namwala	Moboola		549	1321	HP1.140.1	HP1.31.1				BoLA-3*050:AE	145	18.19	475	29.02	BoLA-2*047:01	108	13.55	216	13.19	BoLA-3*004:04/BoLA-3*083:01	19	2.38	61	3.73												BoLA-6*015:AA	191	23.96	339	20.71	BoLA-2*012:AA	76	9.54	199	12.16
Zambia_196	Tonga	Sanga	Namwala	Moboola		417	583	HP1.A15v.1	HP1.51.2				BoLA-1*009:02	86	15.87	168	23.63	BoLA-4*024:01:01:01/BoLA-4*024:01:01:02	40	7.38	76	10.69	BoLA-6*040:01	8	1.48	73	10.27	BoLA-2*025:01	53	9.78	14	1.97							BoLA-2*022:AE	122	22.51	166	23.35	BoLA-1*074:01	90	16.61	42	5.91
Zambia_197	Tonga	Sanga	Namwala	Moboola		1664	2049	HP1.A11.1	unHP1.A15v.4				BoLA-3*017:01	453	20.94	487	19.94	BoLA-2*018:01/BoLA-2*018:02	407	18.82	346	14.17	BoLA-3*033:01N	47	2.17	84	3.44												BoLA-1*009:AA	306	14.15	501	20.52	BoLA-4*024:01:01:01/BoLA-4*024:01:01:02	121	5.59	227	9.3	BoLA-2*025:01
Zambia_198	Tonga	Sanga	Namwala	Moboola		651	1549	HP1.92.1	HP1.116.1				BoLA-3*065:01	146	16.63	441	22.43	BoLA-MHCI*br17:01	176	20.05	287	14.6	BoLA-MHCI*cm41:03#	0	0	45	2.28891	BoLA-3*086:01N:AA	2	0.23	7	0.36							BoLA-MHCI*zm1:01	224	25.51	378	19.23	BoLA-MHCI*cm41:05	14	1.59	235	11.95	BoLA-3*004:02:AC
Zambia_199	Tonga	Sanga	Namwala	Moboola	4 haplotypes	582	612	HP1.51.5	HP1.3.1	HP1.A15.1	HP1.1.1		BoLA-2*022:AC	124	16.29	126	17.21	BoLA-1*074:AC	83	10.91	16	2.19																	BoLA-2*016:02/BoLA-2*016:03	95	12.48	88	12.02	BoLA-2*079:01	51	6.7	60	8.2	BoLA-MHCI*gb5:01
Zambia_200	Tonga	Sanga	Namwala	Shababwa		178	249	HP1.A12_w12B.1	HP1.A15v.2				BoLA-1*019:01	94	40.69	138	45.7	BoLA-2*008:01	11	4.76	6	1.99																	BoLA-1*009:AA	28	12.12	37	12.25	BoLA-4*024:01:01:01/BoLA-4*024:01:01:02	15	6.49	26	8.61	BoLA-2*025:01
Zambia_201	Tonga	Sanga	Namwala	Shababwa	Insufficient data	54	56
Zambia_202	Tonga	Sanga	Namwala	Shababwa		349	925	HP1.32.1	HP1.A11.1				BoLA-6*041:01:AA	103	21.46	328	29.34	BoLA-2*060:01	72	15	88	7.87	BoLA-6*093:01	0	0	105	9.39												BoLA-2*018:01/BoLA-2*018:02	91	18.96	170	15.21	BoLA-3*017:01	53	11.04	158	14.13	BoLA-3*033:01N
Zambia_203	Tonga	Sanga	Namwala	Shababwa	Insufficient data	48	46
Zambia_204	Tonga	Sanga	Namwala	Shababwa		1615	4141	HP1.116.1	HP1.95.1				BoLA-MHCI*zm1:01	807	38.07	1244	24.38	BoLA-MHCI*cm41:05	29	1.37	1074	21.05	BoLA-3*004:02:AC	160	7.55	5	0.1												BoLA-MHCI*br1:01	363	17.12	1368	26.81	BoLA-3*004:03	201	9.48	348	6.82
Zambia_205	Tonga	Sanga	Namwala	Shababwa		438	646	HP1.134.1	HP1.16.1				BoLA-MHCI*br32:01	126	22.62	239	31.08	BoLA-MHCI*zm7:01	138	24.78	185	24.06																	BoLA-MHCI*cm16:01	149	26.75	180	23.41	BoLA-3*098:01N:AA	7	1.26	10	1.3
Zambia_206	Tonga	Sanga	Namwala	Shababwa		1351	2703	HP1.140.1	HP1.128.1				BoLA-3*050:AE	464	25.81	1244	37.87	BoLA-2*047:01	378	21.02	643	19.57	BoLA-3*004:04/BoLA-3*083:01	69	3.84	137	4.17												BoLA-MHCI*zm21:01	261	14.52	371	11.29	BoLA-2*048:01	159	8.84	227	6.91
Zambia_207	Tonga	Sanga	Namwala	Shababwa		324	402	HP1.11.1	HP1.79.1				BoLA-3*059:01	128	31.14	186	38.75	BoLA-3*058:AA	66	16.06	62	12.92																	BoLA-MHCI*br15:01	69	16.79	72	15	BoLA-MHCI*br7:01	50	12.17	50	10.42
Zambia_208	Tonga	Sanga	Namwala	Shababwa		233	367	unHP1.A19.2	HP1.84.1				BoLA-6*014:01	51	14.83	127	28.04	BoLA-2*016:01	45	13.08	67	14.79																	BoLA-MHCI*cm5:01	45	13.08	115	25.39	BoLA-1*074:AG	78	22.67	23	5.08	BoLA-MHCI*cm1:03
Zambia_209	Tonga	Sanga	Namwala	Settlement	Homozygous	151	186	HP1.13.1					BoLA-3*073:AC	141	70.15	152	65.8	BoLA-MHCI*cm40:01	0	0	6	2.6
Zambia_210	Tonga	Sanga	Namwala	Settlement		875	2830	HP1.156.2	HP1.136.1				BoLA-3*050:AE	546	48.4	1751	49.73	BoLA-3*004:04/BoLA-3*083:01	74	6.56	193	5.48																	BoLA-MHCI*br30:01	146	12.94	361	10.25	BoLA-4*094:01:AA	48	4.26	354	10.05	BoLA-3*098:01N
Zambia_211	Tonga	Sanga	Namwala	Settlement		2112	3499	HP1.9.5	HP1.84.1				BoLA-2*016:01:AA	633	21.69	628	14.62	BoLA-MHCI*cm4:05	147	5.04	998	23.24	BoLA-3*037:01	340	11.65	685	15.95												BoLA-1*074:AG	599	20.52	351	8.17	BoLA-MHCI*cm5:01	295	10.11	616	14.34	BoLA-MHCI*cm1:03
Zambia_212	Tonga	Sanga	Namwala	Settlement	No For1Rev2	75	121	HP1.79.1	HP1.95.3				BoLA-MHCI*br7:01	27	26.73	27	18.49	BoLA-MHCI*br15:01	22	21.78	26	17.81																	BoLA-MHCI*br1:03	14	13.86	38	26.03	BoLA-3*004:03	10	9.9	23	15.75
Zambia_213	Tonga	Sanga	Namwala	Settlement		1990	2743	HP1.21.1	HP1.118.1				BoLA-MHCI*cm9:01	848	31.27	964	29.36	BoLA-3*017:AB	444	16.37	765	23.3	BoLA-3*004:02:AB	53	1.95	132	4.02	BoLA-6*092:AA	2	0.07	143	4.36							BoLA-2*069:AA	544	20.06	677	20.62	BoLA-1*067:AA	72	2.65	18	0.55
Zambia_214	Tonga	Sanga	Namwala	Settlement		496	1371	HP1.116.1	HP1.19.1				BoLA-MHCI*zm1:01	210	32.92	404	24.38	BoLA-MHCI*cm41:05	7	1.1	368	22.21	BoLA-3*004:02:AC	53	8.31	2	0.12												BoLA-2*089:AA	174	27.27	340	20.52	BoLA-MHCI*cm7:01	34	5.33	191	11.53
Zambia_215	Tonga	Sanga	Namwala	Settlement		3257	6417	HP1.92.1	HP1.22.1				BoLA-3*065:01	993	20.15	2287	27.44	BoLA-MHCI*br17:01	842	17.09	736	8.83	BoLA-MHCI*cm41:03	12	0.24	195	2.34	BoLA-3*086:01N:AA	48	0.97	73	0.88							BoLA-4*094:AB	224	4.55	1454	17.45	BoLA-MHCI*cm5:01	739	15	937	11.24	BoLA-3*004:04/BoLA-3*083:01
Zambia_216	Tonga	Sanga	Namwala	Settlement		2270	4544	HP1.79.1	HP1.46.2				BoLA-MHCI*br15:01	995	33.46	1254	22.43	BoLA-MHCI*br7:01	559	18.8	1012	18.1																	BoLA-MHCI*cm4:08	476	16.01	1661	29.71	BoLA-3*004:02/BoLA-3*053:01/BoLA-3*081:01	155	5.21	394	7.05	BoLA-2*008:AB
Zambia_217	Tonga	Sanga	Namwala	Settlement		1535	2497	HP1.21.1	HP1.16.1				BoLA-MHCI*cm9:01	656	33.18	801	26.99	BoLA-3*017:AB	302	15.28	542	18.26	BoLA-3*004:02:AB	73	3.69	147	4.95	BoLA-6*092:AA	4	0.2	94	3.17							BoLA-MHCI*cm16:01	360	18.21	849	28.61	BoLA-3*098:01N:AA#	13	0.65756	16	0.53908
Zambia_218	Tonga	Sanga	Namwala	Settlement		441	629	HP1.5.5	HP1.111.1				BoLA-2*030:01:AA	97	14.35	152	18.95	BoLA-1*029:AC:01	97	14.35	94	11.72	BoLA-MHCI*cm1:01	9	1.33	32	3.99												BoLA-1*028:AC	153	22.63	219	27.31	BoLA-2*054:AA:01	79	11.69	5	0.62
Zambia_219	Tonga	Sanga	Namwala	Settlement		816	2177	HP1.11.1	HP1.5.1				BoLA-3*059:01	382	34.2	1221	45.42	BoLA-3*058:AA	135	12.09	342	12.72	BoLA-6*091:01	2	0.18	109	4.06												BoLA-1*029:AB	120	10.74	239	8.89	BoLA-2*030:01:AA	128	11.46	168	6.25	BoLA-MHCI*cm1:01
Zambia_220	Tonga	Sanga	Namwala	Settlement	Homozygous	12106	23254	HP1.12.5					BoLA-3*073:AE	10572	49.51	20864	63.56	BoLA-3*004:AB	958	4.49	1666	5.08	BoLA-MHCI*cm1:02	456	2.14	469	1.43
Zambia_221	Tonga	Sanga	Namwala	Settlement		7748	11299	HP1.12.5	HP1.125.1				BoLA-3*073:AE	2852	16.44	7421	39.07	BoLA-3*004:AB	311	1.79	665	3.5	BoLA-MHCI*cm1:02	283	1.63	217	1.14												BoLA-MHCI*zm19:01	2338	13.48	1401	7.38	BoLA-2*030:01:AA	1902	10.96	1381	7.27	BoLA-MHCI*cm1:01#
Zambia_222	Tonga	Sanga	Namwala	Settlement		9258	17120	HP1.46.2	HP1.A15.3				BoLA-MHCI*cm4:08	2912	15.41	8611	29.97	BoLA-3*004:02/BoLA-3*053:01/BoLA-3*081:01	545	2.88	1305	4.54	BoLA-2*008:AB	73	0.39	70	0.24												BoLA-1*009:AC	3317	17.55	4304	14.98	BoLA-4*024:01:01:01/BoLA-4*024:01:01:02	1248	6.6	1902	6.62	BoLA-2*025:01
Zambia_223	Tonga	Sanga	Namwala	Settlement		5546	10726	HP1.46.2	HP1.136.1				BoLA-MHCI*cm4:08	2509	26.97	4799	30.12	BoLA-3*004:02/BoLA-3*053:01/BoLA-3*081:01	673	7.23	983	6.17	BoLA-2*008:AB	99	1.06	63	0.4												BoLA-4*094:01:AA	749	8.05	2662	16.71	BoLA-MHCI*br30:01	1208	12.99	1588	9.97	BoLA-3*098:01N
Zambia_224	Tonga	Sanga	Namwala	Settlement		6808	9958	HP1.46.4	HP1.79.2				BoLA-MHCI*cm4:08	2024	16.95	3859	26.21	BoLA-2*008:AA	788	6.6	717	4.87	BoLA-3*004:02/BoLA-3*053:01/BoLA-3*081:01	416	3.48	675	4.58	BoLA-6*091:01	29	0.24	334	2.27							BoLA-MHCI*br7:01	1528	12.8	2151	14.61	BoLA-MHCI*br15:02	1802	15.09	1872	12.72
Zambia_225	Tonga	Sanga	Namwala	Settlement	Homozygous	8104	14388	HP1.79.1					BoLA-MHCI*br7:01	4097	31.37	7143	33.16	BoLA-MHCI*br15:01	3556	27.23	5996	27.84
Zambia_226	Tonga	Sanga	Namwala	Settlement		7125	12356	HP1.51.2	HP1.3.1				BoLA-2*022:AE	2463	17.14	5048	24.45	BoLA-1*074:01	2000	13.92	1422	6.89																	BoLA-2*079:01	1552	10.8	3597	17.43	BoLA-2*016:02/BoLA-2*016:03	928	6.46	1796	8.7	BoLA-MHCI*gb5:01
Zambia_227	Tonga	Sanga	Namwala	Settlement	Insufficient data	0	0
Zambia_228	Tonga	Sanga	Namwala	Settlement		289	912	HP1.46.1	HP1.H2.1				BoLA-MHCI*cm4:07	127	32.07	477	41.77	BoLA-3*004:02/BoLA-3*053:01/BoLA-3*081:01	29	7.32	132	11.56	BoLA-2*008:AB	10	2.53	4	0.35												BoLA-5*039:01	99	25	213	18.65
Zambia_229	Tonga	Sanga	Namwala	Settlement		3110	991	HP1.87.1	HP1.61.1				BoLA-2*070:01	1015	24.22	286	23.6	BoLA-3*035:01	779	18.59	247	20.38	BoLA-3*004:02/BoLA-3*053:01/BoLA-3*081:01	151	3.60382	34	2.80528												BoLA-3*066:03	980	23.39	276	22.77	BoLA-3*004:03	197	4.7	84	6.93	BoLA-6*091:01
Zambia_230	Tonga	Sanga	Namwala	Settlement		3606	4927	HP1.79.1	HP1.118.1				BoLA-MHCI*br15:01	1294	28.32	1689	28.08	BoLA-MHCI*br7:01	795	17.4	1194	19.85																	BoLA-2*069:AA	1321	28.91	1791	29.77	BoLA-1*067:AA	112	2.45	15	0.25
Zambia_231	Tonga	Sanga	Namwala	Settlement	No For1Rev2	67	212	HP1.69.2	HP1.136.1				BoLA-3*080:AA	30	30.3	109	42.91	BoLA-2*057:01	20	20.2	29	11.42	BoLA-3*033:01N	0	0	12	4.72	BoLA-6*090:01	0	0	3	1.18							BoLA-MHCI*br30:01	11	11.11	23	9.06	BoLA-4*094:01:AA	0	0	10	3.94	BoLA-3*098:01N
Zambia_232	Tonga	Sanga	Namwala	Settlement		414	587	HP1.32.1	HP1.79.1				BoLA-6*041:01:AA	165	31.61	185	26.43	BoLA-2*060:01	49	9.39	25	3.57	BoLA-6*093:01	0	0	65	9.29												BoLA-MHCI*br15:01	114	21.84	161	23	BoLA-MHCI*br7:01	70	13.41	122	17.43
Zambia_236	Tonga	Sanga	Namwala	Settlement		203	534	HP1.79.1	HP1.A15.3				BoLA-MHCI*br15:01	74	27.61	149	24.31	BoLA-MHCI*br7:01	46	17.16	97	15.82																	BoLA-1*009:AC	29	10.82	117	19.09	BoLA-4*024:01:01:01/BoLA-4*024:01:01:02	21	7.84	87	14.19	BoLA-2*025:01
Zambia_237	Tonga	Sanga	Namwala	Settlement		6886	13082	HP1.11.1	HP1.78.1				BoLA-3*059:01	2422	19.93	5886	27.63	BoLA-3*058:AA	1766	14.53	2927	13.74																	BoLA-MHCI*ke11:01	1705	14.03	1835	8.61	BoLA-4*094:01:AA	196	1.61	1281	6.01	BoLA-2*016:AA
Zambia_238	Tonga	Sanga	Namwala	Settlement		5271	8337	HP1.BF8.1	HP1.118.1				BoLA-3*036:01	1443	17.85	2897	25.45	BoLA-3*037:01	1336	16.52	2603	22.86	BoLA-2*056:01	587	7.26	554	4.87												BoLA-2*069:AA	1750	21.64	2149	18.88	BoLA-1*067:AA	102	1.26	16	0.14
Zambia_239	Tonga	Sanga	Namwala	Settlement		6980	12904	HP1.BF8.1	HP1.79.1				BoLA-3*036:01	1804	14.71	4114	20.4	BoLA-3*037:01	1460	11.91	3377	16.74	BoLA-2*056:01	785	6.4	793	3.93												BoLA-MHCI*br15:01	1568	12.79	2334	11.57	BoLA-MHCI*br7:01	1285	10.48	2083	10.33
Zambia_240	Tonga	Sanga	Namwala	Settlement		2580	4508	HP1.A15v.2	HP1.111.1				BoLA-1*009:AA	965	28.05	1744	31.1	BoLA-4*024:01:01:01/BoLA-4*024:01:01:02	290	8.43	766	13.66																	BoLA-1*028:AC	794	23.08	1670	29.78	BoLA-2*054:AA:01	459	13.34	70	1.25
Zambia_241	Tonga	Sanga	Namwala	Settlement		5541	9083	HP1.51.2	HP1.136.1				BoLA-2*022:AE	2088	25.06	2611	20.22	BoLA-1*074:01	1862	22.35	1008	7.8																	BoLA-MHCI*br30:01	1025	12.3	2148	16.63	BoLA-4*094:01:AA	400	4.8	2737	21.19	BoLA-3*098:01N
Zambia_242	Tonga	Sanga	Namwala	Settlement		6630	16750	HP1.12.5	HP1.44.1				BoLA-3*073:AE	2659	23.85	7685	31.03	BoLA-3*004:AB	303	2.72	816	3.29	BoLA-MHCI*cm1:02	220	1.97	264	1.07												BoLA-MHCI*ke1:01	2157	19.35	5052	20.4	BoLA-3*004:AD	1171	10.5	2664	10.76
Zambia_243	Tonga	Sanga	Namwala	Settlement	Insufficient data	0	0
Zambia_244	Tonga	Sanga	Namwala	Settlement		8604	16522	HP1.149.1	HP1.3.1				BoLA-1*009:AD	4481	27.71	8218	29.81	BoLA-6*090:01	29	0.18	833	3.02																	BoLA-2*079:01	2011	12.43	3887	14.1	BoLA-2*016:02/BoLA-2*016:03	1669	10.32	2532	9.18	BoLA-MHCI*gb5:01
Zambia_245	Tonga	Sanga	Namwala	Settlement		10600	17413	HP1.A15v.1	unHP1.145.1				BoLA-1*009:02	4569	23.31	6773	23.01	BoLA-4*024:01:01:01/BoLA-4*024:01:01:02	1895	9.67	3001	10.2	BoLA-6*040:01	97	0.49	2242	7.62	BoLA-2*025:01	1233	6.29	315	1.07							BoLA-2*079:01	2442	12.46	3624	12.31	BoLA-6*091:01	20	0.1	947	3.22	BoLA-MHCI*gb5:01
Zambia_246	Tonga	Sanga	Namwala	Settlement		9898	13170	HP1.A14.1	HP1.3.1				BoLA-1*023:01	4234	22.8	5326	24.78	BoLA-4*024:01:01:01/BoLA-4*024:01:01:02	996	5.36	1340	6.24	BoLA-2*025:01	952	5.13	327	1.52	BoLA-6*040:01	50	0.27	1200	5.58							BoLA-2*079:01	2166	11.66	3054	14.21	BoLA-2*016:02/BoLA-2*016:03	1101	5.93	1263	5.88	BoLA-MHCI*gb5:01
Zambia_247	Tonga	Sanga	Namwala	Settlement		9893	16304	HP1.A15v.2	HP1.3.1				BoLA-1*009:AA	3830	19.71	5953	20.35	BoLA-4*024:01:01:01/BoLA-4*024:01:01:02	1033	5.32	1904	6.51	BoLA-6*040:01	70	0.36	1697	5.8	BoLA-2*025:01	1053	5.42	425	1.45							BoLA-2*079:01	2274	11.7	3536	12.09	BoLA-2*016:02/BoLA-2*016:03	1143	5.88	1882	6.43	BoLA-MHCI*gb5:01
Zambia_248	Tonga	Sanga	Namwala	Settlement		9487	16419	HP1.A12_w12B.1	HP1.51.2				BoLA-1*019:01	3430	19.48	7100	28.08	BoLA-2*008:01	741	4.21	1316	5.21																	BoLA-2*022:AE	3013	17.11	5376	21.26	BoLA-1*074:01	2153	12.23	1949	7.71
Zambia_249	Tonga	Sanga	Namwala	Settlement		8339	13878	HP1.3.1	unHP1.115.2				BoLA-2*079:01	2640	13.73	3624	14.37	BoLA-2*016:02/BoLA-2*016:03	2257	11.74	1820	7.22	BoLA-MHCI*gb5:01	170	0.88	26	0.1												BoLA-3*038:AD	2495	12.98	6299	24.98	BoLA-3*004:04/BoLA-3*083:01	368	1.91	883	3.5	BoLA-6*090:01
Zambia_250	Tonga	Sanga	Namwala	Settlement	Homozygous	8894	17093	HP1.3.1					BoLA-2*079:01	5128	34.82	10509	41.19	BoLA-2*016:02/BoLA-2*016:03	2946	20	5342	20.94	BoLA-MHCI*gb5:01	450	3.06	50	0.2
Zambia_251	Tonga	Sanga	Namwala	Settlement		5977	14167	HP1.12.5	HP1.22.1				BoLA-3*073:AE	3399	22.35	8763	33.99	BoLA-3*004:AB	277	1.82	659	2.56	BoLA-MHCI*cm1:02#	144	0.94693	152	0.58965												BoLA-4*094:AB	605	3.98	3143	12.19	BoLA-MHCI*cm5:01	1067	7.02	1099	4.26	BoLA-3*004:04/BoLA-3*083:01
Zambia_252	Tonga	Sanga	Namwala	Settlement		7733	17989	HP1.11.1	HP1.135.1				BoLA-3*059:01	4603	33.08	11091	39.33	BoLA-3*058:AA	1708	12.27	3262	11.57																	BoLA-5*072:01	1119	8.04	3146	11.16	BoLA-6*090:AB	16	0.11	211	0.75
Zambia_253	Tonga	Sanga	Namwala	Settlement	Insufficient data	230	0
Zambia_254	Tonga	Sanga	Namwala	Settlement		5937	8831	HP1.46.4	HP1.H2.1				BoLA-MHCI*cm4:08	2200	23.29	3574	29.11	BoLA-2*008:AA	1065	11.27	875	7.13	BoLA-3*004:02/BoLA-3*053:01/BoLA-3*081:01	489	5.18	908	7.39	BoLA-6*091:01	22	0.23	358	2.92							BoLA-5*039:01	1755	18.58	2871	23.38
Zambia_255	Tonga	Sanga	Namwala	Settlement		8525	19622	HP1.12.5	HP1.44.1				BoLA-3*073:AE	3509	18.93	10257	30.85	BoLA-3*004:AB	439	2.37	1049	3.16	BoLA-MHCI*cm1:02	181	0.98	195	0.59												BoLA-MHCI*ke1:01	3166	17.08	6154	18.51	BoLA-3*004:AD	883	4.76	1819	5.47
Zambia_256	Tonga	Sanga	Namwala	Settlement		9365	15089	HP1.61.1	HP1.118.1				BoLA-3*066:03	3290	17.59	7076	27.85	BoLA-3*004:03	965	5.16	2258	8.89	BoLA-6*091:01	31	0.17	642	2.53												BoLA-2*069:AA	4477	23.93	4603	18.11	BoLA-1*067:AA	211	1.13	27	0.11
Zambia_257	Tonga	Sanga	Namwala	Settlement		7897	11136	HP1.A12_A30.1	HP1.79.1				BoLA-1*020:01	3323	18.94	4106	21.28	BoLA-2*008:01	808	4.61	935	4.85																	BoLA-MHCI*br7:01	2119	12.08	3329	17.25	BoLA-MHCI*br15:01	1348	7.68	2358	12.22
Zambia_258	Tonga	Sanga	Namwala	Settlement		8493	15325	HP1.73.2	HP1.44.1				BoLA-6*015:AB	3666	24.11	5125	21.52	BoLA-2*008:AA	1229	8.08	1438	6.04	BoLA-6*091:01	12	0.08	371	1.56												BoLA-MHCI*ke1:01	2651	17.44	6077	25.51	BoLA-3*004:AD	639	4.2	2095	8.8
Zambia_259	Tonga	Sanga	Namwala	Settlement	Homozygous	8960	12525	HP1.3.1					BoLA-2*079:01	4969	35.01	7649	44.2	BoLA-2*016:02/BoLA-2*016:03	3279	23.1	4206	24.3	BoLA-MHCI*gb5:01	361	2.54	60	0.35
Zambia_260	Tonga	Sanga	Namwala	Settlement		5492	11147	HP1.79.1	HP1.136.1				BoLA-MHCI*br7:01	1974	17.51	2887	13.66	BoLA-MHCI*br15:01	1713	15.19	2121	10.04																	BoLA-MHCI*br30:01	1286	11.4	2362	11.18	BoLA-4*094:01:AA	261	2.31	3104	14.69	BoLA-3*098:01N
Zambia_261	Tonga	Sanga	Namwala	Ndema	Homozygous	9871	25312	HP1.12.5					BoLA-3*073:AE	8762	50.04	22866	63.79	BoLA-3*004:AB	680	3.88	1684	4.7	BoLA-MHCI*cm1:02	219	1.25	214	0.6	BoLA-6*090:01	4	0.02	205	0.57
Zambia_262	Tonga	Sanga	Namwala	Ndema		12296	21844	HP1.20.4	HP1.118.1				BoLA-MHCI*cm8:04	6464	29.66	16120	47.67	BoLA-MHCI*cm40:02	0	0	172	0.51																	BoLA-2*069:AA	5407	24.81	5019	14.84	BoLA-1*067:AA	156	0.72	14	0.04
Zambia_263	Tonga	Sanga	Namwala	Ndema		10203	19459	HP1.11.1	HP1.13.1				BoLA-3*059:01	4408	24.24	9411	30.45	BoLA-3*058:AA	2613	14.37	3682	11.91																	BoLA-3*073:AC	3056	16.81	6131	19.84	BoLA-MHCI*cm40:01	0	0	112	0.36
Zambia_264	Tonga	Sanga	Namwala	Ndema		11047	15972	HP1.51.5	HP1.1.1				BoLA-2*022:AC	5398	24.23	7441	27.31	BoLA-1*074:AC	2475	11.11	978	3.59																	BoLA-1*028:AA	2213	9.93	4689	17.21	BoLA-4*024:01:01:01/BoLA-4*024:01:01:02	730	3.28	2262	8.3
Zambia_265	Tonga	Sanga	Namwala	Ndema		11854	18256	HP1.12.7	HP1.118.1				BoLA-3*073:AD	5725	26.01	12462	43.74	BoLA-3*004:AB:01	478	2.17	891	3.13	BoLA-6*090:01	16	0.07	244	0.86												BoLA-2*069:AA	5389	24.49	4397	15.43	BoLA-1*067:AA	142	0.65	15	0.05
Zambia_266	Tonga	Sanga	Namwala	Ndema		9948	20475	HP1.A20v.2	HP1.118.1				BoLA-3*027:02	6354	30.02	17744	56.09	BoLA-2*026:04	1598	7.55	1117	3.53																	BoLA-2*069:AA	1875	8.86	1449	4.58	BoLA-1*067:AA#	37	0.1748	2	0.00632
Zambia_267	Tonga	Sanga	Namwala	Ndema	No For1Rev2	77	168	HP1.12.5	HP1.61.1				BoLA-3*073:AE	36	22.09	98	36.98	BoLA-3*004:AB	0	0	6	2.26	BoLA-6*090:01	0	0	2	0.75												BoLA-3*066:03	20	12.27	42	15.85	BoLA-3*004:03	11	6.75	13	4.91
Zambia_268	Tonga	Sanga	Namwala	Ndema		6170	14826	HP1.9.5	HP1.12.5				BoLA-MHCI*cm4:05	1139	8.83	4841	20.1	BoLA-3*037:01	1125	8.72	1867	7.75	BoLA-2*016:01:AA	1386	10.74	1242	5.16												BoLA-3*073:AE	2063	15.99	5894	24.47	BoLA-3*004:AB	256	1.98	607	2.52	BoLA-MHCI*cm1:02
Zambia_269	Tonga	Sanga	Namwala	Ndema		147	5738	HP1.BF8.1	HP1.8.1				BoLA-3*036:01	37	16.59	1790	24.69	BoLA-3*037:01	17	7.62	816	11.25	BoLA-2*056:01	17	7.62	395	5.45												BoLA-3*001:01/BoLA-3*001:02/BoLA-3*001:03	65	29.15	1473	20.31	BoLA-5*003:AA	6	2.69	1054	14.54	BoLA-3*098:ABN
Zambia_270	Tonga	Sanga	Namwala	Ndema		9688	13501	HP1.70.1	HP1.8.1				BoLA-MHCI*cm25:01	3880	18.28	4903	20	BoLA-2*075:AA	1128	5.32	1245	5.08	BoLA-5*003:AB	48	0.23	713	2.91	BoLA-3*033:AIN#	0	0	6	0.02448							BoLA-3*001:01/BoLA-3*001:02/BoLA-3*001:03	4330	20.4	5266	21.49	BoLA-5*003:AA	116	0.55	1108	4.52	BoLA-3*098:ABN
Zambia_271	Tonga	Sanga	Namwala	Ndema		7296	16880	HP1.12.4	HP1.1.1				BoLA-3*073:AA	3941	26.55	11662	43.27	BoLA-3*004:AB:01	337	2.27	772	2.86																	BoLA-1*028:AA	1771	11.93	2261	8.39	BoLA-4*024:01:01:01/BoLA-4*024:01:01:02	1038	6.99	1760	6.53
Zambia_272	Tonga	Sanga	Namwala	Ndema		7756	15061	HP1.9.5	HP1.30.1				BoLA-MHCI*cm4:05	1603	8.6	8552	32.51	BoLA-3*037:01	2033	10.91	2858	10.86	BoLA-2*016:01:AA	1951	10.47	1350	5.13												BoLA-6*014:02:AA	1297	6.96	1251	4.76	BoLA-MHCI*cm22:01	758	4.07	781	2.97	BoLA-2*016:01
Zambia_273	Tonga	Sanga	Namwala	Ndema		8725	13597	HP1.11.1	HP1.95.3				BoLA-3*059:01	5119	26.92	7055	28.91	BoLA-3*058:AA	2197	11.55	2276	9.33																	BoLA-MHCI*br1:03	898	4.72	3450	14.14	BoLA-3*004:03	433	2.28	721	2.95
Zambia_274	Tonga	Sanga	Namwala	Ndema		7930	16470	HP1.11.1	HP1.12.4				BoLA-3*059:01	3740	26.98	7805	32.23	BoLA-3*058:AA	2218	16	3627	14.98																	BoLA-3*073:AA	1510	10.89	4204	17.36	BoLA-3*004:AB:01	306	2.21	632	2.61
Zambia_275	Tonga	Sanga	Namwala	Ndema		7213	13071	HP1.46.3	HP1.96.2				BoLA-MHCI*cm4:09	2974	16.69	6005	25.37	BoLA-3*004:02/BoLA-3*053:01/BoLA-3*081:01	397	2.23	878	3.71	BoLA-2*008:AB	105	0.59	91	0.38												BoLA-MHCI*br9:02	2245	12.6	3986	16.84	BoLA-2*060:01	1115	6.26	738	3.12	BoLA-6*093:01
Zambia_276	Tonga	Sanga	Namwala	Ndema		7136	15543	HP1.69.2	HP1.30.1				BoLA-3*080:AA	2925	17.86	11685	45.37	BoLA-2*057:01	1359	8.3	968	3.76	BoLA-3*033:01N	57	0.35	161	0.63	BoLA-6*090:01	8	0.05	118	0.46							BoLA-6*014:02:AA	1275	7.78	1286	4.99	BoLA-2*016:01	816	4.98	538	2.09	BoLA-MHCI*cm22:01
Zambia_277	Tonga	Sanga	Namwala	Ndema		4611	6920	HP1.61.1	HP1.118.1				BoLA-3*066:03	1563	22.74	2494	25.16	BoLA-3*004:03	570	8.29	1179	11.9	BoLA-6*091:01	17	0.25	226	2.28												BoLA-2*069:AA	2230	32.44	2719	27.43	BoLA-1*067:AA	82	1.19	7	0.07
Zambia_278	Tonga	Sanga	Namwala	Ndema		11456	18597	HP1.12.7	HP1.12.3				BoLA-3*073:AD	4752	19.48	9284	27.64	BoLA-3*004:AB:01	576	2.36	849	2.53	BoLA-6*090:01	30	0.12	248	0.74												BoLA-3*073:01	4890	20.05	6368	18.96	BoLA-3*004:02/BoLA-3*053:01/BoLA-3*081:01	523	2.14	852	2.54	BoLA-MHCI*cm1:02
Zambia_279	Tonga	Sanga	Namwala	Ndema		8734	14255	HP1.A15v.1	HP1.118.1				BoLA-1*009:02	3622	19.36	5357	21.81	BoLA-4*024:01:01:01/BoLA-4*024:01:01:02	812	4.34	1842	7.5	BoLA-6*040:01	53	0.28	2155	8.77	BoLA-2*025:01	1190	6.36	209	0.85							BoLA-2*069:AA	2826	15.11	4039	16.44	BoLA-1*067:AA	59	0.32	11	0.04
Zambia_280	Tonga	Sanga	Namwala	Ndema	Homozygous	12219	19205	HP1.87.1					BoLA-3*035:01	5687	22.81	8848	26.63	BoLA-2*070:01	5392	21.62	7950	23.92	BoLA-3*004:02/BoLA-3*053:01/BoLA-3*081:01	995	3.99	2196	6.61
Zambia_281	Tonga	Sanga	Namwala	Ndema		11915	13931	HP1.A15v.2	HP1.8.1				BoLA-1*009:AA	5356	25.07	4718	20.31	BoLA-4*024:01:01:01/BoLA-4*024:01:01:02	1361	6.37	1533	6.6																	BoLA-3*001:01/BoLA-3*001:02/BoLA-3*001:03	4728	22.13	5929	25.52	BoLA-5*003:AA	248	1.16	1368	5.89	BoLA-3*098:ABN
Zambia_282	Tonga	Sanga	Namwala	Ndema		9663	20293	HP1.13.1	HP1.3.1				BoLA-3*073:AC	5101	27.33	13618	43.46	BoLA-MHCI*cm40:01	0	0	117	0.37																	BoLA-2*079:01	2623	14.05	4369	13.94	BoLA-2*016:02/BoLA-2*016:03	1750	9.38	1928	6.15	BoLA-MHCI*gb5:01
Zambia_283	Tonga	Sanga	Namwala	Ndema		7493	12445	HP1.43.1	HP1.94.1				BoLA-3*050:AA	1767	10.33	5717	24.8	BoLA-MHCI*ke12:01	1909	11.16	2467	10.7	BoLA-3*004:AC	345	2.02	729	3.16												BoLA-MHCI*br11:01	1611	9.41	2266	9.83	BoLA-1*074:AF	1331	7.78	510	2.21	BoLA-2*006:01/BoLA-2*006:02/BoLA-2*006:03
Zambia_284	Tonga	Sanga	Namwala	Ndema		10118	23722	HP1.12.7	HP1.13.1				BoLA-3*073:AD	4485	24.92	11028	27.84	BoLA-3*004:AB:01	589	3.27	1377	3.48	BoLA-6*090:01	28	0.16	566	1.43												BoLA-3*073:AC	4843	26.91	10188	25.72	BoLA-MHCI*cm40:01	0	0	182	0.46
Zambia_285	Tonga	Sanga	Namwala	Ndema		9728	19537	HP1.12.7	HP1.96.2				BoLA-3*073:AD	4719	26.07	11655	37.43	BoLA-3*004:AB:01	390	2.15	756	2.43	BoLA-6*090:01	15	0.08	284	0.91												BoLA-MHCI*br9:02	3301	18.24	5025	16.14	BoLA-2*060:01	1061	5.86	641	2.06	BoLA-6*093:01
Zambia_286	Tonga	Sanga	Namwala	Ndema		10963	16393	HP1.43.1	HP1.3.1				BoLA-MHCI*ke12:01	4433	20.58	5764	20.54	BoLA-3*050:AA	2461	11.43	6058	21.59	BoLA-3*004:AC	344	1.6	783	2.79												BoLA-2*079:01	1791	8.32	1944	6.93	BoLA-2*016:02/BoLA-2*016:03	1616	7.5	1557	5.55	BoLA-MHCI*gb5:01
Zambia_287	Tonga	Sanga	Namwala	Ndema		3490	21798	HP1.13.1	HP1.94.1				BoLA-3*073:AC	926	18.09	13442	38.56	BoLA-MHCI*cm40:01	0	0	157	0.45																	BoLA-MHCI*br11:01	1288	25.16	5479	15.72	BoLA-1*074:AF	1117	21.82	1266	3.63	BoLA-2*006:01/BoLA-2*006:02/BoLA-2*006:03
Zambia_288	Tonga	Sanga	Namwala	Ndema		7047	13425	HP1.94.1	HP1.39.4				BoLA-MHCI*br11:01	2228	12.98	4536	17.24	BoLA-1*074:AF	1730	10.08	653	2.48	BoLA-2*006:01/BoLA-2*006:02/BoLA-2*006:03	723	4.21	817	3.11												BoLA-MHCI*cm26:02	1750	10.2	2699	10.26	BoLA-MHCI*cm45:02	21	0.12	2731	10.38	BoLA-MHCI*cm32:01
Zambia_289	Tonga	Sanga	Namwala	Ndema		1547	740	HP1.10.3	HP1.94.1				BoLA-2*096:01	453	23.44	237	26.75	BoLA-3*038:01:AA	281	14.54	186	20.99	BoLA-3*004:02/BoLA-3*053:01/BoLA-3*081:01	76	3.93	70	7.9	BoLA-MHCI*cm41:02	2	0.1	11	1.24							BoLA-MHCI*br11:01	287	14.85	139	15.69	BoLA-1*074:AF	335	17.33	50	5.64	BoLA-2*006:01/BoLA-2*006:02/BoLA-2*006:03
Zambia_290	Tonga	Sanga	Namwala	Ndema		10480	21870	HP1.13.1	HP1.94.1				BoLA-3*073:AC	4959	24.63	14046	41.59	BoLA-MHCI*cm40:01	0	0	120	0.36																	BoLA-MHCI*br11:01	2399	11.92	5093	15.08	BoLA-1*074:AF	2118	10.52	1167	3.46	BoLA-2*006:01/BoLA-2*006:02/BoLA-2*006:03
Zambia_291	Tonga	Sanga	Namwala	Ndema		9605	17119	HP1.94.1	HP1.118.1				BoLA-MHCI*br11:01	2652	13.87	6727	24.44	BoLA-1*074:AF	1989	10.41	1460	5.3	BoLA-2*006:01/BoLA-2*006:02/BoLA-2*006:03	873	4.57	1436	5.22												BoLA-2*069:AA	3682	19.26	7055	25.63	BoLA-1*067:AA	301	1.57	10	0.04
Zambia_292	Tonga	Sanga	Namwala	Ndema	4 haplotypes	7843	12163	HP1.13.1	HP1.94.1	HP1.46.3	HP1.3.1		BoLA-3*073:AC	3482	19.83	6390	30.42	BoLA-MHCI*cm40:01	0	0	88	0.42																	BoLA-MHCI*br11:01	1081	6.16	1698	8.08	BoLA-1*074:AF	1285	7.32	713	3.39	BoLA-2*006:01/BoLA-2*006:02/BoLA-2*006:03
Zambia_293	Tonga	Sanga	Namwala	Ndema	Insufficient data	0	228
Zambia_294	Tonga	Sanga	Namwala	Ndema		5594	9938	HP1.1.1	HP1.118.1				BoLA-1*028:AA	1912	16.79	3578	22.46	BoLA-4*024:01:01:01/BoLA-4*024:01:01:02	811	7.12	1967	12.35																	BoLA-2*069:AA	2475	21.74	3859	24.23	BoLA-1*067:AA	205	1.8	12	0.08
Zambia_295	Tonga	Sanga	Namwala	Ndema		6124	9276	HP1.94.1	HP1.90.1				BoLA-MHCI*br11:01	1457	12.55	2871	19.99	BoLA-1*074:AF	1483	12.77	1129	7.86	BoLA-2*006:01/BoLA-2*006:02/BoLA-2*006:03	656	5.65	1004	6.99												BoLA-1*021:01	1361	11.72	2106	14.67	BoLA-2*071:AC	1016	8.75	1725	12.01
Zambia_296	Tonga	Sanga	Namwala	Ndema		8304	16944	HP1.A20v.2	HP1.12.7				BoLA-3*027:02	4951	31.05	10911	41.76	BoLA-2*026:04	1115	6.99	1172	4.49																	BoLA-3*073:AD	1926	12.08	4041	15.46	BoLA-3*004:AB:01	172	1.08	366	1.4	BoLA-6*090:01
Zambia_297	Tonga	Sanga	Namwala	Ndema		9757	17524	HP1.13.1	HP1.46.3				BoLA-3*073:AC	5159	25.3	8814	30.75	BoLA-MHCI*cm40:01	0	0	177	0.62																	BoLA-MHCI*cm4:09	3274	16.06	6508	22.71	BoLA-3*004:02/BoLA-3*053:01/BoLA-3*081:01	433	2.12	1025	3.58	BoLA-2*008:AB
Zambia_298	Tonga	Sanga	Namwala	Ndema	Insufficient data	0	0
Zambia_299	Tonga	Sanga	Namwala	Ndema	Insufficient data	0	0
Zambia_300	Tonga	Sanga	Namwala	Ndema		8207	9499	HP1.61.1	HP1.79.1				BoLA-3*066:03	3076	17.8	4173	24.95	BoLA-3*004:03	683	3.95	1061	6.34	BoLA-6*091:01	33	0.19	326	1.95												BoLA-MHCI*br7:01	2202	12.74	2144	12.82	BoLA-MHCI*br15:01	1942	11.24	1474	8.81
Zambia_301	Tonga	Sanga	Namwala	Ndema		7405	14488	HP1.94.1	HP1.3.1				BoLA-MHCI*br11:01	2453	14.03	5671	19.83	BoLA-2*006:01/BoLA-2*006:02/BoLA-2*006:03	1106	6.3247	2352	8.22608	BoLA-1*074:AF	1276	7.3	1058	3.7												BoLA-2*016:02/BoLA-2*016:03	1904	10.89	3672	12.84	BoLA-2*079:01	1455	8.32	3667	12.83	BoLA-MHCI*gb5:01
Zambia_302	Tonga	Sanga	Namwala	Ndema		7510	13037	HP1.90.1	HP1.136.1				BoLA-2*071:AC	2503	14.03	3620	14.92	BoLA-1*021:01	2787	15.62	3233	13.33																	BoLA-MHCI*br30:01	1477	8.28	2903	11.97	BoLA-4*094:01:AA	428	2.4	2743	11.31	BoLA-3*098:01N
Zambia_303	Tonga	Sanga	Namwala	Ndema		10832	16927	HP1.12.7	HP1.13.1				BoLA-3*073:AD	4795	23.61	8560	31.58	BoLA-3*004:AB:01	454	2.24	934	3.45	BoLA-6*090:01	32	0.16	267	0.99												BoLA-3*073:AC	5302	26.11	6761	24.94	BoLA-MHCI*cm40:01	0	0	119	0.44
Zambia_304	Tonga	Sanga	Namwala	Ndema		9892	17901	HP1.12.7	HP1.H2.1				BoLA-3*073:AD	5552	28.99	10833	38.7	BoLA-3*004:AB:01	462	2.41	968	3.46	BoLA-6*090:01	27	0.14	246	0.88												BoLA-5*039:01	3618	18.89	5467	19.53
Zambia_305	Tonga	Sanga	Namwala	Ndema		7735	12339	HP1.134.1	HP1.1.1				BoLA-MHCI*br32:01	2078	12.17	3499	16.15	BoLA-MHCI*zm7:01	2104	12.32	3262	15.06																	BoLA-1*028:AA	2180	12.77	3131	14.45	BoLA-4*024:01:01:01/BoLA-4*024:01:01:02	1110	6.5	1930	8.91
Zambia_306	Tonga	Sanga	Namwala	Ndema		6918	12280	HP1.12.7	HP1.96.2				BoLA-3*073:AD	3882	34.38	7334	42.23	BoLA-3*004:AB:01	305	2.7	690	3.97	BoLA-6*090:01	23	0.2	220	1.27												BoLA-MHCI*br9:02	1568	13.89	2382	13.72	BoLA-2*060:01	954	8.45	922	5.31	BoLA-6*093:01
Zambia_307	Tonga	Sanga	Namwala	Ndema		7186	14516	HP1.46.3	HP1.96.2				BoLA-MHCI*cm4:09	2673	22.02	6211	28	BoLA-3*004:02/BoLA-3*053:01/BoLA-3*081:01	355	2.92	1090	4.91	BoLA-2*008:AB	69	0.57	74	0.33												BoLA-MHCI*br9:02	2394	19.72	4079	18.39	BoLA-2*060:01	1180	9.72	1518	6.84	BoLA-6*093:01
Zambia_308	Tonga	Sanga	Namwala	Ndema	Insufficient data	2	0
Zambia_309	Tonga	Sanga	Namwala	Ndema	Homozygous	12004	27554	HP1.12.7					BoLA-3*073:AD	10581	52.95	23297	59.59	BoLA-3*004:AB:01	1031	5.16	2788	7.13	BoLA-6*090:01	101	0.51	940	2.4
Zambia_310	Tonga	Sanga	Namwala	Ndema	No For1Rev2	0	331	HP1.A20v.2	HP1.12.7				BoLA-3*027:02	0	0	163	39.85	BoLA-2*026:04	0	0	32	7.82																	BoLA-3*073:AD	0	0	113	27.63	BoLA-3*004:AB:01	0	0	4	0.98	BoLA-6*090:01
Zambia_311	Tonga	Sanga	Namwala	Ndema		9173	16415	HP1.13.1	HP1.46.3				BoLA-3*073:AC	4734	27.61	8838	33.94	BoLA-MHCI*cm40:01	0	0	144	0.55																	BoLA-MHCI*cm4:09	3152	18.38	5402	20.74	BoLA-3*004:02/BoLA-3*053:01/BoLA-3*081:01	602	3.51	1211	4.65	BoLA-2*008:AB
Zambia_312	Tonga	Sanga	Namwala	Ndema		6794	12811	HP1.94.1	HP1.136.1				BoLA-MHCI*br11:01	2158	14.08	4177	17.37	BoLA-1*074:AF	1845	12.04	1108	4.61	BoLA-2*006:01/BoLA-2*006:02/BoLA-2*006:03	1024	6.68	1574	6.55												BoLA-MHCI*br30:01	1143	7.46	2409	10.02	BoLA-4*094:01:AA	357	2.33	2981	12.4	BoLA-3*098:01N
Zambia_313	Tonga	Sanga	Namwala	Ndema		8344	14390	HP1.46.3	HP1.118.1				BoLA-MHCI*cm4:09	3038	17.1	6960	28.85	BoLA-3*004:02/BoLA-3*053:01/BoLA-3*081:01	619	3.48	1451	6.02	BoLA-2*008:AB	104	0.59	125	0.52												BoLA-2*069:AA	3753	21.13	4782	19.82	BoLA-1*067:AA	235	1.32	9	0.04
Zambia_314	Tonga	Sanga	Namwala	Ndema		6625	11780	HP1.139.1	HP1.118.1				BoLA-MHCI*cm38:01	1550	10.45	3951	18.86	BoLA-2*047:01	1612	10.87	3169	15.13	BoLA-3*078:01/BoLA-3*078:02	455	3.07	1136	5.42												BoLA-2*069:AA	2538	17.12	3038	14.5	BoLA-1*067:AA	251	1.69	7	0.03
Zambia_315	Tonga	Sanga	Namwala	Ndema		6529	12560	HP1.96.2	HP1.136.1				BoLA-MHCI*br9:02	2853	20.27	4900	20.38	BoLA-2*060:01	1469	10.44	1338	5.56	BoLA-6*093:01	43	0.31	1027	4.27												BoLA-MHCI*br30:01	1669	11.86	2597	10.8	BoLA-4*094:01:AA	267	1.9	2108	8.77	BoLA-3*098:01N#
Zambia_316	Tonga	Sanga	Namwala	Ndema		5171	5315	HP1.139.1	HP1.136.1				BoLA-2*047:01	1714	12.83	1447	13.89	BoLA-MHCI*cm38:01	1499	11.22	1511	14.5	BoLA-3*078:01/BoLA-3*078:02	418	3.13	516	4.95												BoLA-MHCI*br30:01	723	5.41	636	6.1	BoLA-4*094:01:AA	422	3.16	869	8.34	BoLA-3*098:01N#
Zambia_317	Tonga	Sanga	Namwala	Ndema		6998	7754	HP1.96.2	HP1.118.1				BoLA-MHCI*br9:02	2354	16.09	2686	21.06	BoLA-2*060:01	682	4.66	599	4.7	BoLA-6*093:01	97	0.66	663	5.2												BoLA-2*069:AA	3377	23.08	3327	26.09	BoLA-1*067:AA	206	1.41	13	0.1
Zambia_318	Tonga	Sanga	Namwala	Ndema		6893	10430	HP1.44.1	HP1.95.3				BoLA-MHCI*ke1:01	3415	24.58	3955	24.74	BoLA-3*004:AD	1525	10.98	2406	15.05																	BoLA-MHCI*br1:03	1776	12.78	3953	24.73	BoLA-3*004:03	843	6.06737	2406	15.0497
Zambia_319	Tonga	Sanga	Namwala	Ndema		6923	10527	HP1.30.1	HP1.118.1				BoLA-6*014:02:AA	1925	12.05	2915	16.16	BoLA-2*016:01	1086	6.8	1319	7.31	BoLA-MHCI*cm22:01	602	3.77	972	5.39												BoLA-2*069:AA	2899	18.15	4522	25.07	BoLA-1*067:AA	110	0.69	26	0.14
Zambia_320	Tonga	Sanga	Namwala	Ndema		9142	11172	HP1.134.1	HP1.61.1				BoLA-MHCI*zm7:01	2581	12	2594	12.44	BoLA-MHCI*br32:01	2098	9.75	2587	12.4																	BoLA-3*066:03	3193	14.84	3725	17.86	BoLA-3*004:03	870	4.04	1418	6.8	BoLA-6*091:01
Zambia_321	Tonga	Sanga	Namwala	Ndema		105	2804	HP1.139.1	HP1.30.1				BoLA-2*047:01	15	9.68	863	23.64	BoLA-3*078:01/BoLA-3*078:02	9	5.81	389	10.65	BoLA-MHCI*cm38:01	5	3.23	377	10.33												BoLA-6*014:02:AA	33	21.29	533	14.6	BoLA-2*016:01	14	9.03	251	6.87	BoLA-MHCI*cm22:01
Zambia_322	Tonga	Sanga	Namwala	Ndema		4554	8232	HP1.112.1	HP1.95.3				BoLA-2*032:02	2135	19.37	1346	8.95	BoLA-3*068:01	0	0	3200	21.28																	BoLA-MHCI*br1:03	1317	11.95	2748	18.27	BoLA-3*004:03	975	8.85	721	4.79
Zambia_323	Tonga	Sanga	Namwala	Ndema		9805	14313	HP1.21.1	HP1.46.4				BoLA-MHCI*cm9:01	3288	13.6	3198	11.34	BoLA-3*017:AB	2100	8.69	2624	9.3	BoLA-3*004:02:AB	268	1.10867	576	2.04176	BoLA-6*092:AA	32	0.13	297	1.05							BoLA-MHCI*cm4:08	2655	10.98	5371	19.04	BoLA-2*008:AA	1088	4.5	1172	4.15	BoLA-3*004:02/BoLA-3*053:01/BoLA-3*081:01
Zambia_324	Tonga	Sanga	Namwala	Ndema		3450	3395	HP1.30.1	HP1.16.1				BoLA-6*014:02:AA	862	12.01	1004	17.66	BoLA-2*016:01	886	12.34	548	9.64	BoLA-MHCI*cm22:01	476	6.63	463	8.15												BoLA-MHCI*cm16:01	1075	14.97	1197	21.06	BoLA-3*098:01N:AA	5	0.07	23	0.4
Zambia_325	Tonga	Sanga	Namwala	Ndema		8071	17730	HP1.81.1	HP1.127.1				BoLA-MHCI*br4:01	2733	15.9	6826	22.25	BoLA-2*022:AA	1867	10.86	3656	11.92	BoLA-3*004:02/BoLA-3*053:01/BoLA-3*081:01	225	1.31	885	2.88												BoLA-MHCI*zm21:01	1903	11.07	4089	13.33	BoLA-MHCI*cm13:01	1175	6.83	1951	6.36
Zambia_326	Tonga	Sanga	Namwala	Ndema		5518	10645	HP1.12.3	HP1.79.1				BoLA-3*073:01	2549	21.2	5920	34.2	BoLA-3*004:02/BoLA-3*053:01/BoLA-3*081:01	163	1.36	500	2.89	BoLA-MHCI*cm41:02	20	0.17	309	1.79	BoLA-MHCI*cm1:02	105	0.87	150	0.87							BoLA-MHCI*br7:01	1470	12.23	2214	12.79	BoLA-MHCI*br15:01	1108	9.22	1399	8.08
Zambia_328	Tonga	Sanga	Namwala	Ndema		10098	17039	HP1.69.1	HP1.127.1				BoLA-3*080:01	3681	15.39	8609	28.2	BoLA-2*057:01	1393	5.82	1953	6.4	BoLA-6*090:01	38	0.16	365	1.2	BoLA-3*033:01N	58	0.24	142	0.47							BoLA-MHCI*zm21:01	3153	13.18	4455	14.59	BoLA-MHCI*cm13:01	1696	7.09	1421	4.65
Zambia_329	Tonga	Sanga	Namwala	Ndema		10795	16585	HP1.A14.1	HP1.A15.2				BoLA-1*023:01	3934	16.46	6387	20.9	BoLA-4*024:01:01:01/BoLA-4*024:01:01:02	2337	9.78	3220	10.54	BoLA-2*025:01	1464	6.12	549	1.8	BoLA-6*040:01	125	0.52	1355	4.43							BoLA-1*009:AB	2582	10.8	4528	14.82	BoLA-4*024:01:01:01/BoLA-4*024:01:01:02	2337	9.78	3220	10.54	BoLA-2*025:01
Zambia_330	Tonga	Sanga	Namwala	Ndema		9468	14485	unHP1.66.2	HP1.21.1				BoLA-2*005:AA	2112	8.34	3080	9.96	BoLA-MHCI*ke8:04	1773	7	3410	11.03	BoLA-3*087:01:AA	744	2.94	1553	5.02												BoLA-MHCI*cm9:01	3253	12.84	3853	12.47	BoLA-3*017:AB	1440	5.69	2326	7.53
Zambia_331	Tonga	Sanga	Namwala	Ndema		12133	20240	HP1.11.1	HP1.12.5				BoLA-3*059:01	5011	19.03	6792	20.06	BoLA-3*058:AA	2247	8.53	3265	9.64																	BoLA-3*073:AE	4394	16.69	9241	27.3	BoLA-3*004:AB	185	0.7	519	1.53	BoLA-MHCI*cm1:02
Zambia_332	Tonga	Sanga	Namwala	Ndema		8340	10992	HP1.11.1	HP1.9.5				BoLA-3*059:01	2718	13	3633	17.45	BoLA-3*058:AA	2010	9.62	2434	11.69																	BoLA-MHCI*cm4:05	1551	7.42	2655	12.76	BoLA-3*037:01	969	4.64	1338	6.43	BoLA-2*016:01:AA
Zambia_333	Tonga	Sanga	Namwala	Ndema	Insufficient data	19	176
Zambia_334	Tonga	Sanga	Namwala	Ndema		5596	12102	HP1.A15.2	HP1.51.4				BoLA-1*009:AB	1769	14.84	4308	21.65	BoLA-4*024:01:01:01/BoLA-4*024:01:01:02	743	6.23	2493	12.53	BoLA-2*025:01	435	3.65	332	1.67												BoLA-2*022:AA	1460	12.24	3058	15.37	BoLA-1*074:AD	1099	9.22	1484	7.46
Zambia_335	Tonga	Sanga	Namwala	Ndema		9876	15263	HP1.126.1	HP1.118.1				BoLA-MHCI*zm23:01	4820	23.11	9069	33.75	BoLA-2*048:01	1042	5	1124	4.18	BoLA-3*078:01/BoLA-3*078:02	352	1.69	1053	3.92												BoLA-2*069:AA	3158	15.14	3709	13.8	BoLA-1*067:AA	358	1.72	25	0.09
Zambia_336	Tonga	Sanga	Namwala	Ndema		9294	18758	HP1.12.3	HP1.74.1				BoLA-3*073:01	6545	33.82	11736	36.19	BoLA-3*004:02/BoLA-3*053:01/BoLA-3*081:01	965	4.99	2319	7.15	BoLA-MHCI*cm1:02	292	1.51	454	1.4	BoLA-MHCI*cm41:02	36	0.19	670	2.07							BoLA-3*010:01/BoLA-3*010:02	1259	6.51	3416	10.53	BoLA-3*004:02/BoLA-3*053:01/BoLA-3*081:01	965	4.99	2319	7.15	BoLA-MHCI*br19:01#
Zambia_337	Tonga	Sanga	Namwala	Ndema		8224	15015	HP1.12.3	HP1.79.1				BoLA-3*073:01	4335	22.76	8792	32.89	BoLA-3*004:02/BoLA-3*053:01/BoLA-3*081:01	318	1.67	736	2.75	BoLA-MHCI*cm41:02	50	0.26	481	1.8	BoLA-MHCI*cm1:02	104	0.55	160	0.6							BoLA-MHCI*br7:01	1543	8.1	2292	8.57	BoLA-MHCI*br15:01	1644	8.63	2187	8.18
Zambia_338	Tonga	Sanga	Namwala	Ndema		9068	13931	HP1.51.4	HP1.118.1				BoLA-2*022:AA	2693	13.97	5201	20.87	BoLA-1*074:AD	2619	13.59	2217	8.9																	BoLA-2*069:AA	2876	14.92	6133	24.61	BoLA-1*067:AA	769	3.99	41	0.16
Zambia_339	Tonga	Sanga	Namwala	Ndema	Insufficient data	28	146
Zambia_340	Tonga	Sanga	Namwala	Ndema		6681	8966	HP1.A15.2	HP1.21.1				BoLA-1*009:AB	2931	21.6	3507	23.18	BoLA-4*024:01:01:01/BoLA-4*024:01:01:02	1095	8.07	1708	11.29	BoLA-2*025:01	306	2.25	148	0.98												BoLA-MHCI*cm9:01	1200	8.84	1448	9.57	BoLA-3*017:AB	861	6.34	1396	9.23	BoLA-3*004:02:AB
Zambia_341	Tonga	Sanga	Namwala	Ndema		8703	21990	HP1.A20v.2	HP1.12.5				BoLA-3*027:02	3796	18.82	10128	27.54	BoLA-2*026:04	1616	8.01	2390	6.5																	BoLA-3*073:AE	2939	14.57	8516	23.15	BoLA-3*004:AB	103	0.51	483	1.31	BoLA-MHCI*cm1:02
Zambia_342	Tonga	Sanga	Namwala	Ndema		8167	19055	HP1.A12_w12B.1	HP1.95.3				BoLA-1*019:01	5787	33.9	8890	26.14	BoLA-2*008:01	992	5.81	1393	4.1																	BoLA-MHCI*br1:03	680	3.98	7033	20.68	BoLA-3*004:03	536	3.14	1393	4.1
Zambia_343	Tonga	Sanga	Namwala	Ndema		3132	3575	HP1.13.1	HP1.5.6				BoLA-3*073:AC	1575	26.19	2442	43.08	BoLA-MHCI*cm40:01	0	0	26	0.46																	BoLA-1*029:AE	1072	17.83	520	9.17	BoLA-2*030:01:AA	316	5.26	258	4.55	BoLA-MHCI*cm1:01
Zambia_344	Tonga	Sanga	Namwala	Ndema		10377	20423	HP1.9.4	HP1.5.6				BoLA-MHCI*cm4:04	2641	11.17	9115	23.23	BoLA-3*037:01	1418	6	3418	8.71	BoLA-2*016:01:AA	964	4.08	1458	3.72												BoLA-1*029:AE	4035	17.06	4079	10.4	BoLA-2*030:01:AA	1090	4.61	1781	4.54	BoLA-MHCI*cm1:01
Zambia_345	Tonga	Sanga	Namwala	Ndema		275	992	HP1.12.3	HP1.79.1				BoLA-3*073:01	134	31.68	523	43.55	BoLA-3*004:02/BoLA-3*053:01/BoLA-3*081:01	12	2.84	54	4.5	BoLA-MHCI*cm41:02	0	0	48	4	BoLA-MHCI*cm1:02	4	0.95	18	1.5							BoLA-MHCI*br7:01	47	11.11	170	14.15	BoLA-MHCI*br15:01	66	15.6	137	11.41
Zambia_346	Tonga	Sanga	Namwala	Ndema	3 haplotypes	5616	13297	HP1.12.5	HP1.9.4	HP1.118.1			BoLA-3*073:AE	2448	18.35	6529	29.26	BoLA-3*004:AB	117	0.88	403	1.81	BoLA-MHCI*cm1:02	61	0.46	126	0.56												BoLA-MHCI*cm4:04	1232	9.23	3262	14.62	BoLA-3*037:01	515	3.86	1125	5.04	BoLA-2*016:01:AA
Zambia_347	Tonga	Sanga	Namwala	Ndema	Homozygous	10944	20557	HP1.11.1					BoLA-3*059:01	6328	33.31	12065	38.2	BoLA-3*058:AA	4348	22.89	7998	25.32
Zambia_348	Tonga	Sanga	Namwala	Ndema		6688	6702	HP1.125.1	HP1.3.1				BoLA-MHCI*zm19:01	2401	16.45	1792	15.58	BoLA-2*030:01:AA	1648	11.29	1975	17.17	BoLA-MHCI*cm1:01	118	0.81	178	1.55												BoLA-2*016:02/BoLA-2*016:03	1001	6.86	1278	11.11	BoLA-2*079:01	971	6.65	1211	10.53	BoLA-MHCI*gb5:01
Zambia_349	Tonga	Sanga	Namwala	Ndema		1716	2897	HP1.82.1	HP1.16.1				BoLA-3*035:AB	625	14.59	1219	24.1	BoLA-3*037:01	269	6.28	535	10.58																	BoLA-MHCI*cm16:01	539	12.58	915	18.09	BoLA-3*098:01N:AA#	0	0	6	0.11862
Zambia_350	Tonga	Sanga	Namwala	Ndema		7110	12592	HP1.21.1	HP1.131.1				BoLA-MHCI*cm9:01	3157	20.67	3755	16.24	BoLA-3*017:AB	1585	10.38	2821	12.2	BoLA-3*004:02:AB	172	1.13	621	2.69	BoLA-6*092:AA	12	0.08	221	0.96							BoLA-2*071:AA	1742	11.4	2709	11.72	BoLA-MHCI*br28:01	178	1.17	1785	7.72	BoLA-6*090:AA
Zambia_352	Barotse	Sanga	Senanga	Sibukali	No For3Rev1	193	0	HP1.9.4	HP1.5.6				BoLA-MHCI*cm4:04	54	10.98	0	0	BoLA-3*037:01	25	5.08	0	0	BoLA-2*016:01:AA	16	3.25	0	0												BoLA-1*029:AE	68	13.82	0	0	BoLA-2*030:01:AA	21	4.27	0	0	BoLA-MHCI*cm1:01
Zambia_353	Barotse	Sanga	Senanga	Sibukali	No For1Rev2	25	3362	HP1.11.1	HP1.135.1				BoLA-3*059:01	11	20.37	1735	38.68	BoLA-3*058:AA	4	7.41	744	16.58																	BoLA-5*072:01	2	3.7	740	16.5	BoLA-6*090:AB	0	0	39	0.87
Zambia_355	Barotse	Sanga	Senanga	Sibukali		9152	14674	HP1.70.1	HP1.136.1				BoLA-MHCI*cm25:01	5080	24.11	7112	24.03	BoLA-2*075:AA	1289	6.12	1849	6.25	BoLA-5*003:AB	476	2.26	1553	5.25	BoLA-3*033:AIN#	4	0.01899	16	0.05407							BoLA-MHCI*br30:01	1282	6.09	1972	6.66	BoLA-4*094:01:AA	526	2.5	1695	5.73	BoLA-3*098:01N#
Zambia_356	Barotse	Sanga	Senanga	Sibukali		7077	7468	HP1.125.1	HP1.118.1				BoLA-MHCI*zm19:01	2559	15.53	2252	17.56	BoLA-2*030:01:AA	2058	12.49	2539	19.8	BoLA-MHCI*cm1:01	129	0.78	218	1.7												BoLA-2*069:AA	1733	10.52	2157	16.82	BoLA-1*067:AA	464	2.82	10	0.08
Zambia_357	Barotse	Sanga	Senanga	Sibukali		6874	14490	HP1.46.2	HP1.95.1				BoLA-MHCI*cm4:08	3660	21.27	6939	23.78	BoLA-3*004:02/BoLA-3*053:01/BoLA-3*081:01	853	4.95815	1905	6.52822	BoLA-2*008:AB	78	0.45	70	0.24												BoLA-MHCI*br1:01	1870	10.87	4880	16.72	BoLA-3*004:03	905	5.26	2077	7.12
Zambia_358	Barotse	Sanga	Senanga	Sibukali		6215	13132	HP1.46.2	HP1.118.1				BoLA-MHCI*cm4:08	2764	19.57	7381	32.19	BoLA-3*004:02/BoLA-3*053:01/BoLA-3*081:01	654	4.63	1947	8.49	BoLA-2*008:AB	58	0.41	80	0.35												BoLA-2*069:AA	1989	14.08	2791	12.17	BoLA-1*067:AA	322	2.28	6	0.03
Zambia_359	Barotse	Sanga	Senanga	Sibukali		7731	12403	HP1.14.1	HP1.125.1				BoLA-MHCI*cm10:01	2580	16.06	5634	27.11	BoLA-MHCI*cm13:01	967	6.02	985	4.74	BoLA-3*004:04/BoLA-3*083:01	249	1.55	819	3.94												BoLA-2*030:01:AA	1617	10.07	2517	12.11	BoLA-MHCI*zm19:01	2101	13.08	1895	9.12	BoLA-MHCI*cm1:01
Zambia_360	Barotse	Sanga	Senanga	Sibukali		6743	14030	HP1.H2.1	HP1.133.1				BoLA-5*039:01	1966	13.81	4224	18.69																						BoLA-MHCI*cm4:08	3035	21.32	6658	29.46	BoLA-3*004:02/BoLA-3*053:01/BoLA-3*081:01	568	3.99	1571	6.95	BoLA-2*048:01
Zambia_361	Barotse	Sanga	Senanga	Sibukali		5962	12848	HP1.52.3	HP1.131.1				BoLA-MHCI*gb20:01	2970	27.71	5504	26.34	BoLA-2*016:02/BoLA-2*016:03	1030	9.61	1222	5.85	BoLA-3*004:02/BoLA-3*053:01/BoLA-3*081:01	349	3.26	1097	5.25	BoLA-6*091:01	61	0.57	707	3.38							BoLA-2*071:AA	1152	10.75	1988	9.51	BoLA-MHCI*br28:01	209	1.95	1602	7.67	BoLA-6*090:AA
Zambia_362	Barotse	Sanga	Senanga	Sibukali	Homozygous	11003	21457	HP1.11.1					BoLA-3*059:01	7321	37.84	14270	45.41	BoLA-3*058:AA	3525	18.22	6824	21.72
Zambia_363	Barotse	Sanga	Senanga	Sibukali		8691	16260	HP1.21.1	HP1.156.2				BoLA-MHCI*cm9:01	2811	16.53	3109	11.01	BoLA-3*017:AB	1516	8.91	2718	9.63	BoLA-3*004:02:AB	496	2.92	1220	4.32	BoLA-6*092:AA	56	0.33	471	1.67							BoLA-3*050:AE	3264	19.19	7370	26.1	BoLA-3*004:04/BoLA-3*083:01	494	2.9	1264	4.48
Zambia_364	Barotse	Sanga	Senanga	Sibukali		5177	7641	HP1.12.5	HP1.118.1				BoLA-3*073:AE	2572	27.87	4621	43.11	BoLA-3*004:AB	244	2.64	561	5.23	BoLA-MHCI*cm1:02	142	1.54	243	2.27												BoLA-2*069:AA	1854	20.09	1990	18.57	BoLA-1*067:AA	274	2.97	16	0.15
Zambia_365	Barotse	Sanga	Senanga	Sibukali		8397	8163	HP1.118.1	HP1.136.1				BoLA-2*069:AA	4724	27.02	3304	28.26	BoLA-1*067:AA	778	4.45	9	0.08																	BoLA-MHCI*br30:01	2143	12.26	2096	17.93	BoLA-4*094:01:AA	469	2.68	2292	19.6	BoLA-3*098:01N
Zambia_366	Barotse	Sanga	Senanga	Sibukali		3271	11288	HP1.131.1	HP1.136.1				BoLA-2*071:AA	1476	22.97	3218	18.33	BoLA-MHCI*br28:01	197	3.07	1833	10.44	BoLA-6*090:AA	59	0.92	658	3.75												BoLA-MHCI*br30:01	1226	19.08	2699	15.37	BoLA-4*094:01:AA	141	2.19	2406	13.7	BoLA-3*098:01N
Zambia_367	Barotse	Sanga	Senanga	Sibukali		6680	11251	HP1.A15.1	HP1.136.1				BoLA-1*009:01	3435	26.11	5404	29.92	BoLA-4*024:01:01:01/BoLA-4*024:01:01:02	1263	9.6	1957	10.83	BoLA-2*025:01	538	4.09	189	1.05												BoLA-MHCI*br30:01	902	6.86	1567	8.68	BoLA-4*094:01:AA	321	2.44	1571	8.7	BoLA-3*098:01N
Zambia_368	Barotse	Sanga	Senanga	Sibukali		9026	17752	HP1.21.1	HP1.156.2				BoLA-MHCI*cm9:01	2964	15.73	3851	12.69	BoLA-3*017:AB	1757	9.32	3503	11.54	BoLA-3*004:02:AB	413	2.19	1204	3.97	BoLA-6*092:AA	36	0.19	451	1.49							BoLA-3*050:AE	3378	17.93	7458	24.57	BoLA-3*004:04/BoLA-3*083:01	414	2.2	1182	3.89
Zambia_369	Barotse	Sanga	Senanga	Sibukali		5655	10776	HP1.137.1	HP1.21.1				BoLA-MHCI*zm8:01	1462	11.86	1972	11.39	BoLA-MHCI*br7:01	1055	8.56	2144	12.38	BoLA-3*078:01/BoLA-3*078:02	258	2.09	860	4.97	BoLA-2*006:01/BoLA-2*006:02/BoLA-2*006:03	354	2.87	608	3.51							BoLA-MHCI*cm9:01	1407	11.42	2104	12.15	BoLA-3*017:AB	854	6.93	1916	11.06	BoLA-3*004:02:AB
Zambia_370	Barotse	Sanga	Senanga	Sibukali		9787	13514	HP1.11.1	HP1.136.1				BoLA-3*059:01	6132	27.26	8185	35.03	BoLA-3*058:AA	2389	10.62	3037	13																	BoLA-MHCI*br30:01	718	3.19	832	3.56	BoLA-4*094:01:AA	380	1.69	1159	4.96	BoLA-3*098:01N#
Zambia_371	Barotse	Sanga	Senanga	Sibukali		10340	17387	HP1.12.5	HP1.79.1				BoLA-3*073:AE	4804	21.91	9876	33.3	BoLA-3*004:AB	489	2.23	1094	3.69	BoLA-6*090:01	53	0.24	433	1.46												BoLA-MHCI*br7:01	2580	11.77	3193	10.77	BoLA-MHCI*br15:01	2148	9.8	2358	7.95
Zambia_372	Barotse	Sanga	Senanga	Sibukali		6941	9313	HP1.46.2	HP1.136.1				BoLA-MHCI*cm4:08	3820	25.01	4735	29.59	BoLA-3*004:02/BoLA-3*053:01/BoLA-3*081:01	625	4.09	1019	6.37	BoLA-2*008:AB	118	0.77	109	0.68												BoLA-MHCI*br30:01	1215	7.96	1287	8.04	BoLA-4*094:01:AA	546	3.58	1350	8.44	BoLA-3*098:01N
Zambia_373	Barotse	Sanga	Senanga	Sibukali		2002	4276	HP1.95.1	HP1.118.1				BoLA-MHCI*br1:01	412	8.29	1845	22.79	BoLA-3*004:03	293	5.9	854	10.55																	BoLA-2*069:AA	1053	21.19	1302	16.08	BoLA-1*067:AA	103	2.07	2	0.02
Zambia_374	Barotse	Sanga	Senanga	Sibukali		6476	14643	HP1.140.1	HP1.95.1				BoLA-3*050:AE	2393	16.64	5287	21.33	BoLA-2*047:01	1973	13.72	3714	14.99	BoLA-3*004:04/BoLA-3*083:01	344	2.39	809	3.26												BoLA-MHCI*br1:01	1065	7.4	3140	12.67	BoLA-3*004:03	589	4.09	1506	6.08
Zambia_375	Barotse	Sanga	Senanga	Sibukali		6769	11886	HP1.140.1	HP1.46.2				BoLA-3*050:AE	1959	13.32	3531	17.17	BoLA-2*047:01	1830	12.44	2871	13.96	BoLA-3*004:04/BoLA-3*083:01	361	2.45378	613	2.98123												BoLA-MHCI*cm4:08	2240	15.23	4002	19.46	BoLA-3*004:02/BoLA-3*053:01/BoLA-3*081:01	410	2.79	971	4.72	BoLA-2*008:AB
Zambia_376	Barotse	Sanga	Senanga	Sibukali		8221	15941	HP1.79.1	HP1.118.1				BoLA-MHCI*br7:01	2334	14.07	5668	21.03	BoLA-MHCI*br15:01	2515	15.16	4700	17.44																	BoLA-2*069:AA	2505	15.1	4438	16.47	BoLA-1*067:AA	514	3.1	34	0.13
Zambia_377	Barotse	Sanga	Senanga	Sibukali	Homozygous	7515	17549	HP1.12.5					BoLA-3*073:AE	5770	39.01	13563	51	BoLA-3*004:AB	988	6.68	2695	10.13	BoLA-MHCI*cm1:02	567	3.83	831	3.12
Zambia_378	Barotse	Sanga	Senanga	Sibukali		6360	10949	HP1.14.1	HP1.136.1				BoLA-MHCI*cm10:01	3801	31.88	5742	32.67	BoLA-MHCI*cm13:01	1339	11.23	1591	9.05	BoLA-3*004:04/BoLA-3*083:01	244	2.05	625	3.56												BoLA-MHCI*br30:01	690	5.79	1247	7.1	BoLA-4*094:01:AA	156	1.31	1360	7.74	BoLA-3*098:01N#
Zambia_379	Barotse	Sanga	Senanga	Sibukali	Insufficient data	4	21
Zambia_380	Barotse	Sanga	Senanga	Sibukali		8872	10082	HP1.11.1	HP1.95.3				BoLA-3*059:01	4707	23.23	4688	24.53	BoLA-3*058:AA	2446	12.07	2581	13.5																	BoLA-MHCI*br1:03	1171	5.78	2038	10.66	BoLA-3*004:03	402	1.98	633	3.31
Zambia_381	Barotse	Sanga	Senanga	Sibukali	4 haplotypes	7327	15878	HP1.11.1	HP1.17.1	HP1.95.1	HP1.136.1		BoLA-3*059:01	3163	17.58	6662	21.07	BoLA-3*058:AA	1401	7.79	2747	8.69																	BoLA-MHCI*cm2:01	1103	6.13	1575	4.98	BoLA-6*093:01	64	0.36	722	2.28	BoLA-2*060:01
Zambia_382	Barotse	Sanga	Senanga	Sibukali		7231	14105	HP1.21.1	HP1.136.1				BoLA-MHCI*cm9:01	2925	15.41	3411	10.96	BoLA-3*017:AB	1439	7.58	2459	7.9	BoLA-3*004:02:AB	401	2.11	1048	3.37	BoLA-6*092:AA	34	0.18	314	1.01							BoLA-MHCI*br30:01	1114	5.87	2172	6.98	BoLA-4*094:01:AA	455	2.4	1935	6.22	BoLA-3*098:01N#
Zambia_383	Barotse	Sanga	Senanga	Sibukali	3 haplotypes	5743	11252	HP1.136.1	HP1.21.1	HP1.95.1			BoLA-MHCI*br30:01	1228	10.26	1962	9.63	BoLA-4*094:01:AA	595	4.97	2064	10.13	BoLA-3*098:01N#	11	0.09188	38	0.18647												BoLA-MHCI*cm9:01	1509	12.6	1441	7.07	BoLA-3*017:AB	810	6.77	1099	5.39	BoLA-3*004:02:AB
Zambia_384	Barotse	Sanga	Senanga	Sibukali		5540	13076	HP1.BF3.1	HP1.136.1				BoLA-3*051:01	1777	16	4156	18.12	BoLA-2*044:02	1202	10.83	2232	9.73	BoLA-6*092:01/BoLA-6*092:02	64	0.58	434	1.89												BoLA-MHCI*br30:01	1257	11.32	2464	10.75	BoLA-4*094:01:AA	596	5.37	2531	11.04	BoLA-3*098:01N
Zambia_385	Barotse	Sanga	Senanga	Sibukali		9567	18314	HP1.11.1	HP1.102.2				BoLA-3*059:01	4447	20.36	8809	25.64	BoLA-3*058:AA	2347	10.74	4723	13.75																	BoLA-2*075:01	1197	5.48	1970	5.73	BoLA-4*095:01	1145	5.24	1701	4.95	BoLA-3*004:04/BoLA-3*083:01
Zambia_386	Barotse	Sanga	Senanga	Sibukali		5789	9136	HP1.113.1	HP1.5.5				BoLA-1*042:AA	1799	15.91	4785	31.5	BoLA-MHCI*cm22:01	450	3.98	788	5.19																	BoLA-1*029:AC:01	2419	21.4	2016	13.27	BoLA-2*030:01:AA	945	8.36	1104	7.27	BoLA-MHCI*cm1:01
Zambia_387	Barotse	Sanga	Senanga	Sibukali	Homozygous	10596	162	HP1.11.1					BoLA-3*059:01	6146	34.23	125	56.56	BoLA-3*058:AA	3185	17.74	24	10.86
Zambia_388	Barotse	Sanga	Senanga	Sibukali		2396	4408	HP1.A15.1	HP1.79.1				BoLA-1*009:01	862	16.18	1559	20.18	BoLA-4*024:01:01:01/BoLA-4*024:01:01:02	428	8.03	968	12.53	BoLA-2*025:01	142	2.67	42	0.54												BoLA-MHCI*br15:01	561	10.53	924	11.96	BoLA-MHCI*br7:01	310	5.82	672	8.7	BoLA-MHCI*br7:03
Zambia_389	Barotse	Sanga	Senanga	Sibukali		1362	1606	HP1.118.1	HP1.135.1				BoLA-2*069:AA	978	40.61	662	26.79	BoLA-1*067:AA	35	1.45	2	0.08																	BoLA-5*072:01	296	12.29	693	28.05	BoLA-6*090:AB	6	0.25	118	4.78
Zambia_390	Barotse	Sanga	Senanga	Sibukali	Homozygous	1461	2520	HP1.69.1					BoLA-3*080:01	1021	42.92	1933	58.68	BoLA-2*057:01	338	14.21	382	11.6	BoLA-3*033:01N	57	2.4	112	3.4	BoLA-6*090:01	8	0.34	48	1.46
Zambia_391	Barotse	Sanga	Senanga	Sibukali		1788	3590	HP1.22.1	HP1.H2.1				BoLA-4*094:AB	276	6.75	1028	17.34	BoLA-MHCI*cm5:01	502	12.27	492	8.3	BoLA-3*004:04/BoLA-3*083:01	186	4.55	484	8.16	BoLA-MHCI*cm1:03	60	1.47	61	1.03							BoLA-5*039:01	693	16.94	1382	23.31
Zambia_392	Barotse	Sanga	Senanga	Sibukali		2003	5399	HP1.A15.1	HP1.17.1				BoLA-1*009:01	698	18.85	1667	19.42	BoLA-4*024:01:01:01/BoLA-4*024:01:01:02	412	11.13	1301	15.16	BoLA-2*025:01	178	4.81	69	0.8												BoLA-MHCI*cm2:01	502	13.56	1308	15.24	BoLA-2*060:01	177	4.78	459	5.35	BoLA-6*093:01
Zambia_393	Barotse	Sanga	Senanga	Sibukali		2410	6497	HP1.69.2	HP1.A15.1				BoLA-3*080:AA	916	15.46	4127	37.44	BoLA-2*057:01	144	2.43	167	1.52	BoLA-3*033:01N	13	0.22	77	0.7	BoLA-6*090:01	4	0.07	70	0.64							BoLA-1*009:01	858	14.48	1200	10.89	BoLA-4*024:01:01:01/BoLA-4*024:01:01:02	365	6.16	781	7.09	BoLA-2*025:01
Zambia_394	Barotse	Sanga	Senanga	Sibukali		2711	6227	HP1.11.1	HP1.96.2				BoLA-3*059:01	1266	21.01	3163	26.92	BoLA-3*058:AA	502	8.33	1160	9.87																	BoLA-MHCI*br9:02	653	10.84	1291	10.99	BoLA-2*060:01	237	3.93	218	1.86	BoLA-6*093:01
Zambia_395	Barotse	Sanga	Senanga	Sibukali		3040	6386	HP1.21.1	HP1.118.1				BoLA-3*017:AB	503	8.33	1939	17.12	BoLA-MHCI*cm9:01	981	16.25	1450	12.8	BoLA-3*004:02:AB	112	1.86	606	5.35	BoLA-6*092:AA	12	0.2	257	2.27							BoLA-2*069:AA	1349	22.35	1999	17.65	BoLA-1*067:AA	63	1.04	13	0.11
Zambia_396	Barotse	Sanga	Senanga	Sibukali		3409	9051	HP1.14.1	HP1.H2.1				BoLA-MHCI*cm10:01	1568	22.82	4487	26.8	BoLA-MHCI*cm13:01	1057	15.38	1109	6.62	BoLA-3*004:04/BoLA-3*083:01	165	2.4	690	4.12												BoLA-5*039:01	528	7.68	2474	14.78
Zambia_397	Barotse	Sanga	Senanga	Sibukali		3726	10026	HP1.11.1	HP1.51.2				BoLA-3*059:01	1783	22.54	6845	37.82	BoLA-3*058:AA	729	9.22	2031	11.22																	BoLA-2*022:AE	725	9.17	854	4.72	BoLA-1*074:01	460	5.82	198	1.09
Zambia_398	Barotse	Sanga	Senanga	Sibukali		3380	6640	HP1.A15.1	HP1.136.1				BoLA-1*009:01	1629	22.5	2155	16.88	BoLA-4*024:01:01:01/BoLA-4*024:01:01:02	796	10.99	1663	13.03	BoLA-2*025:01	388	5.36	80	0.63												BoLA-4*094:01:AA	123	1.7	1509	11.82	BoLA-MHCI*br30:01	354	4.89	857	6.71	BoLA-3*098:01N
Zambia_399	Barotse	Sanga	Senanga	Sibukali	Homozygous	4149	7480	HP1.A15.1					BoLA-1*009:01	2715	34.19	4834	37.19	BoLA-4*024:01:01:01/BoLA-4*024:01:01:02	923	11.62	2250	17.31	BoLA-2*025:01	452	5.69	125	0.96
Zambia_400	Barotse	Sanga	Senanga	Sibukali		3138	10236	HP1.11.1	HP1.69.1				BoLA-3*059:01	1478	19.17	4713	22.99	BoLA-3*058:AA	762	9.88	1582	7.72																	BoLA-3*080:01	580	7.52	3421	16.69	BoLA-2*057:01	269	3.49	308	1.5	BoLA-3*033:01N
Zambia_401	Barotse	Sanga	Senanga	Sibukali		3164	8945	HP1.12.5	HP1.79.1				BoLA-3*073:AE	1307	17.11	5408	30.38	BoLA-3*004:AB	144	1.88	474	2.66	BoLA-MHCI*cm1:02	60	0.79	86	0.48												BoLA-MHCI*br7:01	819	10.72	1691	9.5	BoLA-MHCI*br15:01	686	8.98	1047	5.88	BoLA-MHCI*br7:03
Zambia_402	Barotse	Sanga	Senanga	Sibukali		3267	8644	HP1.11.1	HP1.125.1				BoLA-3*059:01	1393	17.56	5171	30.35	BoLA-3*058:AA	705	8.89	2012	11.81																	BoLA-2*030:01:AA	455	5.74	818	4.8	BoLA-MHCI*zm19:01	648	8.17	455	2.67	BoLA-MHCI*cm1:01
Zambia_403	Barotse	Sanga	Senanga	Sibukali		2579	6993	HP1.12.5	HP1.131.1				BoLA-3*073:AE	1378	27.95	4288	35.78	BoLA-3*004:AB	142	2.88	444	3.7	BoLA-MHCI*cm1:02	93	1.89	108	0.9												BoLA-2*071:AA	786	15.94	1239	10.34	BoLA-MHCI*br28:01	137	2.78	724	6.04	BoLA-6*090:AA
Zambia_404	Barotse	Sanga	Senanga	Sibukali		2444	7605	HP1.11.1	HP1.135.1				BoLA-3*059:01	1807	44.66	5140	42.4	BoLA-3*058:AA	437	10.8	1441	11.89																	BoLA-5*072:01	147	3.63	848	7
Zambia_405	Barotse	Sanga	Senanga	Sibukali		2521	6836	HP1.A15.1	HP1.118.1				BoLA-1*009:01	800	12.91	2357	17.15	BoLA-4*024:01:01:01/BoLA-4*024:01:01:02	353	5.7	1815	13.21	BoLA-2*025:01	241	3.89	88	0.64												BoLA-2*069:AA	1048	16.91	2256	16.42	BoLA-1*067:AA	29	0.47	4	0.03
Zambia_406	Barotse	Sanga	Senanga	Sibukali		2071	5734	HP1.79.1	HP1.95.1				BoLA-MHCI*br15:01	854	19.32	1266	11.56	BoLA-MHCI*br7:01	626	14.16	1371	12.51	BoLA-MHCI*br7:03	51	1.15	0	0												BoLA-MHCI*br1:01	255	5.77	2104	19.21	BoLA-3*004:03	161	3.64	596	5.44
Zambia_407	Barotse	Sanga	Senanga	Sibukali		2092	5128	HP1.70.1	HP1.A15.1				BoLA-MHCI*cm25:01	508	10.98	1936	19.4	BoLA-2*075:AA	202	4.37	488	4.89	BoLA-5*003:AB	25	0.54	425	4.26	BoLA-3*033:AIN#	0	0	4	0.04008							BoLA-1*009:01	810	17.51	1319	13.22	BoLA-4*024:01:01:01/BoLA-4*024:01:01:02	326	7.05	778	7.8	BoLA-2*025:01
Zambia_408	Barotse	Sanga	Senanga	Sibukali		1732	5850	HP1.136.1	HP1.131.1				BoLA-4*094:01:AA	158	3.75	2016	17.03	BoLA-MHCI*br30:01	537	12.74	1266	10.69	BoLA-3*098:01N#	2	0.04745	7	0.05913												BoLA-2*071:AA	844	20.02	1374	11.61	BoLA-MHCI*br28:01	132	3.13	923	7.8	BoLA-6*090:AA
Zambia_409	Barotse	Sanga	Senanga	Sibukali		1595	4678	HP1.A15.1	HP1.136.1				BoLA-1*009:01	617	17.76	1368	15.27	BoLA-4*024:01:01:01/BoLA-4*024:01:01:02	306	8.81	976	10.89	BoLA-2*025:01	276	7.94	73	0.81												BoLA-4*094:01:AA	74	2.13	1106	12.35	BoLA-MHCI*br30:01	268	7.71	875	9.77	BoLA-3*098:01N
Zambia_410	Barotse	Sanga	Senanga	Sibukali		2078	5292	HP1.140.1	HP1.5.5				BoLA-2*047:01	506	9.3	1780	15.13	BoLA-3*050:AE	328	6.03	1860	15.81	BoLA-3*004:04/BoLA-3*083:01	42	0.77	302	2.57												BoLA-1*029:AC:01	859	15.79	530	4.5	BoLA-2*030:01:AA	294	5.41	660	5.61	BoLA-MHCI*cm1:01
Zambia_411	Barotse	Sanga	Senanga	Sibukali		2298	5492	HP1.125.1	HP1.118.1				BoLA-2*030:01:AA	643	13.28	1964	18.63	BoLA-MHCI*zm19:01	713	14.73	1132	10.74	BoLA-MHCI*cm1:01	52	1.07	190	1.8												BoLA-2*069:AA	838	17.31	2024	19.2	BoLA-1*067:AA	26	0.54	7	0.07
Zambia_412	Barotse	Sanga	Senanga	Sibukali		3856	7449	HP1.A15.1	HP1.17.1				BoLA-1*009:01	1520	17.77	2526	18.82	BoLA-4*024:01:01:01/BoLA-4*024:01:01:02	787	9.2	2104	15.68	BoLA-2*025:01	112	1.31	30	0.22												BoLA-MHCI*cm2:01	1096	12.82	1890	14.08	BoLA-2*060:01	287	3.36	362	2.7	BoLA-6*093:01
Zambia_413	Barotse	Sanga	Senanga	Sibukali		3566	8653	HP1.14.2	HP1.95.1				BoLA-MHCI*cm10:01	1824	22.06	4432	25.79	BoLA-MHCI*cm13:01	969	11.72	587	3.42	BoLA-3*004:02/BoLA-3*053:01/BoLA-3*081:01	146	1.76542	469	2.72897												BoLA-MHCI*br1:01	491	5.94	2664	15.5	BoLA-3*004:03	175	2.12	631	3.67
Zambia_414	Barotse	Sanga	Senanga	Sibukali		4486	9633	HP1.11.1	HP1.46.2				BoLA-3*059:01	2908	28.92	6107	35.08	BoLA-3*058:AA	863	8.58	1140	6.55																	BoLA-MHCI*cm4:08	543	5.4	2024	11.63	BoLA-3*004:02/BoLA-3*053:01/BoLA-3*081:01	111	1.1	267	1.53	BoLA-2*008:AB
Zambia_415	Barotse	Sanga	Senanga	Sibukali		3056	7679	HP1.140.1	HP1.95.1				BoLA-3*050:AE	1128	14.44	3612	22.68	BoLA-2*047:01	1260	16.14	1638	10.29	BoLA-3*004:04/BoLA-3*083:01	141	1.81	322	2.02												BoLA-MHCI*br1:01	308	3.94	1635	10.27	BoLA-3*004:03	186	2.38	417	2.62
Zambia_416	Barotse	Sanga	Senanga	Sibukali		3104	5560	HP1.A15.1	HP1.79.1				BoLA-1*009:01	897	12.72	1515	15.07	BoLA-4*024:01:01:01/BoLA-4*024:01:01:02	328	4.65	985	9.8	BoLA-2*025:01	362	5.13	113	1.12												BoLA-MHCI*br7:01	731	10.37	1328	13.21	BoLA-MHCI*br15:01	625	8.86	1104	10.98	BoLA-MHCI*br7:03
Zambia_417	Barotse	Sanga	Senanga	Sibukali		3868	9325	HP1.11.1	HP1.51.2				BoLA-3*059:01	1682	17.12	6281	35.24	BoLA-3*058:AA	687	6.99	1782	10																	BoLA-2*022:AE	774	7.88	909	5.1	BoLA-1*074:01	711	7.24	249	1.4
Zambia_418	Barotse	Sanga	Senanga	Sibukali		2657	5426	HP1.30.1	HP1.131.1				BoLA-6*014:02:AA	888	12.87	1728	15.16	BoLA-2*016:01	504	7.31	558	4.9	BoLA-MHCI*cm22:01	211	3.06	238	2.09												BoLA-2*071:AA	862	12.49	1475	12.94	BoLA-MHCI*br28:01	127	1.84	1000	8.77	BoLA-6*090:AA
Zambia_419	Barotse	Sanga	Senanga	Sibukali		576	2873	HP1.21.1	HP1.128.1				BoLA-MHCI*cm9:01	251	20.44	655	10.31	BoLA-3*017:AB	104	8.47	773	12.17	BoLA-3*004:02:AB	13	1.06	111	1.75	BoLA-6*092:AA	2	0.16	72	1.13							BoLA-MHCI*zm21:01	134	10.91	1016	15.99	BoLA-2*048:01	72	5.86	239	3.76
Zambia_420	Barotse	Sanga	Senanga	Sibukali		3640	6971	HP1.70.1	HP1.125.1				BoLA-MHCI*cm25:01	790	9.41	3020	22.86	BoLA-2*075:AA	507	6.04	1001	7.58	BoLA-5*003:AB	51	0.61	727	5.5	BoLA-3*033:AIN#	3	0.03575	12	0.09085							BoLA-2*030:01:AA	1110	13.23	1342	10.16	BoLA-MHCI*zm19:01	1049	12.5	572	4.33	BoLA-MHCI*cm1:01
Zambia_421	Barotse	Sanga	Senanga	Lui-wanyau		3163	10165	HP1.12.5	HP1.A19.1				BoLA-3*073:AE	1630	20.68	6921	36.7	BoLA-3*004:AB	87	1.1	448	2.38	BoLA-MHCI*cm1:02	53	0.67	114	0.6												BoLA-6*014:02	977	12.39	2118	11.23	BoLA-2*016:01	386	4.9	439	2.33
Zambia_422	Barotse	Sanga	Senanga	Lui-wanyau		4477	8904	HP1.8.1	HP1.95.2				BoLA-3*001:01/BoLA-3*001:02/BoLA-3*001:03	3106	32.59	4292	23.85	BoLA-5*003:AA	93	0.98	1315	7.31	BoLA-3*098:ABN#	6	0.06295	19	0.1056												BoLA-MHCI*br1:02	820	8.6	2334	12.97	BoLA-3*004:03	398	4.18	843	4.69
Zambia_423	Barotse	Sanga	Senanga	Lui-wanyau	Homozygous	5073	11966	HP1.9.5					BoLA-MHCI*cm4:05	1228	11.34	7856	38.02	BoLA-3*037:01	2275	21.02	2823	13.66	BoLA-2*016:01:AA	1505	13.9	1180	5.71
Zambia_424	Barotse	Sanga	Senanga	Lui-wanyau	Homozygous	4737	10495	HP1.14.1					BoLA-MHCI*cm10:01	2900	31.9	7852	44.2	BoLA-MHCI*cm13:01	1578	17.36	1565	8.81	BoLA-3*004:04/BoLA-3*083:01	204	2.24	862	4.85
Zambia_425	Barotse	Sanga	Senanga	Lui-wanyau		3754	4720	HP1.5.5	HP1.131.1				BoLA-1*029:AC:01	2007	25	964	9.79	BoLA-2*030:01:AA	820	10.22	976	9.91	BoLA-MHCI*cm1:01	77	0.96	135	1.37												BoLA-2*071:AA	680	8.47	1576	16.01	BoLA-MHCI*br28:01	117	1.46	780	7.92	BoLA-6*090:AA
Zambia_426	Barotse	Sanga	Senanga	Lui-wanyau		3647	8159	HP1.11.1	HP1.A15.1				BoLA-3*059:01	1712	18.48	4588	29.94	BoLA-3*058:AA	618	6.67	1390	9.07																	BoLA-1*009:01	746	8.05	1204	7.86	BoLA-4*024:01:01:01/BoLA-4*024:01:01:02	337	3.64	803	5.24	BoLA-2*025:01
Zambia_427	Barotse	Sanga	Senanga	Lui-wanyau		3081	9462	HP1.12.5	HP1.131.1				BoLA-3*073:AE	1734	21.52	6142	32.61	BoLA-3*004:AB	156	1.94	618	3.28	BoLA-MHCI*cm1:02	106	1.32	150	0.8												BoLA-2*071:AA	973	12.08	1570	8.34	BoLA-MHCI*br28:01	52	0.65	743	3.95	BoLA-6*090:AA
Zambia_428	Barotse	Sanga	Senanga	Lui-wanyau		2787	10362	HP1.95.1	HP1.95.2				BoLA-MHCI*br1:01	809	14.72	4045	23.25	BoLA-3*004:03	1194	21.73	2558	14.7																	BoLA-MHCI*br1:02	719	13.08	3549	20.4	BoLA-3*004:03	1194	21.73	2558	14.7
Zambia_429	Barotse	Sanga	Senanga	Lui-wanyau		1603	4541	HP1.A15.1	HP1.95.2				BoLA-1*009:01	561	21.55	1038	15.87	BoLA-4*024:01:01:01/BoLA-4*024:01:01:02	321	12.33	919	14.05	BoLA-2*025:01	336	12.91	77	1.18												BoLA-MHCI*br1:02	153	5.88	1545	23.62	BoLA-3*004:03	174	6.68	652	9.97
Zambia_430	Barotse	Sanga	Senanga	Lui-wanyau		2606	6009	HP1.12.5	HP1.BF3.1				BoLA-3*073:AE	1157	23.03	3582	36.69	BoLA-3*004:AB	148	2.95	330	3.38	BoLA-MHCI*cm1:02	99	1.97	102	1.04												BoLA-3*051:01	614	12.22	928	9.5	BoLA-2*044:02	517	10.29	704	7.21	BoLA-6*092:01/BoLA-6*092:02
Zambia_431	Barotse	Sanga	Senanga	Lui-wanyau	3 haplotypes	3114	7338	HP1.46.2	HP1.136.1	HP1.118.1			BoLA-MHCI*cm4:08	641	7.66	2797	17.45	BoLA-3*004:02/BoLA-3*053:01/BoLA-3*081:01	190	2.27	579	3.61	BoLA-2*008:AB	46	0.55	42	0.26												BoLA-MHCI*br30:01	388	4.64	974	6.08	BoLA-4*094:01:AA	95	1.14	1087	6.78	BoLA-3*098:01N#
Zambia_432	Barotse	Sanga	Senanga	Lui-wanyau		3238	9461	HP1.12.5	HP1.21.1				BoLA-3*073:AE	1172	16.79	5672	30.77	BoLA-3*004:AB	155	2.22	543	2.95	BoLA-MHCI*cm1:02	74	1.06	139	0.75												BoLA-MHCI*cm9:01	1207	17.29	1289	6.99	BoLA-3*017:AB	493	7.06	1105	5.99	BoLA-3*004:02:AB
Zambia_433	Barotse	Sanga	Senanga	Lui-wanyau		1543	4884	HP1.102.2	HP1.136.1				BoLA-4*095:01	474	18.87	2198	29.45	BoLA-2*075:01	688	27.39	926	12.41	BoLA-3*004:04/BoLA-3*083:01	42	1.67	163	2.18												BoLA-MHCI*br30:01	269	10.71	737	9.88	BoLA-4*094:01:AA	24	0.96	615	8.24	BoLA-3*098:01N#
Zambia_434	Barotse	Sanga	Senanga	Lui-wanyau		2737	8889	HP1.12.5	HP1.129.1				BoLA-3*073:AE	1044	14.86	5451	30.78	BoLA-3*004:AB	85	1.21	427	2.41	BoLA-MHCI*cm1:02	53	0.75	90	0.51												BoLA-2*047:AB	818	11.64	1992	11.25	BoLA-1*097:01:AA	717	10.2	851	4.81
Zambia_435	Barotse	Sanga	Senanga	Lui-wanyau		3219	10947	HP1.20.4	HP1.A15.1				BoLA-MHCI*cm8:04	1333	18.36	7932	43.68	BoLA-MHCI*cm40:02	0	0	112	0.62																	BoLA-1*009:01	1083	14.92	1495	8.23	BoLA-4*024:01:01:01/BoLA-4*024:01:01:02	402	5.54	1090	6	BoLA-2*025:01
Zambia_436	Barotse	Sanga	Senanga	Lui-wanyau		3969	5939	HP1.5.5	HP1.H2.1				BoLA-1*029:AC:01	2070	27.49	1258	11.75	BoLA-2*030:01:AA	776	10.31	1365	12.75	BoLA-MHCI*cm1:01	116	1.54	344	3.21												BoLA-5*039:01	956	12.7	2731	25.52
Zambia_437	Barotse	Sanga	Senanga	Lui-wanyau		3497	7048	HP1.1.2	HP1.135.1				BoLA-1*028:01	1728	27.71	2790	25.14	BoLA-4*024:01:01:01/BoLA-4*024:01:01:02	659	10.57	1297	11.69																	BoLA-5*072:01	1024	16.42	2564	23.11	BoLA-6*090:AB	7	0.11	160	1.44
Zambia_438	Barotse	Sanga	Senanga	Lui-wanyau		2669	6005	HP1.12.5	HP1.95.2				BoLA-3*073:AE	1668	34.37	3864	40.89	BoLA-3*004:AB	104	2.14	233	2.47	BoLA-MHCI*cm1:02	163	3.36	97	1.03												BoLA-MHCI*br1:02	511	10.53	1361	14.4	BoLA-3*004:03	137	2.82	262	2.77
Zambia_439	Barotse	Sanga	Senanga	Lui-wanyau		2786	6963	HP1.69.1	HP1.131.1				BoLA-3*080:01	1070	18.1	4270	37.6	BoLA-2*057:01	847	14.33	675	5.94	BoLA-6*090:01	4	0.06766	48	0.42265	BoLA-3*033:01N	13	0.22	30	0.26							BoLA-2*071:AA	609	10.3	1011	8.9	BoLA-MHCI*br28:01	178	3.01	790	6.96	BoLA-6*090:AA
Zambia_440	Barotse	Sanga	Senanga	Lui-wanyau		4095	10748	HP1.11.1	HP1.8.1				BoLA-3*059:01	2435	28.99	6175	31.34	BoLA-3*058:AA	855	10.18	1679	8.52																	BoLA-3*001:01/BoLA-3*001:02/BoLA-3*001:03	724	8.62	2118	10.75	BoLA-5*003:AA	42	0.5	668	3.39	BoLA-3*098:ABN#
Zambia_441	Barotse	Sanga	Senanga	Lui-wanyau		3115	7709	HP1.11.1	HP1.79.1				BoLA-3*059:01	1547	20.63	4479	30.43	BoLA-3*058:AA	556	7.41	1280	8.7																	BoLA-MHCI*br7:01	513	6.84	1150	7.81	BoLA-MHCI*br15:01	430	5.73	683	4.64	BoLA-MHCI*br7:03
Zambia_442	Barotse	Sanga	Senanga	Lui-wanyau	4 haplotypes	2582	6743	HP1.46.2	HP1.12.5	HP1.17.1	HP1.129.1		BoLA-MHCI*cm4:08	728	10.78	1762	13.01	BoLA-3*004:02/BoLA-3*053:01/BoLA-3*081:01	88	1.3	211	1.56																	BoLA-3*073:AE	245	3.63	2065	15.25	BoLA-3*004:AB	26	0.39	202	1.49	BoLA-MHCI*cm1:02
Zambia_443	Barotse	Sanga	Senanga	Lui-wanyau		3067	8153	HP1.43.1	HP1.122.1				BoLA-3*050:AA	748	10.11	3788	25.25	BoLA-MHCI*ke12:01	1252	16.93	2114	14.09	BoLA-3*004:AC	96	1.3	466	3.11												BoLA-MHCI*zm22:01	481	6.5	1320	8.8	BoLA-MHCI*zm18:01	462	6.25	29	0.19	BoLA-6*040:01
Zambia_444	Barotse	Sanga	Senanga	Lui-wanyau	No For1Rev2	0	633	HP1.12.5	HP1.79.1				BoLA-3*073:AE	0	0	399	40.92	BoLA-3*004:AB	0	0	30	3.08	BoLA-MHCI*cm1:02	0	0	3	0.31												BoLA-MHCI*br7:01	0	0	109	11.18	BoLA-MHCI*br15:01	0	0	58	5.95
Zambia_445	Barotse	Sanga	Senanga	Lui-wanyau		3054	8490	HP1.11.1	HP1.136.1				BoLA-3*059:01	1994	33.82	5672	38.27	BoLA-3*058:AA	708	12.01	1418	9.57																	BoLA-MHCI*br30:01	269	4.56	575	3.88	BoLA-4*094:01:AA	51	0.86	727	4.91	BoLA-3*098:01N#
Zambia_446	Barotse	Sanga	Senanga	Lui-wanyau	No For1Rev2	0	632	HP1.A10.1	HP1.1.2				BoLA-3*002:01	0	0	212	23.17	BoLA-2*012:01	0	0	131	14.32																	BoLA-1*028:01	0	0	150	16.39	BoLA-4*024:01:01:01/BoLA-4*024:01:01:02	0	0	98	10.71
Zambia_447	Barotse	Sanga	Senanga	Lui-wanyau		2532	6574	HP1.95.1	HP1.131.1				BoLA-MHCI*br1:01	675	12.62	2838	22.87	BoLA-3*004:03	421	7.87	922	7.43																	BoLA-2*071:AA	1142	21.35	1517	12.22	BoLA-MHCI*br28:01	214	4	1130	9.1	BoLA-6*090:AA
Zambia_448	Barotse	Sanga	Senanga	Lui-wanyau	Homozygous	2905	10310	HP1.12.5					BoLA-3*073:AE	2459	44.99	8911	53	BoLA-3*004:AB	206	3.77	937	5.57	BoLA-MHCI*cm1:02	199	3.64	235	1.4
Zambia_449	Barotse	Sanga	Senanga	Lui-wanyau		2183	4436	HP1.A19.1	HP1.BF3.1				BoLA-6*014:02	784	17	1707	22.1	BoLA-2*016:01	394	8.54	442	5.72																	BoLA-2*044:02	550	11.92	1056	13.67	BoLA-3*051:01	413	8.95	931	12.05	BoLA-6*092:01/BoLA-6*092:02
Zambia_450	Barotse	Sanga	Senanga	Lui-wanyau	Homozygous	3052	6153	HP1.131.1					BoLA-2*071:AA	2495	46.14	3462	36.32	BoLA-MHCI*br28:01	491	9.08	2340	24.55	BoLA-6*090:AA	23	0.43	268	2.81
Zambia_451	Barotse	Sanga	Senanga	Lui-wanyau		1853	6139	HP1.43.1	HP1.21.1				BoLA-MHCI*ke12:01	725	15.87	1908	15.41	BoLA-3*050:AA	292	6.39	2240	18.09	BoLA-3*004:AC	49	1.07	322	2.6												BoLA-MHCI*cm9:01	531	11.62	651	5.26	BoLA-3*017:AB	205	4.49	874	7.06	BoLA-3*004:02:AB
Zambia_452	Barotse	Sanga	Senanga	Lui-wanyau	Insufficient data	0	0
Zambia_453	Barotse	Sanga	Senanga	Lui-wanyau		2827	7507	HP1.42.1	HP1.79.1				BoLA-3*001:01/BoLA-3*001:02/BoLA-3*001:03	926	14.1	3296	23.82	BoLA-2*022:AA:01	901	13.72	1589	11.48	BoLA-3*098:ABN	6	0.09	29	0.21												BoLA-MHCI*br7:01	509	7.75	1395	10.08	BoLA-MHCI*br15:01	398	6.06	1008	7.28	BoLA-MHCI*br7:03
Zambia_454	Barotse	Sanga	Senanga	Lui-wanyau		3595	8670	HP1.11.1	HP1.52.3				BoLA-3*059:01	1717	19.7	4023	22.66	BoLA-3*058:AA	682	7.83	1550	8.73	BoLA-6*091:01	7	0.08	279	1.57												BoLA-MHCI*gb20:01	747	8.57	2043	11.51	BoLA-2*016:02/BoLA-2*016:03	282	3.24	297	1.67	BoLA-3*004:02/BoLA-3*053:01/BoLA-3*081:01
Zambia_455	Barotse	Sanga	Senanga	Lui-wanyau		3358	6747	HP1.125.1	HP1.13.1				BoLA-2*030:01:AA	937	14.15	1924	16.2	BoLA-MHCI*zm19:01	1147	17.32	839	7.06	BoLA-MHCI*cm1:01	65	0.98	119	1												BoLA-3*073:AC	1165	17.59	3552	29.91	BoLA-MHCI*cm40:01	0	0	68	0.57
Zambia_456	Barotse	Sanga	Senanga	Lui-wanyau		2808	7583	HP1.12.5	HP1.17.1				BoLA-3*073:AE	1389	21.98	5168	36.04	BoLA-3*004:AB	144	2.28	525	3.66	BoLA-MHCI*cm1:02	86	1.36	121	0.84												BoLA-MHCI*cm2:01	818	12.95	1026	7.15	BoLA-2*060:01	346	5.48	416	2.9	BoLA-6*093:01
Zambia_457	Barotse	Sanga	Senanga	Lui-wanyau	3 haplotypes	2889	6276	HP1.79.1	HP1.111.1	HP1.12.5			BoLA-MHCI*br7:01	729	11.38	1919	17.29	BoLA-MHCI*br15:01	651	10.16	1274	11.48	BoLA-MHCI*br7:03	65	1.01	0	0												BoLA-1*028:AC	675	10.54	1431	12.89	BoLA-2*054:AA:01	476	7.43	39	0.35
Zambia_458	Barotse	Sanga	Senanga	Lui-wanyau		2455	5267	HP1.102.2	HP1.A14.1				BoLA-4*095:01	377	5.96	1554	13.41	BoLA-2*075:01	475	7.51	753	6.5	BoLA-3*004:04/BoLA-3*083:01	79	1.25	417	3.6												BoLA-1*023:01	822	12.99	985	8.5	BoLA-4*024:01:01:01/BoLA-4*024:01:01:02	314	4.96	708	6.11	BoLA-6*040:01
Zambia_459	Barotse	Sanga	Senanga	Lui-wanyau		2533	5188	HP1.79.1	HP1.116.1				BoLA-MHCI*br7:01	746	13.82	1424	14.67	BoLA-MHCI*br15:01	816	15.12	1059	10.91	BoLA-MHCI*br7:03	75	1.39	0	0												BoLA-MHCI*zm1:01	686	12.71	1369	14.1	BoLA-MHCI*cm41:05	36	0.67	1076	11.08	BoLA-3*004:02:AC
Zambia_460	Barotse	Sanga	Senanga	Lui-wanyau		2963	5792	HP1.21.1	HP1.116.1				BoLA-MHCI*cm9:01	1577	25.21	1525	13.37	BoLA-3*017:AB	478	7.64	1246	10.93	BoLA-3*004:02:AB	147	2.35	361	3.17	BoLA-6*092:AA	7	0.11	238	2.09							BoLA-MHCI*zm1:01	526	8.41	901	7.9	BoLA-MHCI*cm41:05	28	0.45	1389	12.18	BoLA-3*004:02:AC
Zambia_461	Barotse	Sanga	Senanga	Lui-wanyau		2359	4038	HP1.21.1	HP1.79.1				BoLA-MHCI*cm9:01	928	20.03	962	14.93	BoLA-3*017:AB	212	4.57	691	10.72	BoLA-3*004:02:AB	33	0.71	179	2.78	BoLA-6*092:AA	4	0.09	148	2.3							BoLA-MHCI*br15:01	621	13.4	975	15.13	BoLA-MHCI*br7:01	472	10.19	910	14.12	BoLA-MHCI*br7:03
Zambia_462	Barotse	Sanga	Senanga	Lui-wanyau		1870	5164	HP1.102.2	HP1.A14.1				BoLA-2*075:01	890	22.29	898	8.16	BoLA-4*095:01	178	4.46	1443	13.12	BoLA-3*004:04/BoLA-3*083:01	43	1.08	351	3.19												BoLA-1*023:01	309	7.74	930	8.45	BoLA-4*024:01:01:01/BoLA-4*024:01:01:02	138	3.46	787	7.15	BoLA-6*040:01
Zambia_463	Barotse	Sanga	Senanga	Lui-wanyau	3 haplotypes	2676	5033	HP1.21.1	HP1.79.1	HP1.75.1			BoLA-MHCI*cm9:01	1150	20.86	1087	12.33	BoLA-3*017:AB	243	4.41	870	9.87	BoLA-3*004:02:AB	59	1.07	306	3.47	BoLA-6*092:AA	5	0.09	197	2.24							BoLA-MHCI*br15:01	600	10.88	1137	12.9	BoLA-MHCI*br7:01	434	7.87	1160	13.16	BoLA-MHCI*br7:03
Zambia_464	Barotse	Sanga	Senanga	Lui-wanyau	3 haplotypes	2367	4472	HP1.21.1	HP1.79.1	HP1.75.1			BoLA-MHCI*cm9:01	992	21.33	1146	15.14	BoLA-3*017:AB	197	4.24	679	8.97	BoLA-3*004:02:AB	55	1.18	288	3.8	BoLA-6*092:AA	4	0.09	166	2.19							BoLA-MHCI*br15:01	538	11.57	968	12.79	BoLA-MHCI*br7:01	404	8.69	925	12.22	BoLA-MHCI*br7:03
Zambia_465	Barotse	Sanga	Senanga	Lui-wanyau		2088	4452	HP1.133.1	HP1.21.1				BoLA-MHCI*cm4:08	637	16.06	2402	34.09	BoLA-2*048:01	352	8.88	293	4.16	BoLA-3*004:02/BoLA-3*053:01/BoLA-3*081:01	88	2.22	280	3.97												BoLA-MHCI*cm9:01	727	18.33	635	9.01	BoLA-3*017:AB	260	6.56	683	9.69	BoLA-3*004:02:AB
Zambia_466	Barotse	Sanga	Senanga	Lui-wanyau	3 haplotypes	1730	3001	HP1.A19.1	unHP1.44.3	HP1.5.5			BoLA-6*014:02	859	28.51	1488	33.04	BoLA-2*016:01	354	11.75	387	8.59																	BoLA-MHCI*ke1:03	301	9.99	631	14.01	BoLA-3*004:AD	96	3.19	304	6.75	BoLA-6*090:01
Zambia_467	Barotse	Sanga	Senanga	Lui-wanyau		1625	3334	HP1.79.1	HP1.111.1				BoLA-MHCI*br15:01	500	17.05	980	19.17	BoLA-MHCI*br7:01	338	11.53	955	18.68	BoLA-MHCI*br7:03	32	1.09	0	0												BoLA-1*028:AC	473	16.13	1162	22.73	BoLA-2*054:AA:01	261	8.9	31	0.61
Zambia_468	Barotse	Sanga	Senanga	Lui-wanyau		2639	6183	HP1.46.2	HP1.H2.1				BoLA-MHCI*cm4:08	1081	21.86	3255	31.9	BoLA-3*004:02/BoLA-3*053:01/BoLA-3*081:01	339	6.85	908	8.9																	BoLA-5*039:01	1124	22.73	1805	17.69
Zambia_469	Barotse	Sanga	Senanga	Lui-wanyau		3005	8506	HP1.12.5	HP1.21.1				BoLA-3*073:AE	1026	17.45	4811	31.14	BoLA-3*004:AB	86	1.46	429	2.78	BoLA-MHCI*cm1:02	93	1.58	109	0.71												BoLA-MHCI*cm9:01	1311	22.3	1702	11.02	BoLA-3*017:AB	386	6.56	887	5.74	BoLA-3*004:02:AB
Zambia_470	Barotse	Sanga	Senanga	Lui-wanyau		2907	5043	HP1.118.1	HP1.131.1				BoLA-2*069:AA	1695	29.18	2011	22.62	BoLA-1*067:AA	129	2.22	11	0.12																	BoLA-2*071:AA	735	12.65	1336	15.03	BoLA-MHCI*br28:01	257	4.42	1229	13.82	BoLA-6*090:AA
Zambia_471	Barotse	Sanga	Senanga	Lui-wanyau		1578	4235	unHP1.79.3	HP1.95.1				BoLA-MHCI*br7:02	558	21.14	1014	16.02	BoLA-MHCI*br15:01	551	20.87	753	11.9																	BoLA-MHCI*br1:01	103	3.9	1294	20.45	BoLA-3*004:03	257	9.73	901	14.24
Zambia_472	Barotse	Sanga	Senanga	Lui-wanyau		1071	3776	HP1.87.1	HP1.46.2				BoLA-2*070:01	284	12.65	947	15.04	BoLA-3*035:01	288	12.83	880	13.97	BoLA-3*004:02/BoLA-3*053:01/BoLA-3*081:01	160	7.13	600	9.53												BoLA-MHCI*cm4:08	304	13.54	1266	20.1	BoLA-3*004:02/BoLA-3*053:01/BoLA-3*081:01	160	7.13	600	9.53	BoLA-2*008:AB
Zambia_474	Barotse	Sanga	Senanga	Lui-wanyau	3 haplotypes	1967	5721	HP1.87.1	HP1.21.1	HP1.125.1			BoLA-2*070:01	276	4.72	1558	11.38	BoLA-3*035:01	242	4.14	1346	9.84	BoLA-3*004:02/BoLA-3*053:01/BoLA-3*081:01	32	0.54701	318	2.32371												BoLA-MHCI*cm9:01	851	14.55	1041	7.61	BoLA-3*017:AB	217	3.71	652	4.76	BoLA-3*004:02:AB
Zambia_475	Barotse	Sanga	Senanga	Lui-wanyau		2815	7904	HP1.12.5	HP1.H2.1				BoLA-3*073:AE	1757	33.68	5423	42.19	BoLA-3*004:AB	94	1.8	310	2.41	BoLA-MHCI*cm1:02	133	2.55	173	1.35												BoLA-5*039:01	787	15.09	1873	14.57
Zambia_476	Barotse	Sanga	Senanga	Lui-wanyau	4 haplotypes	2497	4151	HP1.21.1	HP1.95.1	HP1.46.2	HP1.H2.1		BoLA-MHCI*cm9:01	1155	22.85	715	10.51	BoLA-3*017:AB	416	8.23	695	10.22	BoLA-3*004:02:AB	83	1.64	190	2.79	BoLA-6*092:AA	6	0.12	169	2.48							BoLA-MHCI*br1:01	227	4.49	970	14.26	BoLA-3*004:03	175	3.46	336	4.94
Zambia_477	Barotse	Sanga	Senanga	Lui-wanyau		2498	4476	HP1.21.1	HP1.46.2				BoLA-MHCI*cm9:01	1273	28.19	894	12.81	BoLA-3*017:AB	403	8.92	793	11.36	BoLA-3*004:02:AB	68	1.50576	180	2.57917	BoLA-6*092:AA	11	0.24	206	2.95							BoLA-MHCI*cm4:08	535	11.85	1960	28.08	BoLA-3*004:02/BoLA-3*053:01/BoLA-3*081:01	176	3.9	460	6.59	BoLA-2*008:AB
Zambia_478	Barotse	Sanga	Senanga	Lui-wanyau		3036	5389	HP1.21.1	HP1.128.1				BoLA-MHCI*cm9:01	1251	18.98	1605	17.2	BoLA-3*017:AB	378	5.73	896	9.6	BoLA-3*004:02:AB	85	1.29	430	4.61	BoLA-6*092:AA	2	0.03	168	1.8							BoLA-MHCI*zm21:01	780	11.83	1803	19.32	BoLA-2*048:01	535	8.12	435	4.66
Zambia_479	Barotse	Sanga	Senanga	Lui-wanyau		3039	8365	HP1.9.5	HP1.133.1				BoLA-MHCI*cm4:05	368	5.13	2952	19.22	BoLA-3*037:01	797	11.12	1298	8.45	BoLA-2*016:01:AA	735	10.25	603	3.93												BoLA-MHCI*cm4:08	669	9.33	2553	16.63	BoLA-3*004:02/BoLA-3*053:01/BoLA-3*081:01	217	3.03	666	4.34	BoLA-2*048:01
Zambia_480	Barotse	Sanga	Senanga	Lui-wanyau		894	1589	HP1.21.1	HP1.136.1				BoLA-MHCI*cm9:01	430	26.17	420	15.73	BoLA-3*017:AB	193	11.75	343	12.85	BoLA-3*004:02:AB	30	1.83	103	3.86	BoLA-6*092:AA	4	0.24	79	2.96							BoLA-MHCI*br30:01	170	10.35	325	12.17	BoLA-4*094:01:AA	49	2.98	275	10.3	BoLA-3*098:01N
Zambia_580	Barotse	Sanga	Senanga	Nande		8829	13701	HP1.57.1	HP1.128.1				BoLA-2*022:AC	2420	15.37	2850	13.8	BoLA-MHCI*br26:01	1675	10.64	3349	16.22	BoLA-2*062:01:AA	975	6.19	1482	7.18												BoLA-MHCI*zm21:01	2847	18.09	4764	23.07	BoLA-2*048:01	813	5.17	921	4.46
Zambia_581	Barotse	Sanga	Senanga	Nande	Insufficient data	6	26
Zambia_582	Barotse	Sanga	Senanga	Nande		6244	11611	HP1.57.1	HP1.52.3				BoLA-2*022:AC	1709	14.33	2044	11.12	BoLA-MHCI*br26:01	1259	10.55	2237	12.17	BoLA-2*062:01:AA	581	4.87	999	5.43												BoLA-MHCI*gb20:01	1396	11.7	3117	16.95	BoLA-2*016:02/BoLA-2*016:03	881	7.39	1127	6.13	BoLA-3*004:02/BoLA-3*053:01/BoLA-3*081:01
Zambia_583	Barotse	Sanga	Senanga	Nande		6960	16375	HP1.12.5	HP1.21.1				BoLA-3*073:AE	2672	20.87	9811	38.4	BoLA-3*004:AB	221	1.73	750	2.94	BoLA-MHCI*cm1:02	214	1.67	295	1.15												BoLA-MHCI*cm9:01	2449	19.12	1759	6.88	BoLA-3*017:AB	1078	8.42	2236	8.75	BoLA-3*004:02:AB
Zambia_584	Barotse	Sanga	Senanga	Nande	4 haplotypes	205	314	HP1.69.1	HP1.12.5	HP1.21.1	HP1.14.2		BoLA-3*080:01	39	14.18	96	23.3	BoLA-2*057:01	32	11.64	19	4.61	BoLA-6*090:01	0	0	9	2.18	BoLA-3*033:01N	3	1.09	3	0.73							BoLA-3*073:AE	41	14.91	102	24.76	BoLA-3*004:AB	3	1.09	9	2.18	BoLA-6*090:01
Zambia_585	Barotse	Sanga	Senanga	Nande		7762	17550	HP1.30.1	HP1.135.1				BoLA-6*014:02:AA	2674	17.03	5791	20.63	BoLA-2*016:01	2421	15.42	2947	10.5	BoLA-MHCI*cm22:01	775	4.93	1428	5.09												BoLA-5*072:01	1631	10.39	6510	23.19
Zambia_586	Barotse	Sanga	Senanga	Nande		6174	10081	HP1.140.1	HP1.79.1				BoLA-3*050:AE	1748	16.52	3799	25.79	BoLA-2*047:01	1289	12.18	2435	16.53	BoLA-3*004:04/BoLA-3*083:01	195	1.84	574	3.9												BoLA-MHCI*br7:01	1412	13.34	1690	11.47	BoLA-MHCI*br15:01	1424	13.46	1359	9.23
Zambia_587	Barotse	Sanga	Senanga	Nande		8417	14876	HP1.3.1	HP1.135.1				BoLA-2*079:01	2615	16.96	4812	21.44	BoLA-2*016:02/BoLA-2*016:03	3189	20.68	3149	14.03	BoLA-MHCI*gb5:01	351	2.28	9	0.04												BoLA-5*072:01	1871	12.14	6090	27.14
Zambia_588	Barotse	Sanga	Senanga	Nande		8452	17926	HP1.75.1	HP1.19.1				BoLA-1*097:01:AA	3703	23.8	5402	18.43	BoLA-2*071:01	2270	14.59	4618	15.75																	BoLA-2*089:AA	1748	11.24	3853	13.14	BoLA-MHCI*cm7:01	552	3.55	3337	11.38
Zambia_589	Barotse	Sanga	Senanga	Nande		7075	15446	HP1.75.1	HP1.95.1				BoLA-1*097:01:AA	3141	25.93	3770	16.22	BoLA-2*071:01	1798	14.84	2987	12.85																	BoLA-MHCI*br1:01	1237	10.21	6031	25.95	BoLA-3*004:03	702	5.8	2056	8.85
Zambia_590	Barotse	Sanga	Senanga	Nande		8173	22991	HP1.12.5	HP1.79.1				BoLA-3*073:AE	2927	16.59	12517	32.51	BoLA-3*004:AB	310	1.76	1377	3.58	BoLA-MHCI*cm1:02	204	1.16	446	1.16												BoLA-MHCI*br7:01	2158	12.23	4418	11.48	BoLA-MHCI*br15:01	2381	13.5	3442	8.94
Zambia_591	Barotse	Sanga	Senanga	Nande	3 haplotypes	4342	5272	HP1.14.2	HP1.102.2	HP1.H2.1			BoLA-MHCI*cm10:01	1111	15.81	1360	18.26	BoLA-MHCI*cm13:01	1193	16.97	472	6.34	BoLA-3*004:02/BoLA-3*053:01/BoLA-3*081:01	170	2.41855	312	4.18961												BoLA-4*095:01	552	7.85	1063	14.27	BoLA-2*075:01	532	7.57	745	10	BoLA-3*004:04/BoLA-3*083:01
Zambia_592	Barotse	Sanga	Senanga	Nande		8727	24127	HP1.12.5	HP1.H2.1				BoLA-3*073:AE	5401	29.38	15344	38.88	BoLA-3*004:AB	607	3.3	1919	4.86	BoLA-MHCI*cm1:02	410	2.23	661	1.67												BoLA-5*039:01	1982	10.78	5415	13.72
Zambia_594	Barotse	Sanga	Senanga	Nande		3863	10466	HP1.12.5	HP1.130.1				BoLA-3*073:AE	2237	35.46	6289	45.1	BoLA-3*004:AB	279	4.42	808	5.79	BoLA-MHCI*cm1:02	193	3.06	278	1.99												BoLA-5*072:01	993	15.74	2789	20	BoLA-2*070:01#	0	0	3	0.02151
Zambia_595	Barotse	Sanga	Senanga	Nande		8138	17133	HP1.52.3	HP1.116.1				BoLA-MHCI*gb20:01	2767	16.42	5291	18.86	BoLA-2*016:02/BoLA-2*016:03	1730	10.27	1871	6.67	BoLA-3*004:02/BoLA-3*053:01/BoLA-3*081:01	544	3.22849	1711	6.09873	BoLA-6*091:01	31	0.18	666	2.37							BoLA-MHCI*zm1:01	2537	15.06	4018	14.32	BoLA-MHCI*cm41:05	142	0.84	2703	9.63	BoLA-3*004:02:AC#
Zambia_596	Barotse	Sanga	Senanga	Nande		3817	10776	HP1.134.1	HP1.95.1				BoLA-MHCI*br32:01	1332	20.22	2732	17.35	BoLA-MHCI*zm7:01	1290	19.59	2374	15.08																	BoLA-MHCI*br1:01	736	11.18	4321	27.44	BoLA-3*004:03	372	5.65	1120	7.11
Zambia_598	Barotse	Sanga	Senanga	Nande		4017	11060	HP1.11.1	HP1.H2.1				BoLA-3*059:01	2017	28.85	5782	36.78	BoLA-3*058:AA	1261	18.04	3181	20.24																	BoLA-5*039:01	694	9.93	1975	12.56
Zambia_599	Barotse	Sanga	Senanga	Nande		4927	11124	HP1.116.1	HP1.H2.1				BoLA-MHCI*zm1:01	2461	30.3	4143	25.91	BoLA-MHCI*cm41:05	161	1.98	3364	21.03	BoLA-3*004:02:AC	533	6.56	39	0.24												BoLA-5*039:01	1578	19.43	3131	19.58
Zambia_600	Barotse	Sanga	Senanga	Nande		6618	19429	HP1.116.1	HP1.H2.1				BoLA-MHCI*zm1:01	3639	29.97	7759	25.27	BoLA-MHCI*cm41:05	238	1.96	4808	15.66	BoLA-3*004:02:AC	677	5.58	46	0.15												BoLA-5*039:01	1702	14.02	5769	18.79
Zambia_601	Barotse	Sanga	Senanga	Nande		3963	9637	HP1.125.1	HP1.136.1				BoLA-2*030:01:AA	1463	21.53	2998	21.45	BoLA-MHCI*zm19:01	1207	17.77	1067	7.64	BoLA-MHCI*cm1:01	191	2.81	450	3.22												BoLA-4*094:01:AA	237	3.49	2709	19.39	BoLA-MHCI*br30:01	770	11.33	2069	14.81	BoLA-3*098:01N
Zambia_602	Barotse	Sanga	Senanga	Nande		5094	15278	HP1.11.1	HP1.95.1				BoLA-3*059:01	2722	28.14	7100	30.79	BoLA-3*058:AA	1368	14.14	3417	14.82																	BoLA-MHCI*br1:01	652	6.74	3663	15.88	BoLA-3*004:03	291	3.01	941	4.08
Zambia_603	Barotse	Sanga	Senanga	Nande		6224	17562	HP1.69.1	HP1.95.1				BoLA-3*080:01	2871	24.4	8052	28.48	BoLA-2*057:01	1573	13.37	1996	7.06	BoLA-6*090:01	22	0.19	453	1.6	BoLA-3*033:01N	89	0.76	309	1.09							BoLA-MHCI*br1:01	1084	9.21	5100	18.04	BoLA-3*004:03	444	3.77	1336	4.73
Zambia_604	Barotse	Sanga	Senanga	Nande		3845	9804	HP1.95.1	HP1.135.1				BoLA-MHCI*br1:01	1246	21.1	4551	35.48	BoLA-3*004:03	463	7.84	975	7.6																	BoLA-5*072:01	1839	31.14	3748	29.22
Zambia_605	Barotse	Sanga	Senanga	Nande		4719	7970	HP1.12.5	HP1.21.1				BoLA-3*073:AE	1671	22.65	4611	44.07	BoLA-3*004:AB	224	3.04	365	3.49	BoLA-MHCI*cm1:02	220	2.98	210	2.01												BoLA-MHCI*cm9:01	1593	21.59	1229	11.75	BoLA-3*017:AB	769	10.42	913	8.73	BoLA-3*004:02:AB
Zambia_606	Barotse	Sanga	Senanga	Nande		6505	9262	HP1.11.1	HP1.A15.1				BoLA-3*059:01	2325	21.28	5067	41.15	BoLA-3*058:AA	1644	15.05	2107	17.11																	BoLA-1*009:01	1307	11.96	1067	8.66	BoLA-4*024:01:01:01/BoLA-4*024:01:01:02	607	5.56	800	6.5	BoLA-2*025:01
Zambia_607	Barotse	Sanga	Senanga	Nande		8600	16440	HP1.11.1	HP1.69.1				BoLA-3*059:01	3911	27.36	7982	35.55	BoLA-3*058:AA	1834	12.83	2550	11.36																	BoLA-3*080:01	1614	11.29	4980	22.18	BoLA-2*057:01	1075	7.52	536	2.39	BoLA-3*033:01N
Zambia_608	Barotse	Sanga	Senanga	Nande		5910	7691	HP1.111.1	HP1.122.1				BoLA-1*028:AC	1805	19.93	3331	33.47	BoLA-2*054:AA:01	1196	13.21	150	1.51																	BoLA-MHCI*zm22:01	972	10.73	2234	22.45	BoLA-MHCI*zm18:01	1645	18.17	94	0.94	BoLA-6*040:01
Zambia_609	Barotse	Sanga	Senanga	Nande		7936	18836	HP1.135.1	HP1.111.1				BoLA-5*072:01	2531	18.54	10696	41.02																						BoLA-1*028:AC	2862	20.97	6120	23.47	BoLA-2*054:AA:01	1971	14.44	209	0.8
Zambia_610	Barotse	Sanga	Senanga	Nande		6104	11169	HP1.1.2	HP1.95.3				BoLA-1*028:01	2488	25.5	3506	22.26	BoLA-4*024:01:01:01/BoLA-4*024:01:01:02	1599	16.39	2387	15.15																	BoLA-MHCI*br1:03	1167	11.96	3592	22.8	BoLA-3*004:03	590	6.05	1220	7.75
Zambia_611	Barotse	Sanga	Senanga	Nande	3 haplotypes	3924	150	HP1.46.2	HP1.1.2	HP1.118.1			BoLA-MHCI*cm4:08	761	13.05	58	20.42	BoLA-3*004:02/BoLA-3*053:01/BoLA-3*081:01	200	3.43	12	4.23	BoLA-2*008:AB	53	0.91	0	0												BoLA-1*028:01	790	13.55	22	7.75	BoLA-4*024:01:01:01/BoLA-4*024:01:01:02	530	9.09	12	4.23
Zambia_612	Barotse	Sanga	Senanga	Nande		7361	19078	HP1.11.1	HP1.95.1				BoLA-3*059:01	3915	31.4	10141	38.75	BoLA-3*058:AA	2172	17.42	3526	13.47																	BoLA-MHCI*br1:01	802	6.43	4345	16.6	BoLA-3*004:03	377	3.02	881	3.37
Zambia_613	Barotse	Sanga	Senanga	Nande		8266	13898	HP1.21.1	HP1.H2.1				BoLA-MHCI*cm9:01	3710	27.12	4133	20.73	BoLA-3*017:AB	1816	13.28	3093	15.52	BoLA-3*004:02:AB	377	2.76	1190	5.97	BoLA-6*092:AA	49	0.36	853	4.28							BoLA-5*039:01	2146	15.69	4175	20.94
Zambia_614	Barotse	Sanga	Senanga	Nande		6523	14643	HP1.12.5	HP1.111.1				BoLA-3*073:AE	2029	16.89	8664	41.31	BoLA-3*004:AB	340	2.83	1183	5.64	BoLA-MHCI*cm1:02	263	2.19	404	1.93												BoLA-1*028:AC	2260	18.81	3819	18.21	BoLA-2*054:AA:01	1500	12.49	131	0.62
Zambia_615	Barotse	Sanga	Senanga	Nande	3 haplotypes	1785	3638	HP1.14.2	HP1.136.1	HP1.113.1			BoLA-MHCI*cm10:01	664	24.59	1255	25.94	BoLA-MHCI*cm13:01	518	19.19	318	6.57	BoLA-3*004:02/BoLA-3*053:01/BoLA-3*081:01	172	6.37	560	11.58												BoLA-MHCI*br30:01	242	8.96	616	12.73	BoLA-4*094:01:AA	74	2.74	634	13.1	BoLA-3*098:01N
Zambia_616	Barotse	Sanga	Senanga	Nande		772	1328	HP1.100.2	HP1.111.1				BoLA-3*078:01/BoLA-3*078:02	117	10.68	424	24.41	BoLA-4*063:01	151	13.79	229	13.18	BoLA-2*032:AAN	84	7.67	218	12.55												BoLA-1*028:AC	167	15.25	325	18.71	BoLA-2*054:AA:01	203	18.54	19	1.09
Zambia_617	Barotse	Sanga	Senanga	Nande		11372	25812	HP1.113.1	HP1.122.1				BoLA-1*042:AA	4516	19.5	12923	30.8	BoLA-MHCI*cm22:01	1474	6.36	3289	7.84																	BoLA-MHCI*zm22:01	2011	8.68	4790	11.42	BoLA-6*040:01	133	0.57	3860	9.2	BoLA-MHCI*zm18:01
Zambia_618	Barotse	Sanga	Senanga	Nande		10644	23252	HP1.11.1	HP1.133.1				BoLA-3*059:01	5002	21.21	11364	27.8	BoLA-3*058:AA	2374	10.06	4247	10.39																	BoLA-MHCI*cm4:08	1953	8.28	5788	14.16	BoLA-2*048:01	817	3.46	602	1.47	BoLA-3*004:02/BoLA-3*053:01/BoLA-3*081:01
Zambia_619	Barotse	Sanga	Senanga	Nande		10247	18518	HP1.57.1	HP1.136.1				BoLA-MHCI*br26:01	3039	13.65	5144	15.16	BoLA-2*022:AC	3951	17.75	4227	12.46	BoLA-2*062:01:AA	1223	5.49	2127	6.27												BoLA-MHCI*br30:01	1410	6.33	2704	7.97	BoLA-4*094:01:AA	331	1.49	3452	10.17	BoLA-3*098:01N
Zambia_620	Barotse	Sanga	Senanga	Nande		8414	18449	HP1.A15.1	HP1.135.1				BoLA-1*009:01	3998	27.59	7186	25.43	BoLA-4*024:01:01:01/BoLA-4*024:01:01:02	1322	9.12	3742	13.24	BoLA-2*025:01	1196	8.25	235	0.83												BoLA-5*072:01	1625	11.21	6048	21.4
Zambia_621	Barotse	Sanga	Senanga	Nande		8699	23041	HP1.11.1	HP1.136.1				BoLA-3*059:01	4310	26.29	12171	36.26	BoLA-3*058:AA	2643	16.12	5126	15.27																	BoLA-4*094:01:AA	417	2.54	3121	9.3	BoLA-MHCI*br30:01	1187	7.24	2292	6.83	BoLA-3*098:01N#
Zambia_622	Barotse	Sanga	Senanga	Nande	3 haplotypes	6564	13459	HP1.46.2	HP1.122.1	HP1.118.1			BoLA-MHCI*cm4:08	1346	12.01	5281	28.16	BoLA-3*004:02/BoLA-3*053:01/BoLA-3*081:01	421	3.76	1438	7.67	BoLA-2*008:AB	99	0.88	123	0.66												BoLA-MHCI*zm22:01	832	7.42	2557	13.63	BoLA-MHCI*zm18:01	1372	12.24	74	0.39	BoLA-6*040:01
Zambia_623	Barotse	Sanga	Senanga	Nande		8774	25045	HP1.12.5	HP1.135.1				BoLA-3*073:AE	5477	27.7	17468	41.23	BoLA-3*004:AB	599	3.03	1325	3.13	BoLA-MHCI*cm1:02	347	1.75	440	1.04												BoLA-5*072:01	1948	9.85	4824	11.39
Zambia_624	Barotse	Sanga	Senanga	Nande		5640	9222	HP1.12.4	HP1.118.1				BoLA-3*073:AA	2778	32.54	6496	53.96	BoLA-3*004:AB:01	358	4.19	620	5.15																	BoLA-2*069:AA	2263	26.51	1965	16.32	BoLA-1*067:AA	167	1.96	5	0.04
Zambia_625	Barotse	Sanga	Senanga	Nande		7069	15358	HP1.11.1	HP1.140.1				BoLA-3*059:01	2672	19.23	6459	27.22	BoLA-3*058:AA	1749	12.59	2914	12.28																	BoLA-3*050:AE	1252	9.01	3337	14.06	BoLA-2*047:01	1211	8.72	2180	9.19	BoLA-3*004:04/BoLA-3*083:01
Zambia_626	Barotse	Sanga	Senanga	Nande		7048	18951	HP1.12.5	HP1.95.1				BoLA-3*073:AE	4373	32	11337	39.82	BoLA-3*004:AB	365	2.67	1110	3.9	BoLA-MHCI*cm1:02	340	2.49	405	1.42												BoLA-MHCI*br1:01	1309	9.58	4664	16.38	BoLA-3*004:03	500	3.66	1089	3.83
Zambia_627	Barotse	Sanga	Senanga	Nande		6695	11811	HP1.21.1	HP1.95.1				BoLA-MHCI*cm9:01	2964	26.32	2500	14.28	BoLA-3*017:AB	1425	12.66	2452	14.01	BoLA-3*004:02:AB	368	3.27	835	4.77	BoLA-6*092:AA	47	0.42	657	3.75							BoLA-MHCI*br1:01	1255	11.15	4133	23.61	BoLA-3*004:03	525	4.66	1086	6.2
Zambia_628	Barotse	Sanga	Senanga	Nande		8765	18993	HP1.122.1	HP1.135.1				BoLA-MHCI*zm22:01	2807	18.24	6991	24.78	BoLA-6*040:01	146	0.95	3340	11.84	BoLA-MHCI*zm18:01	2736	17.78	103	0.37	BoLA-MHCI*zm16:01#	0	0	39	0.13826							BoLA-5*072:01	2771	18.01	7403	26.25
Zambia_629	Barotse	Sanga	Senanga	Nande		11908	19194	HP1.128.1	HP1.51.2				BoLA-MHCI*zm21:01	4332	21.24	9207	34.52	BoLA-2*048:01	1355	6.64	2297	8.61																	BoLA-2*022:AE	3001	14.71	5457	20.46	BoLA-1*074:01	3086	15.13	1570	5.89
Zambia_630	Barotse	Sanga	Senanga	Nande		7893	16366	HP1.95.1	HP1.79.1				BoLA-MHCI*br1:01	1268	8.39	5852	21.38	BoLA-3*004:03	518	3.43	1895	6.92																	BoLA-MHCI*br7:01	3018	19.96	4644	16.97	BoLA-MHCI*br15:01	2770	18.32	2964	10.83
Zambia_631	Barotse	Sanga	Senanga	Nande		8392	14812	HP1.134.1	HP1.61.1				BoLA-MHCI*br32:01	2464	15.73	3799	15.76	BoLA-MHCI*zm7:01	2400	15.32	3638	15.09																	BoLA-3*066:03	2750	17.56	4590	19.04	BoLA-3*004:03	536	3.42	1704	7.07	BoLA-6*091:01
Zambia_632	Barotse	Sanga	Senanga	Nande		10241	25309	HP1.12.5	HP1.14.1				BoLA-3*073:AE	3965	18.78	15349	37.99	BoLA-3*004:AB	363	1.72	1441	3.57	BoLA-MHCI*cm1:02	320	1.52	536	1.33												BoLA-MHCI*cm10:01	2927	13.86	6228	15.41	BoLA-MHCI*cm13:01	2276	10.78	1296	3.21	BoLA-3*004:04/BoLA-3*083:01
Zambia_633	Barotse	Sanga	Senanga	Nande		7928	22086	HP1.12.5	HP1.H2.2				BoLA-3*073:AE	4837	27.37	15406	42.72	BoLA-3*004:AB	550	3.11	2052	5.69	BoLA-MHCI*cm1:02	354	2	534	1.48												BoLA-5*039:AA	2022	11.44	3588	9.95
Zambia_634	Barotse	Sanga	Senanga	Nande		5305	13366	HP1.95.1	HP1.95.3				BoLA-MHCI*br1:01	2466	18.64	7451	23.96	BoLA-3*004:03	2537	19.18	5525	17.76																	BoLA-MHCI*br1:03	2207	16.6843	6959	22.3733	BoLA-3*004:03	2537	19.18	5525	17.76
Zambia_635	Barotse	Sanga	Senanga	Nande		9279	16722	HP1.52.3	HP1.H2.1				BoLA-MHCI*gb20:01	4563	26.28	7542	27.75	BoLA-2*016:02/BoLA-2*016:03	1840	10.6	1775	6.53	BoLA-3*004:02/BoLA-3*053:01/BoLA-3*081:01	530	3.05	1713	6.3	BoLA-6*091:01	56	0.32	997	3.67							BoLA-5*039:01	1757	10.12	3500	12.88
Zambia_636	Barotse	Sanga	Senanga	Nande		7090	20838	HP1.140.1	HP1.17.1				BoLA-3*050:AE	1879	14.79	8460	25.44	BoLA-2*047:01	1699	13.37	5086	15.29	BoLA-3*004:04/BoLA-3*083:01	219	1.72	986	2.96												BoLA-MHCI*cm2:01	2219	17.46	3903	11.74	BoLA-2*060:01	1014	7.98	1323	3.98	BoLA-6*093:01
Zambia_637	Barotse	Sanga	Senanga	Nande		9510	19649	HP1.14.1	HP1.128.1				BoLA-MHCI*cm10:01	2726	13.11	8001	25.34	BoLA-MHCI*cm13:01	1900	9.14	1477	4.68	BoLA-3*004:04/BoLA-3*083:01	317	1.52	1856	5.88												BoLA-MHCI*zm21:01	3329	16.01	6321	20.02	BoLA-2*048:01	1139	5.48	1652	5.23
Zambia_638	Barotse	Sanga	Senanga	Nande		6515	14763	HP1.135.1	HP1.H2.1				BoLA-5*072:01	2784	25.15	6249	27.4	BoLA-6*090:AB	34	0.31	631	2.77																	BoLA-5*039:01	2937	26.53	6396	28.04
Zambia_639	Barotse	Sanga	Senanga	Nande		7106	16478	HP1.12.5	HP1.14.2				BoLA-3*073:AE	2427	15.88	9789	33.78	BoLA-3*004:AB	333	2.18	1474	5.09	BoLA-MHCI*cm1:02	227	1.49	374	1.29												BoLA-MHCI*cm10:01	1557	10.19	2995	10.34	BoLA-MHCI*cm13:01	2138	13.99	1436	4.96	BoLA-3*004:02/BoLA-3*053:01/BoLA-3*081:01#
Zambia_640	Barotse	Sanga	Senanga	Nande		6175	15488	HP1.12.4	HP1.134.1				BoLA-3*073:AA	2318	21.95	8096	35.54	BoLA-3*004:AB:01	327	3.1	1115	4.89																	BoLA-MHCI*br32:01	1663	15.75	3009	13.21	BoLA-MHCI*zm7:01	1604	15.19	2686	11.79
Zambia_641	Barotse	Sanga	Senanga	Nande		9026	19876	HP1.134.1	HP1.118.1				BoLA-MHCI*zm7:01	2361	14.02	6053	19.5	BoLA-MHCI*br32:01	1937	11.5	5549	17.87																	BoLA-2*069:AA	4438	26.36	7603	24.49	BoLA-1*067:AA	162	0.96	30	0.1
Zambia_642	Barotse	Sanga	Senanga	Nande		7261	18454	HP1.12.5	HP1.14.1				BoLA-3*073:AE	2450	16.19	10300	30.69	BoLA-3*004:AB	336	2.22	1541	4.59	BoLA-MHCI*cm1:02	211	1.39	375	1.12												BoLA-MHCI*cm10:01	1942	12.83	4582	13.65	BoLA-MHCI*cm13:01	1980	13.08	1278	3.81	BoLA-3*004:04/BoLA-3*083:01
Zambia_643	Barotse	Sanga	Senanga	Nande		8533	18669	HP1.8.1	HP1.17.1				BoLA-3*001:01/BoLA-3*001:02/BoLA-3*001:03	3097	18.96	8006	25.83	BoLA-5*003:AA	246	1.51	2918	9.41	BoLA-3*098:ABN	14	0.09	65	0.21												BoLA-MHCI*cm2:01	3849	23.56	5186	16.73	BoLA-2*060:01	1259	7.71	1249	4.03	BoLA-6*093:01
Zambia_644	Barotse	Sanga	Senanga	Nande		9107	19654	HP1.137.1	HP1.116.1				BoLA-MHCI*br7:01	1933	8.57	4232	10.92	BoLA-MHCI*zm8:01	2772	12.29	1345	3.47	BoLA-2*006:01/BoLA-2*006:02/BoLA-2*006:03	1021	4.53	1924	4.96	BoLA-3*078:01/BoLA-3*078:02	316	1.4	1948	5.03							BoLA-MHCI*zm1:01	2379	10.55	6064	15.64	BoLA-MHCI*cm41:05	78	0.35	3173	8.19	BoLA-3*004:02:AC
Zambia_645	Barotse	Sanga	Senanga	Nande		9667	21104	HP1.14.1	HP1.79.1				BoLA-MHCI*cm10:01	2610	12.31	8324	22.6	BoLA-MHCI*cm13:01	1832	8.64	1320	3.58	BoLA-3*004:04/BoLA-3*083:01	279	1.32	1235	3.35												BoLA-MHCI*br7:01	2208	10.41	5111	13.88	BoLA-MHCI*br15:01	2539	11.97	4103	11.14
Zambia_646	Barotse	Sanga	Senanga	Nande		8575	20056	HP1.12.5	HP1.14.2				BoLA-3*073:AE	3346	18.6	11646	36.27	BoLA-3*004:AB	313	1.74	1120	3.49	BoLA-MHCI*cm1:02	292	1.62	463	1.44												BoLA-MHCI*cm10:01	1791	9.95	4114	12.81	BoLA-MHCI*cm13:01	2356	13.09	1213	3.78	BoLA-3*004:02/BoLA-3*053:01/BoLA-3*081:01
Zambia_647	Barotse	Sanga	Senanga	Nande		6173	9380	HP1.79.1	HP1.136.1				BoLA-MHCI*br7:01	2389	23.98	2743	21.26	BoLA-MHCI*br15:01	2044	20.52	2091	16.21																	BoLA-MHCI*br30:01	1142	11.46	1852	14.36	BoLA-4*094:01:AA	261	2.62	1980	15.35	BoLA-3*098:01N
Zambia_649	Barotse	Sanga	Senanga	Nande		745	6550	HP1.12.5	HP1.113.1				BoLA-3*073:AE	237	18.56	3117	34.61	BoLA-3*004:AB	16	1.25	414	4.6	BoLA-MHCI*cm1:02	16	1.25	190	2.11												BoLA-1*042:AA	407	31.87	2307	25.61	BoLA-MHCI*cm22:01	51	3.99	312	3.46
Zambia_650	Barotse	Sanga	Senanga	Nande		8009	17456	HP1.14.2	HP1.113.1				BoLA-MHCI*cm10:01	2311	13.88	5603	19.84	BoLA-MHCI*cm13:01	1648	9.9	733	2.59	BoLA-3*004:02/BoLA-3*053:01/BoLA-3*081:01	472	2.84	1826	6.46												BoLA-1*042:AA	2661	15.99	7047	24.95	BoLA-MHCI*cm22:01	627	3.77	1316	4.66
Zambia_651	Barotse	Sanga	Senanga	Nande	Homozygous	7939	17666	HP1.69.1					BoLA-3*080:01	4718	36.36	13743	57.03	BoLA-2*057:01	2892	22.29	2661	11.04	BoLA-3*033:01N	190	1.46	536	2.22	BoLA-6*090:01	25	0.19	470	1.95
Zambia_652	Barotse	Sanga	Senanga	Nande		7550	21181	HP1.14.1	HP1.95.3				BoLA-MHCI*cm10:01	2832	16.42	7723	19.3	BoLA-MHCI*cm13:01	2457	14.25	946	2.36	BoLA-3*004:04/BoLA-3*083:01	389	2.26	1530	3.82												BoLA-MHCI*br1:03	1081	6.27	8450	21.11	BoLA-3*004:03	648	3.76	2045	5.11
Zambia_653	Barotse	Sanga	Senanga	Nande		7500	16619	HP1.69.1	HP1.14.2				BoLA-3*080:01	1827	13.39	7035	28.04	BoLA-2*057:01	1611	11.8	2369	9.44	BoLA-6*090:01	16	0.12	316	1.26	BoLA-3*033:01N	69	0.51	222	0.88							BoLA-MHCI*cm10:01	1347	9.87	3376	13.46	BoLA-MHCI*cm13:01	1992	14.6	1109	4.42	BoLA-3*004:02/BoLA-3*053:01/BoLA-3*081:01
Zambia_654	Barotse	Sanga	Senanga	Nande		7340	12119	HP1.128.1	HP1.H2.1				BoLA-MHCI*zm21:01	4045	32.45	5638	32.23	BoLA-2*048:01	1258	10.09	1334	7.63																	BoLA-5*039:01	1829	14.67	4557	26.05
Zambia_655	Barotse	Sanga	Senanga	Nande		5686	10460	HP1.43.1	HP1.134.1				BoLA-3*050:AA	1314	14.14	3820	25.67	BoLA-MHCI*ke12:01	1927	20.74	2649	17.8	BoLA-3*004:AC	261	2.81	741	4.98												BoLA-MHCI*zm7:01	1162	12.51	1501	10.09	BoLA-MHCI*br32:01	954	10.27	1525	10.25
Zambia_656	Barotse	Sanga	Senanga	Nande		7348	15959	HP1.100.2	HP1.14.1				BoLA-2*032:AAN	1417	10.35	2776	11.34	BoLA-4*063:01	1314	9.6	2067	8.44	BoLA-3*078:01/BoLA-3*078:02	554	4.05	2629	10.74												BoLA-MHCI*cm10:01	1718	12.55	5062	20.68	BoLA-MHCI*cm13:01	1875	13.7	1254	5.12	BoLA-3*004:04/BoLA-3*083:01
Zambia_657	Barotse	Sanga	Senanga	Nande		8906	24907	HP1.12.5	HP1.21.1				BoLA-3*073:AE	3265	13.84	14719	30.3	BoLA-3*004:AB	410	1.74	1536	3.16	BoLA-MHCI*cm1:02	221	0.94	429	0.88												BoLA-MHCI*cm9:01	3517	14.91	3356	6.91	BoLA-3*017:AB	1182	5.01	2859	5.89	BoLA-3*004:02:AB
Zambia_658	Barotse	Sanga	Senanga	Nande		5222	11748	HP1.12.5	HP1.14.1				BoLA-3*073:AE	1665	17.77	6262	34	BoLA-3*004:AB	257	2.74	1022	5.55	BoLA-MHCI*cm1:02	184	1.96	404	2.19												BoLA-MHCI*cm10:01	1128	12.04	2862	15.54	BoLA-MHCI*cm13:01	1733	18.49	899	4.88	BoLA-3*004:04/BoLA-3*083:01
Zambia_659	Barotse	Sanga	Senanga	Nande		5749	12614	HP1.52.3	HP1.135.1				BoLA-MHCI*gb20:01	2480	25.77	4804	26.01	BoLA-2*016:02/BoLA-2*016:03	1301	13.52	1442	7.81	BoLA-3*004:02/BoLA-3*053:01/BoLA-3*081:01	416	4.32	1438	7.79	BoLA-6*091:01	31	0.32	461	2.5							BoLA-5*072:01	1252	13.01	3567	19.31	BoLA-6*090:AB	18	0.19	289	1.56
Zambia_660	Barotse	Sanga	Senanga	Nande		1803	3362	unHP1.61.2	HP1.H2.1				BoLA-3*066:AB	830	30.08	1438	31.35	BoLA-3*004:03	212	7.68	481	10.49																	BoLA-5*039:01	675	24.47	1246	27.16
Zambia_661	Barotse	Sanga	Senanga	Nande		5775	12940	HP1.12.5	HP1.113.1				BoLA-3*073:AE	2310	22.92	7111	39.41	BoLA-3*004:AB	357	3.54	1081	5.99	BoLA-MHCI*cm1:02	259	2.57	353	1.96												BoLA-1*042:AA	1864	18.5	3224	17.87	BoLA-MHCI*cm22:01	892	8.85	948	5.25
Zambia_663	Barotse	Sanga	Senanga	Nande		4134	6724	HP1.17.1	HP1.H2.1				BoLA-MHCI*cm2:01	2134	32.63	2867	31.63	BoLA-2*060:01	605	9.25	634	6.99	BoLA-6*093:01	26	0.4	689	7.6												BoLA-5*039:01	1300	19.88	2401	26.49
Zambia_664	Barotse	Sanga	Senanga	Nande		7027	18874	HP1.12.5	HP1.113.1				BoLA-3*073:AE	2942	28.77	10791	46.12	BoLA-3*004:AB	425	4.16	1626	6.95	BoLA-MHCI*cm1:02	249	2.43	393	1.68												BoLA-1*042:AA	2081	20.35	4234	18.1	BoLA-MHCI*cm22:01	1208	11.81	1539	6.58
Zambia_665	Barotse	Sanga	Senanga	Nande		4633	12164	HP1.95.1	HP1.74.1				BoLA-MHCI*br1:01	1705	17.5	5651	26.38	BoLA-3*004:03	1001	10.2761	2035	9.49869																	BoLA-3*010:01/BoLA-3*010:02	1693	17.38	3832	17.89	BoLA-3*004:02/BoLA-3*053:01/BoLA-3*081:01	1030	10.57	2379	11.1	BoLA-MHCI*br19:01#
Zambia_666	Barotse	Sanga	Senanga	Nande		9495	18538	HP1.17.1	HP1.H2.1				BoLA-MHCI*cm2:01	5227	28.71	7528	24.07	BoLA-2*060:01	1636	8.99	2071	6.62	BoLA-6*093:01	58	0.32	1565	5												BoLA-5*039:01	2447	13.44	6879	21.99
Zambia_667	Barotse	Sanga	Senanga	Nande		10584	24342	HP1.14.2	HP1.113.1				BoLA-MHCI*cm10:01	3992	16.07	9358	21.86	BoLA-MHCI*cm13:01	1935	7.79	890	2.08	BoLA-3*004:02/BoLA-3*053:01/BoLA-3*081:01	492	1.98	2233	5.22												BoLA-1*042:AA	3068	12.35	8884	20.75	BoLA-MHCI*cm22:01	735	2.96	1693	3.95
Zambia_668	Barotse	Sanga	Senanga	Nande		8408	21718	HP1.79.1	HP1.17.1				BoLA-MHCI*br7:01	2563	14.43	6122	14.75	BoLA-MHCI*br15:01	2079	11.71	4521	10.89																	BoLA-MHCI*cm2:01	2772	15.61	6277	15.12	BoLA-2*060:01	791	4.45	1655	3.99	BoLA-6*093:01
Zambia_669	Barotse	Sanga	Senanga	Nande		751	2901	HP1.113.1	HP1.74.1				BoLA-1*042:AA	447	41.43	1350	37.58	BoLA-MHCI*cm22:01	150	13.9	293	8.16																	BoLA-3*004:02/BoLA-3*053:01/BoLA-3*081:01	107	9.92	700	19.49	BoLA-3*010:01/BoLA-3*010:02	30	2.78	473	13.17	BoLA-MHCI*br19:01#
Zambia_670	Barotse	Sanga	Senanga	Nande		11346	20650	HP1.14.2	HP1.14.1				BoLA-MHCI*cm10:01	5681	24.42	14547	39.92	BoLA-MHCI*cm13:01	4904	21.08	2893	7.94	BoLA-3*004:02/BoLA-3*053:01/BoLA-3*081:01	438	1.88	1923	5.28												BoLA-MHCI*cm10:01	5681	24.42	14547	39.92	BoLA-MHCI*cm13:01	4904	21.08	2893	7.94	BoLA-3*004:04/BoLA-3*083:01
Zambia_671	Barotse	Sanga	Senanga	Nande		9111	19305	HP1.69.1	HP1.134.1				BoLA-3*080:01	2872	15.22	10547	33.7	BoLA-2*057:01	1652	8.76	1353	4.32	BoLA-6*090:01	16	0.08	278	0.89	BoLA-3*033:01N	50	0.27	172	0.55							BoLA-MHCI*br32:01	2077	11.01	3397	10.85	BoLA-MHCI*zm7:01	2264	12	3071	9.81
Zambia_672	Barotse	Sanga	Senanga	Nande		9926	13739	HP1.125.1	HP1.128.1				BoLA-2*030:01:AA	3454	17.28	4610	21.54	BoLA-MHCI*zm19:01	2468	12.35	1997	9.33	BoLA-MHCI*cm1:01	266	1.33	570	2.66												BoLA-MHCI*zm21:01	2614	13.08	4927	23.02	BoLA-2*048:01	1024	5.12	1246	5.82
Zambia_673	Barotse	Sanga	Senanga	Nande		8865	18499	HP1.118.1	HP1.74.1				BoLA-2*069:AA	6700	43.54	9323	32.92	BoLA-1*067:AA	355	2.31	20	0.07																	BoLA-3*004:02/BoLA-3*053:01/BoLA-3*081:01	1024	6.65	3916	13.83	BoLA-3*010:01/BoLA-3*010:02	555	3.61	4339	15.32	BoLA-MHCI*br19:01#
Zambia_674	Barotse	Sanga	Senanga	Nande		5051	4110	HP1.21.1	HP1.14.1				BoLA-MHCI*cm9:01	1892	28.58	1006	20.56	BoLA-3*017:AB	671	10.13	929	18.98	BoLA-3*004:02:AB	247	3.73	371	7.58	BoLA-6*092:AA	11	0.17	329	6.72							BoLA-MHCI*cm13:01	1250	18.88	398	8.13	BoLA-MHCI*cm10:01	761	11.49	695	14.2	BoLA-3*004:04/BoLA-3*083:01
Zambia_675	Barotse	Sanga	Senanga	Nande		9204	13801	HP1.100.2	HP1.79.1				BoLA-2*032:AAN	1661	9.67	2470	11.74	BoLA-4*063:01	1458	8.49	1669	7.93	BoLA-3*078:01/BoLA-3*078:02	570	3.32	1943	9.23												BoLA-MHCI*br7:01	2631	15.32	3708	17.62	BoLA-MHCI*br15:01	2591	15.09	3005	14.28
Zambia_676	Barotse	Sanga	Senanga	Nande		5740	9304	HP1.14.1	HP1.118.1				BoLA-MHCI*cm10:01	2066	16.93	4624	25.25	BoLA-MHCI*cm13:01	1133	9.28	1103	6.02	BoLA-3*004:04/BoLA-3*083:01	217	1.78	543	2.97												BoLA-2*069:AA	2156	17.67	2907	15.88	BoLA-1*067:AA	82	0.67	0	0
Zambia_677	Barotse	Sanga	Senanga	Nande		4078	6815	HP1.14.1	HP1.100.2				BoLA-MHCI*cm10:01	950	12.1	2253	18.34	BoLA-MHCI*cm13:01	1253	15.96	1258	10.24	BoLA-3*004:04/BoLA-3*083:01	167	2.13	434	3.53												BoLA-2*032:AAN	635	8.09	1123	9.14	BoLA-4*063:01	661	8.42	807	6.57	BoLA-3*078:01/BoLA-3*078:02
Zambia_678	Barotse	Sanga	Senanga	Nande		6751	7816	HP1.A15.1	HP1.H2.2				BoLA-1*009:01	3077	26.13	2882	22.53	BoLA-4*024:01:01:01/BoLA-4*024:01:01:02	1485	12.61	1186	9.27	BoLA-2*025:01	623	5.29	139	1.09												BoLA-5*039:AA	1381	11.73	3412	26.67
Zambia_679	Barotse	Sanga	Senanga	Nande		6180	9713	HP1.14.1	HP1.95.1				BoLA-MHCI*cm10:01	2389	19.51	3545	21.46	BoLA-MHCI*cm13:01	1946	15.89	1095	6.63	BoLA-3*004:04/BoLA-3*083:01	279	2.28	665	4.03												BoLA-MHCI*br1:01	1091	8.91	3423	20.72	BoLA-3*004:03	373	3.05	849	5.14
Zambia_680	Barotse	Sanga	Senanga	Nande	No For1Rev2	0	2318	HP1.21.1	HP1.14.1				BoLA-MHCI*cm9:01	0	0	536	17.31	BoLA-3*017:AB	0	0	502	16.21	BoLA-3*004:02:AB	0	0	199	6.43	BoLA-6*092:AA	0	0	103	3.33							BoLA-MHCI*cm10:01	0	0	496	16.02	BoLA-3*004:04/BoLA-3*083:01	0	0	224	7.23	BoLA-MHCI*cm13:01
Zambia_681	Barotse	Sanga	Senanga	Nande		5700	6743	HP1.21.1	HP1.H2.1				BoLA-MHCI*cm9:01	2261	23.18	1642	15.54	BoLA-3*017:AB	1147	11.76	1426	13.49	BoLA-3*004:02:AB	291	2.98	429	4.06	BoLA-6*092:AA	68	0.7	410	3.88							BoLA-5*039:01	1817	18.63	2702	25.57
Zambia_683	Barotse	Sanga	Senanga	Nande	Homozygous	5370	5818	HP1.21.1					BoLA-MHCI*cm9:01	3099	38.62	2612	32.51	BoLA-3*017:AB	1714	21.36	1915	23.84	BoLA-3*004:02:AB	479	5.97	796	9.91	BoLA-6*092:AA	68	0.85	493	6.14
Zambia_685	Barotse	Sanga	Senanga	Nande		1814	7187	HP1.11.1	HP1.136.1				BoLA-3*059:01	978	34.56	3432	33.92	BoLA-3*058:AA	604	21.34	2090	20.65																	BoLA-MHCI*br30:01	189	6.68	750	7.41	BoLA-4*094:01:AA	25	0.88	834	8.24	BoLA-3*098:01N#
Zambia_699	Barotse	Sanga	Senanga	Nande		2658	5600	HP1.74.1	HP1.135.1				BoLA-3*010:01/BoLA-3*010:02	751	19.76	2076	25.82	BoLA-3*004:02/BoLA-3*053:01/BoLA-3*081:01	468	12.31	894	11.12	BoLA-MHCI*br19:01#	2	0.05262	16	0.199												BoLA-5*072:01	1270	33.41	2190	27.24	BoLA-6*090:AB	24	0.63	225	2.8
Zambia_700	Barotse	Sanga	Senanga	Nande		4168	8634	HP1.79.1	HP1.113.1				BoLA-MHCI*br15:01	1202	20.08	2462	17.84	BoLA-MHCI*br7:01	1149	19.2	2165	15.69																	BoLA-1*042:AA	1374	22.96	3113	22.56	BoLA-MHCI*cm22:01	256	4.28	396	2.87
Zambia_701	Angoni	BI	Lundazi	Katube		2987	6134	HP1.10.3	HP1.A15v.2				BoLA-3*038:01:AA	770	14.56	2271	24.84	BoLA-2*096:01	883	16.7	1178	12.89	BoLA-3*004:02/BoLA-3*053:01/BoLA-3*081:01	161	3.04	520	5.69	BoLA-MHCI*cm41:02	10	0.19	155	1.7							BoLA-1*009:AA	790	14.94	1199	13.12	BoLA-4*024:01:01:01/BoLA-4*024:01:01:02	313	5.92	572	6.26
Zambia_702	Angoni	BI	Lundazi	Katube		2657	4655	HP1.69.1	HP1.73.2				BoLA-3*080:01	726	15.9	2213	33.11	BoLA-2*057:01	575	12.59	565	8.45	BoLA-3*033:01N	42	0.92	107	1.6	BoLA-6*090:01	6	0.13	115	1.72							BoLA-6*015:AB	876	19.18	1044	15.62	BoLA-2*008:AA	405	8.87	395	5.91	BoLA-6*091:01
Zambia_703	Angoni	BI	Lundazi	Katube		4138	8740	HP1.20.4	HP1.69.1				BoLA-MHCI*cm8:04	1845	22.71	4599	32.09	BoLA-MHCI*cm40:02	0	0	115	0.8																	BoLA-3*080:01	1060	13.05	2830	19.75	BoLA-2*057:01	1113	13.7	915	6.39	BoLA-6*090:01
Zambia_704	Angoni	BI	Lundazi	Katube		3940	7400	HP1.21.2	HP1.119.1				BoLA-MHCI*cm9:03	1261	14.63	1031	8.08	BoLA-3*017:AB	541	6.28	1739	13.63	BoLA-3*004:02:AB	153	1.78	676	5.3	BoLA-6*092:AA	6	0.07	289	2.27							BoLA-2*022:AA	1289	14.96	2259	17.71	BoLA-MHCI*cm24:01	670	7.77	1322	10.36
Zambia_705	Angoni	BI	Lundazi	Katube		1165	1629	HP1.10.3	HP1.12.5				BoLA-2*096:01	405	22.03	293	12.75	BoLA-3*038:01:AA	262	14.25	368	16.01	BoLA-3*004:02/BoLA-3*053:01/BoLA-3*081:01	71	3.86	110	4.79	BoLA-MHCI*cm41:02	5	0.27	45	1.96							BoLA-3*073:AE	314	17.08	660	28.72	BoLA-3*004:AB	71	3.86	95	4.13	BoLA-MHCI*cm1:02
Zambia_706	Angoni	BI	Lundazi	Katube		2606	4643	HP1.10.3	HP1.73.2				BoLA-3*038:01:AA	728	14.22	1701	24.25	BoLA-2*096:01	686	13.4	894	12.74	BoLA-3*004:02/BoLA-3*053:01/BoLA-3*081:01	136	2.66	419	5.97	BoLA-MHCI*cm41:02	3	0.06	120	1.71							BoLA-6*015:AB	667	13.03	972	13.86	BoLA-2*008:AA	342	6.68	303	4.32	BoLA-6*091:01
Zambia_707	Angoni	BI	Lundazi	Katube		2741	5686	HP1.20.4	HP1.61.1				BoLA-MHCI*cm8:04	1354	29.56	3560	43.57	BoLA-MHCI*cm40:02	0	0	80	0.98																	BoLA-3*066:03	1010	22.05	1262	15.44	BoLA-3*004:03	310	6.77	558	6.83	BoLA-6*091:01
Zambia_708	Angoni	BI	Lundazi	Katube		1332	1311	HP1.44.1	HP1.73.2				BoLA-MHCI*ke1:01	489	20.88	551	29.96	BoLA-3*004:AD	135	5.76	178	9.68																	BoLA-6*015:AB	409	17.46	344	18.71	BoLA-2*008:AA	266	11.36	156	8.48	BoLA-6*091:01
Zambia_709	Angoni	BI	Lundazi	Katube		3266	282	HP1.10.3	HP1.12.5				BoLA-2*096:01	1081	13.88	43	12.25	BoLA-3*038:01:AA	769	9.88	67	19.09	BoLA-3*004:02/BoLA-3*053:01/BoLA-3*081:01	193	2.48	16	4.56	BoLA-MHCI*cm41:02	8	0.1	12	3.42							BoLA-3*073:AE	876	11.25	128	36.47	BoLA-3*004:AB	205	2.63	12	3.42	BoLA-MHCI*cm1:02
Zambia_710	Angoni	BI	Lundazi	Katube		3109	6707	HP1.69.1	HP1.28.1				BoLA-3*080:01	1325	24.37	4861	53.41	BoLA-2*057:01	817	15.03	1259	13.83	BoLA-6*090:01	7	0.13	244	2.68	BoLA-3*033:01N	28	0.52	104	1.14							BoLA-2*054:AA	718	13.21	36	0.4	BoLA-1*067:AA	152	2.8	5	0.05
Zambia_711	Angoni	BI	Lundazi	Katube		3175	5874	HP1.10.3	HP1.124.1				BoLA-3*038:01:AA	881	15.42	1554	18.74	BoLA-2*096:01	842	14.73	855	10.31	BoLA-3*004:02/BoLA-3*053:01/BoLA-3*081:01	152	2.66	357	4.31	BoLA-MHCI*cm41:02	12	0.21	115	1.39							BoLA-3*050:AF	712	12.46	2099	25.31	BoLA-3*037:01	544	9.52	837	10.09
Zambia_712	Angoni	BI	Lundazi	Katube		3063	7049	HP1.69.1	HP1.28.1				BoLA-3*080:01	1434	26.37	5745	61.01	BoLA-2*057:01	760	13.98	778	8.26	BoLA-3*033:01N	59	1.08	149	1.58	BoLA-6*090:01	8	0.15	157	1.67							BoLA-2*054:AA	620	11.4	21	0.22	BoLA-1*067:AA	136	2.5	13	0.14
Zambia_713	Angoni	BI	Lundazi	Katube		3543	8347	HP1.69.1	HP1.79.2				BoLA-3*080:01	811	10.43	4191	31.26	BoLA-2*057:01	616	7.92	685	5.11	BoLA-6*090:01	5	0.06	110	0.82	BoLA-3*033:01N	20	0.26	71	0.53							BoLA-MHCI*br15:02	1172	15.07	1663	12.4	BoLA-MHCI*br7:01	860	11.06	1460	10.89
Zambia_714	Angoni	BI	Lundazi	Katube		2545	4690	HP1.140.1	HP1.69.1				BoLA-3*050:AE	687	16.51	1708	26.31	BoLA-2*047:01	681	16.37	860	13.25	BoLA-3*004:04/BoLA-3*083:01	97	2.33	155	2.39												BoLA-3*080:01	652	15.67	1621	24.97	BoLA-2*057:01	395	9.49	232	3.57	BoLA-6*090:01
Zambia_715	Angoni	BI	Lundazi	Katube		1642	2719	HP1.46.5	HP1.107.1				BoLA-MHCI*cm4:08	551	18.81	877	23.99	BoLA-2*008:AA	272	9.28	227	6.21	BoLA-3*004:04/BoLA-3*083:01	154	5.26	317	8.67	BoLA-6*091:01	4	0.14	87	2.38							BoLA-MHCI*cm10:02	453	15.46	650	17.78	BoLA-3*087:01:AA	131	4.47	273	7.47	BoLA-MHCI*cm36:01
Zambia_716	Angoni	BI	Lundazi	Katube		1853	4808	HP1.21.2	HP1.44.1				BoLA-MHCI*cm9:03	763	21.7	945	13.03	BoLA-3*017:AB	313	8.9	1019	14.05	BoLA-3*004:02:AB	84	2.39	370	5.1	BoLA-6*092:AA	16	0.46	342	4.71							BoLA-MHCI*ke1:01	439	12.49	1379	19.01	BoLA-3*004:AD	234	6.66	745	10.27
Zambia_717	Angoni	BI	Lundazi	Katube	4 haplotypes	2010	5602	HP1.44.1	HP1.10.3	HP1.12.5	HP1.28.1		BoLA-MHCI*ke1:01	595	13.96	2526	28.15	BoLA-3*004:AD	395	9.27	1911	21.3																	BoLA-3*038:01:AA	55	1.29	275	3.07	BoLA-2*096:01	64	1.5	155	1.73	BoLA-3*004:02/BoLA-3*053:01/BoLA-3*081:01#
Zambia_718	Angoni	BI	Lundazi	Katube		1971	4230	HP1.123.1	HP1.28.1				BoLA-3*050:AC	806	24.76	2999	51.73	BoLA-3*004:04/BoLA-3*083:01	131	4.02	477	8.23	BoLA-6*040:01	28	0.86	556	9.59	BoLA-2*025:01	317	9.74	55	0.95							BoLA-2*054:AA	549	16.87	16	0.28	BoLA-1*067:AA	98	3.01	8	0.14
Zambia_719	Angoni	BI	Lundazi	Katube		2165	5148	HP1.10.3	HP1.12.5				BoLA-2*096:01	871	21.69	986	12.28	BoLA-3*038:01:AA	463	11.53	1160	14.45	BoLA-3*004:02/BoLA-3*053:01/BoLA-3*081:01	105	2.62	370	4.61	BoLA-MHCI*cm41:02	16	0.4	243	3.03							BoLA-3*073:AE	581	14.47	1885	23.48	BoLA-3*004:AB	98	2.44	320	3.99	BoLA-6*090:01
Zambia_720	Angoni	BI	Lundazi	Katube		1567	2523	HP1.44.1	HP1.A15v.2				BoLA-MHCI*ke1:01	580	22.93	1111	33.64	BoLA-3*004:AD	183	7.24	349	10.57																	BoLA-1*009:AA	564	22.3	698	21.13	BoLA-4*024:01:01:01/BoLA-4*024:01:01:02	221	8.74	339	10.26
Zambia_721	Angoni	BI	Lundazi	Katube		2668	6322	HP1.119.1	HP1.107.1				BoLA-2*022:AA	1178	23.91	1994	19.85	BoLA-MHCI*cm24:01	532	10.8	1301	12.95																	BoLA-MHCI*cm10:02	732	14.86	1876	18.68	BoLA-3*087:01:AA	186	3.78	833	8.29	BoLA-MHCI*cm36:01
Zambia_722	Angoni	BI	Lundazi	Katube		2027	4962	HP1.79.2	HP1.A15v.2				BoLA-MHCI*br15:02	577	15.52	1297	18.4	BoLA-MHCI*br7:01	449	12.08	1060	15.04																	BoLA-1*009:AA	684	18.4	1695	24.05	BoLA-4*024:01:01:01/BoLA-4*024:01:01:02	258	6.94	685	9.72
Zambia_727	Angoni	BI	Lundazi	Katube		504	174	HP1.113.1	HP1.3.1				BoLA-1*042:AA	148	20.11	65	28.63	BoLA-MHCI*cm22:01	84	11.41	36	15.86																	BoLA-2*079:01	126	17.12	51	22.47	BoLA-2*016:02/BoLA-2*016:03	99	13.45	17	7.49	BoLA-MHCI*gb5:01
Zambia_728	Angoni	BI	Lundazi	Katube		166	107	HP1.69.1	HP1.125.1				BoLA-3*080:01	30	11.86	70	50	BoLA-2*057:01	39	15.42	5	3.57	BoLA-3*033:01N	2	0.79	4	2.86	BoLA-6*090:01	0	0	2	1.43							BoLA-2*030:01:AA	54	21.34	13	9.29	BoLA-MHCI*zm19:01	39	15.42	9	6.43	BoLA-MHCI*cm1:01
Zambia_730	Angoni	BI	Lundazi	Katube		616	238	HP1.50.1	HP1.28.1				BoLA-MHCI*cm10:01	248	25.94	105	32.11	BoLA-MHCI*ke5:01	147	15.38	77	23.55	BoLA-3*078:01/BoLA-3*078:02	73	7.64	32	9.79												BoLA-2*054:AA	93	9.73	3	0.92	BoLA-1*067:AA	22	2.3	0	0
Zambia_736	Angoni	BI	Lundazi	Katube		164	128	HP1.140.1	HP1.12.5				BoLA-2*047:01	54	21.51	25	14.12	BoLA-3*050:AE	35	13.94	37	20.9	BoLA-3*004:04/BoLA-3*083:01	8	3.18725	4	2.25989												BoLA-3*073:AE	53	21.12	55	31.07	BoLA-3*004:AB	14	5.58	6	3.39
Zambia_737	Angoni	BI	Lundazi	Katube		3898	6780	HP1.BF4.1	HP1.79.2				BoLA-6*015:01	1270	16.92	2185	21.18	BoLA-2*045:01/BoLA-2*045:02	740	9.86	1438	13.94																	BoLA-MHCI*br15:02	1119	14.9	1701	16.49	BoLA-MHCI*br7:01	708	9.43	1314	12.74
Zambia_738	Angoni	BI	Lundazi	Katube	Homozygous	329	161	HP1.61.1					BoLA-3*066:03	259	58.86	116	56.59	BoLA-3*004:03	53	12.05	32	15.61	BoLA-6*091:01	4	0.91	8	3.9
Zambia_739	Angoni	BI	Lundazi	Katube		175	193	HP1.109.1	HP1.20.4				BoLA-MHCI*ke7:01	71	28.06	84	30.77	BoLA-5*003:AA	12	4.74	15	5.49																	BoLA-MHCI*cm8:04	88	34.78	83	30.4	BoLA-MHCI*cm40:02	0	0	5	1.83
Zambia_741	Angoni	BI	Lundazi	Katube	No For3Rev1	193	96	HP1.44.1	HP1.H2.1				BoLA-MHCI*ke1:01	72	27.69	32	25.2	BoLA-3*004:AD	23	8.85	17	13.39																	BoLA-5*039:01	87	33.46	41	32.28
Zambia_742	Angoni	BI	Lundazi	Katube		176	155	HP1.101.2	HP1.12.5				BoLA-2*089:AB	70	27.34	23	10.36	BoLA-4*094:01	19	7.42	25	11.26	BoLA-3*004:04/BoLA-3*083:01	25	9.77	10	4.5												BoLA-3*073:AE	50	19.53	81	36.49	BoLA-3*004:AB	12	4.69	10	4.5	BoLA-6*090:01
Zambia_743	Angoni	BI	Lundazi	Katube		1147	418	HP1.79.1	unHP1.102.3				BoLA-MHCI*br15:01	313	19.45	87	15.45	BoLA-MHCI*br7:01	275	17.09	99	17.58																	BoLA-4*095:AB	259	16.1	88	15.63	BoLA-2*075:01	187	11.62	97	17.23	BoLA-3*004:04/BoLA-3*083:01
Zambia_744	Angoni	BI	Lundazi	Katube	No For3Rev1	179	83	HP1.117.1	HP1.44.1				BoLA-4*063:01	37	13.5	16	12.6	BoLA-3*078:01/BoLA-3*078:02	30	10.95	15	11.81	BoLA-2*057:AB	27	9.85	10	7.87												BoLA-MHCI*ke1:01	44	16.06	23	18.11	BoLA-3*004:AD	37	13.5	14	11.02
Zambia_745	Angoni	BI	Lundazi	Katube		172	140	HP1.12.5	HP1.BF4.1				BoLA-3*073:AE	67	28.03	69	32.86	BoLA-3*004:AB	10	4.18	12	5.71	BoLA-6*090:01	0	0	4	1.9												BoLA-6*015:01	51	21.34	34	16.19	BoLA-2*045:01/BoLA-2*045:02	42	17.57	15	7.14
Zambia_747	Angoni	BI	Lundazi	Katube		921	1128	HP1.69.1	HP1.A15v.2				BoLA-3*080:01	290	21.29	646	44.55	BoLA-2*057:01	179	13.14	95	6.55	BoLA-6*090:01	0	0	27	1.86	BoLA-3*033:01N	11	0.81	8	0.55							BoLA-1*009:AA	349	25.62	217	14.97	BoLA-4*024:01:01:01/BoLA-4*024:01:01:02	83	6.09	100	6.9
Zambia_748	Angoni	BI	Lundazi	Katube		233	167	HP1.61.1	HP1.21.2				BoLA-3*066:03	88	27.76	60	26.32	BoLA-3*004:03	24	7.57	26	11.4	BoLA-6*091:01	0	0	7	3.07												BoLA-MHCI*cm9:03	91	28.71	32	14.04	BoLA-3*017:AB	25	7.89	22	9.65	BoLA-3*004:02:AB
Zambia_750	Angoni	BI	Lundazi	Katube		920	1197	HP1.12.5	HP1.101.2				BoLA-3*073:AE	393	30.14	623	37.26	BoLA-3*004:AB	84	6.44	80	4.78	BoLA-6*090:01	7	0.54	34	2.03												BoLA-2*089:AB	268	20.55	182	10.89	BoLA-4*094:01	87	6.67	261	15.61	BoLA-3*004:04/BoLA-3*083:01
Zambia_751	Angoni	BI	Lundazi	Katube		1275	1032	HP1.119.1	HP1.101.2				BoLA-2*022:AA	424	21.99	228	16.78	BoLA-MHCI*cm24:01	305	15.82	184	13.54																	BoLA-2*089:AB	310	16.08	235	17.29	BoLA-4*094:01	117	6.07	287	21.12	BoLA-3*004:04/BoLA-3*083:01
Zambia_757	Angoni	BI	Lundazi	Katube	4 haplotypes	333	203	HP1.20.4	HP1.A15v.2	HP1.140.1	HP1.116.1		BoLA-MHCI*cm8:04	126	27.1	104	36.11	BoLA-MHCI*cm40:02	0	0	3	1.04																	BoLA-1*009:AA	124	26.67	46	15.97	BoLA-4*024:01:01:01/BoLA-4*024:01:01:02	32	6.88	15	5.21
Zambia_758	Angoni	BI	Lundazi	Katube		263	180	HP1.116.1	HP1.79.1				BoLA-MHCI*zm1:01	113	32.75	52	22.13	BoLA-MHCI*cm41:05	6	1.74	30	12.77	BoLA-3*004:02:AC	14	4.06	0	0												BoLA-MHCI*br7:01	74	21.45	47	20	BoLA-MHCI*br15:01	53	15.36	39	16.6
Zambia_759	Angoni	BI	Lundazi	Katube		1276	1461	HP1.12.5	HP1.21.2				BoLA-3*073:AE	418	22.52	743	37.56	BoLA-3*004:AB	87	4.69	88	4.45	BoLA-6*090:01	6	0.32	36	1.82												BoLA-MHCI*cm9:03	450	24.25	223	11.27	BoLA-3*017:AB	215	11.58	191	9.66	BoLA-3*004:02:AB
Zambia_760	Angoni	BI	Lundazi	Katube		350	378	HP1.61.1	HP1.12.5				BoLA-3*066:03	164	32.8	113	22.29	BoLA-3*004:03	40	8	38	7.5	BoLA-6*091:01	0	0	4	0.79												BoLA-3*073:AE	120	24	164	32.35	BoLA-3*004:AB	21	4.2	39	7.69	BoLA-6*090:01
Zambia_762	Angoni	BI	Lundazi	Katube		470	191	HP1.79.2	HP1.100.2				BoLA-MHCI*br15:02	143	21.09	56	22.95	BoLA-MHCI*br7:01	112	16.52	50	20.49																	BoLA-4*063:01	98	14.45	31	12.7	BoLA-2*032:AAN	78	11.5	30	12.3	BoLA-3*078:01/BoLA-3*078:02
Zambia_763	Angoni	BI	Lundazi	Katube	No For3Rev1	140	61	HP1.116.1	HP1.107.1				BoLA-MHCI*zm1:01	59	28.64	12	15.19	BoLA-MHCI*cm41:05	2	0.97	14	17.72	BoLA-3*004:02:AC	12	5.83	0	0												BoLA-MHCI*cm10:02	46	22.33	22	27.85	BoLA-3*087:01:AA	12	5.83	6	7.59	BoLA-MHCI*cm36:01
Zambia_765	Angoni	BI	Lundazi	Katube	No For3Rev1	203	84	HP1.50.1	HP1.44.1				BoLA-MHCI*cm10:01	65	22.11	21	17.95	BoLA-MHCI*ke5:01	27	9.18	15	12.82	BoLA-3*078:01/BoLA-3*078:02	18	6.12	12	10.26												BoLA-MHCI*ke1:01	69	23.47	23	19.66	BoLA-3*004:AD	19	6.46	13	11.11
Zambia_766	Angoni	BI	Lundazi	Katube		568	570	HP1.20.4	HP1.H2.1				BoLA-MHCI*cm8:04	305	39.87	380	51.01	BoLA-MHCI*cm40:02	0	0	4	0.54																	BoLA-5*039:01	246	32.16	171	22.95
Zambia_767	Angoni	BI	Lundazi	Katube		295	248	HP1.140.1	HP1.116.1				BoLA-3*050:AE	92	22.22	93	27.6	BoLA-2*047:01	103	24.88	55	16.32	BoLA-3*004:04/BoLA-3*083:01	11	2.66	13	3.86												BoLA-MHCI*zm1:01	71	17.15	47	13.95	BoLA-MHCI*cm41:05	5	1.21	32	9.5	BoLA-3*004:02:AC
Zambia_769	Angoni	BI	Lundazi	Katube		129	110	HP1.12.5	HP1.79.2				BoLA-3*073:AE	44	23.91	68	46.26	BoLA-3*004:AB	9	4.89	11	7.48																	BoLA-MHCI*br15:02	35	19.02	15	10.2	BoLA-MHCI*br7:01	37	20.11	12	8.16
Zambia_770	Angoni	BI	Lundazi	Katube	No For3Rev1	130	48	HP1.10.3	HP1.118.1				BoLA-3*038:01:AA	52	27.81	22	33.33	BoLA-2*096:01	33	17.65	17	25.76	BoLA-3*004:02/BoLA-3*053:01/BoLA-3*081:01	6	3.21	2	3.03												BoLA-2*069:AA	35	18.72	7	10.61	BoLA-1*067:AA	2	1.07	0	0
Zambia_771	Angoni	BI	Lundazi	Katube		2076	3643	HP1.140.1	HP1.10.3				BoLA-3*050:AE	478	13.78	1245	24.23	BoLA-2*047:01	576	16.61	772	15.02	BoLA-3*004:04/BoLA-3*083:01	56	1.61476	91	1.77077												BoLA-3*038:01:AA	513	14.79	931	18.12	BoLA-2*096:01	410	11.82	443	8.62	BoLA-3*004:02/BoLA-3*053:01/BoLA-3*081:01
Zambia_772	Angoni	BI	Lundazi	Katube		2568	5669	HP1.123.1	HP1.107.1				BoLA-3*050:AC	1039	21.58	3156	38.3	BoLA-3*004:04/BoLA-3*083:01	114	2.37	280	3.4	BoLA-2*025:01	264	5.48	34	0.41	BoLA-6*040:01	15	0.31	276	3.35							BoLA-MHCI*cm10:02	860	17.86	1150	13.96	BoLA-3*087:01:AA	205	4.26	466	5.66	BoLA-MHCI*cm36:01
Zambia_773	Angoni	BI	Lundazi	Katube		2231	2797	HP1.79.1	HP1.28.1				BoLA-MHCI*br7:01	731	21.01	1381	38.16	BoLA-MHCI*br15:01	800	22.99	1215	33.57																	BoLA-2*054:AA	559	16.06	23	0.64	BoLA-1*067:AA	82	2.36	2	0.06
Zambia_774	Angoni	BI	Lundazi	Katube		3486	5879	HP1.44.1	HP1.118.1				BoLA-MHCI*ke1:01	1343	21.97	2857	36.18	BoLA-3*004:AD	439	7.18	1122	14.21																	BoLA-2*069:AA	1475	24.12	1776	22.49	BoLA-1*067:AA	179	2.93	24	0.3
Zambia_775	Angoni	BI	Lundazi	Katube	Homozygous	5320	7376	HP1.118.1					BoLA-2*069:AA	4684	60.6	7009	75.71	BoLA-1*067:AA	563	7.28	130	1.4
Zambia_776	Angoni	BI	Lundazi	Katube		3431	7155	HP1.10.3	HP1.44.1				BoLA-3*038:01:AA	1016	16.54	2759	25.81	BoLA-2*096:01	1073	17.47	1330	12.44	BoLA-3*004:02/BoLA-3*053:01/BoLA-3*081:01	132	2.14949	377	3.52633	BoLA-MHCI*cm41:02	8	0.13	117	1.09							BoLA-MHCI*ke1:01	1008	16.41	2400	22.45	BoLA-3*004:AD	161	2.62	436	4.08
Zambia_777	Angoni	BI	Lundazi	Katube		2579	3516	HP1.140.1	HP1.A15v.2				BoLA-3*050:AE	697	16.67	1515	32.65	BoLA-2*047:01	887	21.21	1035	22.31	BoLA-3*004:04/BoLA-3*083:01	42	1	87	1.88												BoLA-1*009:AA	635	15.18	566	12.2	BoLA-4*024:01:01:01/BoLA-4*024:01:01:02	297	7.1	282	6.08
Zambia_778	Angoni	BI	Lundazi	Katube		3208	7909	HP1.69.1	HP1.12.5				BoLA-3*080:01	1057	15.56	3283	26.02	BoLA-2*057:01	798	11.75	505	4	BoLA-6*090:01	7	0.1	79	0.63	BoLA-3*033:01N#	6	0.08835	12	0.09511							BoLA-3*073:AE	1066	15.7	3559	28.21	BoLA-3*004:AB	158	2.33	320	2.54	BoLA-MHCI*cm1:02
Zambia_779	Angoni	BI	Lundazi	Katube		2863	7279	HP1.12.5	HP1.113.1				BoLA-3*073:AE	1200	19.45	4192	38.51	BoLA-3*004:AB	182	2.95	498	4.58	BoLA-MHCI*cm1:02	109	1.77	140	1.29												BoLA-1*042:AA	808	13.1	1714	15.75	BoLA-MHCI*cm22:01	548	8.88	667	6.13
Zambia_780	Angoni	BI	Lundazi	Katube		842	623	HP1.123.1	HP1.28.1				BoLA-3*050:AC	411	34.36	532	64.1	BoLA-2*025:01	143	11.96	6	0.72	BoLA-3*004:04/BoLA-3*083:01	42	3.51	20	2.41	BoLA-6*040:01	9	0.75	44	5.3							BoLA-2*054:AA	209	17.47	4	0.48	BoLA-1*067:AA	20	1.67	2	0.24
Zambia_781	Angoni	BI	Lundazi	Katube	No For3Rev1	219	47	HP1.21.2	HP1.100.2				BoLA-MHCI*cm9:03	75	26.98	6	10.17	BoLA-3*017:AB	34	12.23	14	23.73	BoLA-3*004:02:AB	7	2.52	6	10.17	BoLA-6*092:AA	0	0	3	5.08							BoLA-4*063:01	56	20.14	8	13.56	BoLA-2*032:AAN	38	13.67	5	8.47	BoLA-3*078:01/BoLA-3*078:02
Zambia_782	Angoni	BI	Lundazi	Katube		3686	8762	HP1.69.1	HP1.113.1				BoLA-3*080:01	1367	20.43	4548	36.54	BoLA-2*057:01	750	11.21	928	7.46	BoLA-6*090:01	8	0.12	99	0.8	BoLA-3*033:01N	7	0.1	33	0.27							BoLA-1*042:AA	946	14.14	2232	17.93	BoLA-MHCI*cm22:01	584	8.73	854	6.86
Zambia_783	Angoni	BI	Lundazi	Katube	3 haplotypes	2712	2959	HP1.A15v.2	HP1.116.1	HP1.131.1			BoLA-1*009:AA	1487	35.22	1649	44	BoLA-4*024:01:01:01/BoLA-4*024:01:01:02	589	13.95	712	19	BoLA-2*025:01	374	8.86	40	1.07	BoLA-6*040:01	34	0.81	223	5.95							BoLA-MHCI*zm1:01	82	1.94	71	1.89	BoLA-MHCI*cm41:05	8	0.19	40	1.07	BoLA-3*004:02:AC
Zambia_784	Angoni	BI	Lundazi	Katube		2621	6371	HP1.109.1	HP1.123.1				BoLA-MHCI*ke7:01	1022	23.87	3212	36.12	BoLA-5*003:AA	171	3.99	332	3.73	BoLA-3*098:01N#	0	0	8	0.08996												BoLA-3*050:AC	891	20.81	2068	23.25	BoLA-3*004:04/BoLA-3*083:01	144	3.36	328	3.69	BoLA-2*025:01
Zambia_785	Angoni	BI	Lundazi	Katube	3 haplotypes	2149	3197	HP1.44.1	HP1.12.6	HP1.13.1			BoLA-MHCI*ke1:01	993	30.98	1241	29.19	BoLA-3*004:AD	157	4.9	271	6.37	BoLA-6*090:01	9	0.28	36	0.85												BoLA-3*073:AA	504	15.73	1020	23.99	BoLA-3*004:AB:01	60	1.87	111	2.61	BoLA-6*090:01
Zambia_786	Angoni	BI	Lundazi	Katube		2733	4147	HP1.12.6	HP1.21.2				BoLA-3*073:AA	1036	23.5	2222	39.32	BoLA-3*004:AB:01	181	4.11	273	4.83	BoLA-6*090:01	7	0.16	79	1.4												BoLA-MHCI*cm9:03	847	19.21	471	8.33	BoLA-3*017:AB	494	11.2	755	13.36	BoLA-3*004:02:AB
Zambia_787	Angoni	BI	Lundazi	Katube	Homozygous	2565	3850	HP1.A15v.2					BoLA-1*009:AA	1576	39.11	2320	47.01	BoLA-4*024:01:01:01/BoLA-4*024:01:01:02	562	13.95	941	19.07	BoLA-2*025:01	358	8.88	62	1.26	BoLA-6*040:01	23	0.57	386	7.82
Zambia_788	Angoni	BI	Lundazi	Katube		2115	5845	HP1.109.1	HP1.123.1				BoLA-MHCI*ke7:01	799	21.19	2729	33.62	BoLA-5*003:AA	57	1.51	343	4.23	BoLA-3*098:01N#	0	0	9	0.11088												BoLA-3*050:AC	895	23.73	2220	27.35	BoLA-3*004:04/BoLA-3*083:01	79	2.09	244	3.01	BoLA-2*025:01
Zambia_789	Angoni	BI	Lundazi	Katube		1545	1043	HP1.A15v.2	HP1.44.1				BoLA-1*009:AA	541	25.12	273	20.43	BoLA-4*024:01:01:01/BoLA-4*024:01:01:02	182	8.45	131	9.81	BoLA-2*025:01	157	7.29	16	1.2	BoLA-6*040:01	10	0.46	78	5.84							BoLA-MHCI*ke1:01	534	24.79	441	33.01	BoLA-3*004:AD	95	4.41	69	5.16
Zambia_790	Angoni	BI	Lundazi	Katube		1491	1425	HP1.123.1	HP1.21.2				BoLA-3*050:AC	519	24.94	704	37.21	BoLA-2*025:01	142	6.82	11	0.58	BoLA-3*004:04/BoLA-3*083:01	47	2.26	61	3.22	BoLA-6*040:01	6	0.29	78	4.12							BoLA-MHCI*cm9:03	427	20.52	197	10.41	BoLA-3*017:AB	262	12.59	250	13.21	BoLA-3*004:02:AB
Zambia_791	Angoni	BI	Lundazi	Katube		2394	2059	HP1.12.5	HP1.123.1				BoLA-3*073:AE	918	24.68	1079	36.11	BoLA-3*004:AB	130	3.49	101	3.38	BoLA-MHCI*cm1:02	73	1.96	32	1.07												BoLA-3*050:AC	871	23.41	713	23.86	BoLA-2*025:01	272	7.31	19	0.64	BoLA-3*004:04/BoLA-3*083:01
Zambia_792	Angoni	BI	Lundazi	Katube		3506	7535	HP1.69.1	HP1.12.5				BoLA-3*080:01	1053	17.24	3202	29.64	BoLA-2*057:01	902	14.77	422	3.91	BoLA-6*090:01	19	0.31	160	1.48	BoLA-3*033:01N#	7	0.11459	15	0.13884							BoLA-3*073:AE	1254	20.53	3301	30.55	BoLA-3*004:AB	234	3.83	384	3.55	BoLA-6*090:01
Zambia_793	Angoni	BI	Lundazi	Katube		534	337	HP1.12.5	HP1.44.1				BoLA-3*073:AE	182	22.14	178	38.95	BoLA-3*004:AB	34	4.14	20	4.38	BoLA-MHCI*cm1:02	28	3.41	15	3.28												BoLA-MHCI*ke1:01	244	29.68	100	21.88	BoLA-3*004:AD	46	5.6	17	3.72
Zambia_794	Angoni	BI	Lundazi	Katube		1858	1225	HP1.44.1	HP1.A15v.2				BoLA-MHCI*ke1:01	812	30.26	597	37.83	BoLA-3*004:AD	146	5.44	112	7.1																	BoLA-1*009:AA	654	24.38	356	22.56	BoLA-4*024:01:01:01/BoLA-4*024:01:01:02	233	8.68	144	9.13
Zambia_795	Angoni	BI	Lundazi	Katube		2213	3368	HP1.20.2	HP1.118.1				BoLA-MHCI*cm8:02	1162	36.45	2561	57.34	BoLA-MHCI*cm40:02	0	0	39	0.87																	BoLA-2*069:AA	969	30.4	724	16.21	BoLA-1*067:AA	58	1.82	0	0
Zambia_796	Angoni	BI	Lundazi	Katube		1215	1394	HP1.69.1	HP1.20.2				BoLA-3*080:01	369	21.81	544	29.36	BoLA-2*057:01	311	18.38	95	5.13	BoLA-6*090:01	2	0.12	13	0.7	BoLA-3*033:01N	5	0.3	6	0.32							BoLA-MHCI*cm8:02	513	30.32	712	38.42	BoLA-MHCI*cm40:02	0	0	9	0.49
Zambia_797	Angoni	BI	Lundazi	Katube		3032	5882	HP1.12.5	HP1.118.1				BoLA-3*073:AE	1307	24.37	3302	33.87	BoLA-3*004:AB	204	3.8	608	6.24	BoLA-MHCI*cm1:02	128	2.39	191	1.96												BoLA-2*069:AA	1270	23.68	1675	17.18	BoLA-1*067:AA	85	1.58	2	0.02
Zambia_798	Angoni	BI	Lundazi	Katube		997	2258	HP1.109.1	HP1.73.2				BoLA-MHCI*ke7:01	376	24.4	1031	29.89	BoLA-5*003:AA	32	2.08	248	7.19	BoLA-3*098:01N	0	0	10	0.29												BoLA-6*015:AB	336	21.8	531	15.4	BoLA-2*008:AA	225	14.6	297	8.61	BoLA-6*091:01
Zambia_799	Angoni	BI	Lundazi	Katube		1560	2402	HP1.116.1	HP1.118.1				BoLA-MHCI*zm1:01	616	27.56	1023	28.86	BoLA-MHCI*cm41:05	39	1.74	456	12.86	BoLA-3*004:02:AC	128	5.73	13	0.37												BoLA-2*069:AA	699	31.28	850	23.98	BoLA-1*067:AA	55	2.46	3	0.08
Zambia_800	Angoni	BI	Lundazi	Katube		2075	4403	HP1.10.3	HP1.79.2				BoLA-3*038:01:AA	534	15.6	1640	23.91	BoLA-2*096:01	520	15.19	791	11.53	BoLA-3*004:02/BoLA-3*053:01/BoLA-3*081:01	90	2.63	278	4.05	BoLA-MHCI*cm41:02	8	0.23	87	1.27							BoLA-MHCI*br15:02	504	14.72	830	12.1	BoLA-MHCI*br7:01	388	11.34	713	10.4
Zambia_801	Angoni	BI	Lundazi	Katube		1649	5417	HP1.12.5	HP1.113.1				BoLA-3*073:AE	700	27.8	2621	32.68	BoLA-3*004:AB	107	4.25	433	5.4	BoLA-MHCI*cm1:02	69	2.74	135	1.68												BoLA-1*042:AA	438	17.39	1478	18.43	BoLA-MHCI*cm22:01	329	13.07	672	8.38
Zambia_802	Angoni	BI	Lundazi	Katube		1888	3612	HP1.46.5	HP1.116.1				BoLA-MHCI*cm4:08	719	27.6	1362	26.57	BoLA-2*008:AA	293	11.25	331	6.46	BoLA-3*004:04/BoLA-3*083:01	119	4.57	430	8.39	BoLA-6*091:01	6	0.23	86	1.68							BoLA-MHCI*zm1:01	607	23.3	796	15.53	BoLA-MHCI*cm41:05	30	1.15	535	10.43	BoLA-3*004:02:AC
Zambia_803	Angoni	BI	Lundazi	Katube		669	965	HP1.21.2	HP1.44.1				BoLA-MHCI*cm9:03	238	25.76	201	15.22	BoLA-3*017:AB	106	11.47	176	13.32	BoLA-3*004:02:AB	25	2.71	76	5.75	BoLA-6*092:AA	5	0.54	42	3.18							BoLA-MHCI*ke1:01	248	26.84	342	25.89	BoLA-3*004:AD	44	4.76	102	7.72
Zambia_804	Angoni	BI	Lundazi	Katube		835	984	HP1.10.3	HP1.46.5				BoLA-3*038:01:AA	246	19.59	321	22.73	BoLA-2*096:01	202	16.08	160	11.33	BoLA-3*004:02/BoLA-3*053:01/BoLA-3*081:01	42	3.34395	49	3.47025	BoLA-MHCI*cm41:02	2	0.16	18	1.27							BoLA-MHCI*cm4:08	222	17.68	250	17.71	BoLA-2*008:AA	107	8.52	81	5.74	BoLA-3*004:04/BoLA-3*083:01
Zambia_805	Angoni	BI	Lundazi	Katube		2920	7065	HP1.20.4	HP1.123.1				BoLA-MHCI*cm8:04	1366	30.65	3718	33.33	BoLA-MHCI*cm40:02	0	0	133	1.19																	BoLA-3*050:AC	957	21.47	2050	18.38	BoLA-3*004:04/BoLA-3*083:01	173	3.88	467	4.19	BoLA-2*025:01
Zambia_806	Angoni	BI	Lundazi	Katube		505	1343	HP1.69.1	HP1.20.4				BoLA-3*080:01	176	26.87	483	26.66	BoLA-2*057:01	120	18.32	203	11.2	BoLA-6*090:01	0	0	36	1.99	BoLA-3*033:01N	2	0.31	3	0.17							BoLA-MHCI*cm8:04	198	30.23	555	30.63	BoLA-MHCI*cm40:02	0	0	24	1.32
Zambia_807	Angoni	BI	Lundazi	Katube		2352	5045	HP1.A15v.2	HP1.116.1				BoLA-1*009:AA	982	27.87	1632	21.88	BoLA-4*024:01:01:01/BoLA-4*024:01:01:02	369	10.47	860	11.53																	BoLA-MHCI*zm1:01	772	21.91	1572	21.08	BoLA-MHCI*cm41:05	43	1.22	874	11.72	BoLA-3*004:02:AC
Zambia_808	Angoni	BI	Lundazi	Katube	3 haplotypes	2189	4272	HP1.79.2	HP1.116.1	HP1.A15v.2			BoLA-MHCI*br7:01	631	19.48	1293	20.07	BoLA-MHCI*br15:02	632	19.51	1055	16.37																	BoLA-MHCI*zm1:01	684	21.12	1058	16.42	BoLA-MHCI*cm41:05	39	1.2	698	10.83	BoLA-3*004:02:AC
Zambia_809	Angoni	BI	Lundazi	Katube		2584	5866	HP1.116.1	HP1.118.1				BoLA-MHCI*zm1:01	1054	27.39	2141	24.19	BoLA-MHCI*cm41:05	60	1.56	1616	18.26	BoLA-3*004:02:AC	225	5.85	28	0.32												BoLA-2*069:AA	1069	27.78	1886	21.31	BoLA-1*067:AA	85	2.21	15	0.17
Zambia_810	Angoni	BI	Lundazi	Katube		3601	6999	HP1.69.1	HP1.116.1				BoLA-3*080:01	1286	22.34	3307	28.48	BoLA-2*057:01	885	15.38	937	8.07	BoLA-6*090:01	6	0.1	131	1.13	BoLA-3*033:01N#	5	0.08687	14	0.12055							BoLA-MHCI*zm1:01	1120	19.46	1441	12.41	BoLA-MHCI*cm41:05	49	0.85	1076	9.27	BoLA-3*004:02:AC
Zambia_811	Angoni	BI	Lundazi	Katube		551	712	HP1.69.1	HP1.44.1				BoLA-3*080:01	157	19.72	275	27.89	BoLA-2*057:01	137	17.21	85	8.62	BoLA-6*090:01	0	0	23	2.33	BoLA-3*033:01N	2	0.25	0	0							BoLA-MHCI*ke1:01	204	25.63	247	25.05	BoLA-3*004:AD	46	5.78	62	6.29	BoLA-6*090:01
Zambia_812	Angoni	BI	Lundazi	Katube		2682	4023	HP1.79.1	HP1.3.1				BoLA-MHCI*br7:01	873	20.91	1329	21.21	BoLA-MHCI*br15:01	668	16	807	12.88																	BoLA-2*079:01	619	14.83	994	15.86	BoLA-2*016:02/BoLA-2*016:03	423	10.13	679	10.84	BoLA-MHCI*gb5:01
Zambia_813	Angoni	BI	Lundazi	Katube	No For1Rev2	68	200	HP1.126.1	HP1.20.4				BoLA-MHCI*zm23:01	28	30.11	61	19.18	BoLA-2*048:01	10	10.75	22	6.92	BoLA-3*078:01/BoLA-3*078:02	2	2.15	22	6.92												BoLA-MHCI*cm8:04	28	30.11	82	25.79	BoLA-MHCI*cm40:02	0	0	2	0.63
Zambia_814	Angoni	BI	Lundazi	Katube		2580	6992	HP1.69.1	HP1.73.2				BoLA-3*080:01	774	18.61	3006	26.86	BoLA-2*057:01	641	15.41	1281	11.45	BoLA-6*090:01	9	0.22	182	1.63	BoLA-3*033:01N	0	0	25	0.22							BoLA-6*015:AB	747	17.96	1535	13.72	BoLA-2*008:AA	374	8.99	688	6.15	BoLA-6*091:01
Zambia_815	Angoni	BI	Lundazi	Katube		778	1746	HP1.10.3	HP1.73.2				BoLA-3*038:01:AA	191	16.87	562	22.3	BoLA-2*096:01	227	20.05	344	13.65	BoLA-3*004:02/BoLA-3*053:01/BoLA-3*081:01	35	3.09	112	4.44	BoLA-MHCI*cm41:02	3	0.27	28	1.11							BoLA-6*015:AB	242	21.38	432	17.14	BoLA-2*008:AA	75	6.63	188	7.46	BoLA-6*091:01
Zambia_816	Angoni	BI	Lundazi	Katube		2567	6460	HP1.A15v.2	HP1.123.1				BoLA-1*009:AA	1094	25.25	2200	20.97	BoLA-4*024:01:01:01/BoLA-4*024:01:01:02	299	6.9	799	7.62	BoLA-2*025:01	274	6.33	189	1.8	BoLA-6*040:01	16	0.37	323	3.08							BoLA-3*050:AC	757	17.47	2335	22.26	BoLA-3*004:04/BoLA-3*083:01	102	2.35	568	5.42	BoLA-2*025:01
Zambia_817	Angoni	BI	Lundazi	Katube		449	1252	HP1.12.5	HP1.44.1				BoLA-3*073:AE	175	27.43	502	28.41	BoLA-3*004:AB	21	3.29	99	5.6	BoLA-MHCI*cm1:02	23	3.61	42	2.38												BoLA-MHCI*ke1:01	182	28.53	454	25.69	BoLA-3*004:AD	40	6.27	127	7.19
Zambia_818	Angoni	BI	Lundazi	Katube		1186	3798	HP1.20.4	HP1.46.2				BoLA-MHCI*cm8:04	629	36.46	1841	32.19	BoLA-MHCI*cm40:02	0	0	76	1.33																	BoLA-MHCI*cm4:08	428	24.81	1417	24.77	BoLA-3*004:02/BoLA-3*053:01/BoLA-3*081:01	80	4.64	375	6.56	BoLA-2*008:AB
Zambia_819	Angoni	BI	Lundazi	Katube		2439	6116	HP1.126.1	HP1.20.4				BoLA-MHCI*zm23:01	735	12.48	2144	16.2	BoLA-2*048:01	470	7.98	477	3.6	BoLA-3*078:01/BoLA-3*078:02	143	2.43	498	3.76												BoLA-MHCI*cm8:04	1036	17.59	2713	20.5	BoLA-MHCI*cm40:02	0	0	117	0.88
Zambia_820	Angoni	BI	Lundazi	Katube		3522	8075	HP1.44.1	HP1.13.1				BoLA-MHCI*ke1:01	1528	21.46	3350	21.01	BoLA-3*004:AD	312	4.38	732	4.59																	BoLA-3*073:AC	1659	23.3	3827	24	BoLA-MHCI*cm40:01	0	0	108	0.68
Zambia_821	Angoni	BI	Lundazi	Mwase		4000	8743	HP1.117.1	HP1.3.1				BoLA-4*063:01	1098	10.06	1537	7.33	BoLA-2*057:AB	654	5.99	1310	6.25	BoLA-3*078:01/BoLA-3*078:02	314	2.88	1307	6.23												BoLA-2*079:01	1114	10.2	2511	11.97	BoLA-2*016:02/BoLA-2*016:03	577	5.28	1321	6.3	BoLA-MHCI*gb5:01
Zambia_822	Angoni	BI	Lundazi	Mwase		4283	8466	unHP1.110.1	HP1.111.1				BoLA-MHCI*zm5:01	1250	11.68	2985	17.57	BoLA-2*008:02/BoLA-2*008:03	759	7.09	899	5.29	BoLA-2*006:01/BoLA-2*006:02/BoLA-2*006:03	385	3.6	722	4.25												BoLA-1*028:AC	921	8.61	3033	17.85	BoLA-2*054:AA:01	843	7.88	314	1.85
Zambia_823	Angoni	BI	Lundazi	Mwase		5144	12780	HP1.12.5	HP1.44.1				BoLA-3*073:AE	2015	19.92	6280	27.66	BoLA-3*004:AB	327	3.23	694	3.06	BoLA-6*090:01	10	0.1	240	1.06												BoLA-MHCI*ke1:01	2246	22.2	4468	19.68	BoLA-3*004:AD	470	4.65	858	3.78	BoLA-6*090:01
Zambia_824	Angoni	BI	Lundazi	Mwase		4082	8846	HP1.21.1	HP1.117.1				BoLA-MHCI*cm9:01	1608	15.75	2019	9.74	BoLA-3*017:AB	673	6.59	2033	9.81	BoLA-3*004:02:AB	166	1.63	606	2.92	BoLA-6*092:AA	31	0.3	504	2.43							BoLA-4*063:01	738	7.23	1199	5.79	BoLA-2*057:AB	460	4.51	1051	5.07	BoLA-3*078:01/BoLA-3*078:02
Zambia_825	Angoni	BI	Lundazi	Mwase	3 haplotypes	3180	6577	HP1.116.1	HP1.5.1	HP1.14.1			BoLA-MHCI*zm1:01	992	16.54	1803	13.36	BoLA-MHCI*cm41:05	60	1	1470	10.89	BoLA-3*004:02:AC	158	2.63	18	0.13												BoLA-1*029:AB	1100	18.34	1456	10.79	BoLA-2*030:01:AA	549	9.15	977	7.24	BoLA-MHCI*cm1:01
Zambia_826	Angoni	BI	Lundazi	Mwase		4600	8770	HP1.20.4	HP1.5.1				BoLA-MHCI*cm8:04	2093	21.32	5650	31.3	BoLA-MHCI*cm40:02	0	0	120	0.66																	BoLA-1*029:AB	1589	16.19	1749	9.69	BoLA-2*030:01:AA	774	7.88	893	4.95	BoLA-MHCI*cm1:01
Zambia_827	Angoni	BI	Lundazi	Mwase		3759	5590	HP1.5.1	HP1.98.1				BoLA-1*029:AB	1463	14.56	1881	13.41	BoLA-2*030:01:AA	780	7.76	1095	7.8	BoLA-MHCI*cm1:01	111	1.1	201	1.43												BoLA-1*007:AA	889	8.85	1796	12.8	BoLA-2*008:01	441	4.39	424	3.02
Zambia_828	Angoni	BI	Lundazi	Mwase		4782	7531	HP1.20.2	HP1.3.1				BoLA-MHCI*cm8:02	2222	21.97	4203	28.39	BoLA-MHCI*cm40:02	0	0	87	0.59																	BoLA-2*079:01	1466	14.49	2033	13.73	BoLA-2*016:02/BoLA-2*016:03	829	8.2	886	5.98	BoLA-MHCI*gb5:01
Zambia_829	Angoni	BI	Lundazi	Mwase		5601	11963	HP1.44.1	HP1.3.1				BoLA-MHCI*ke1:01	2529	19.89	5963	24.67	BoLA-3*004:AD	510	4.01	1282	5.3																	BoLA-2*079:01	1266	9.96	2685	11.11	BoLA-2*016:02/BoLA-2*016:03	1028	8.08	1554	6.43	BoLA-MHCI*gb5:01
Zambia_830	Angoni	BI	Lundazi	Mwase		4764	9487	HP1.79.1	HP1.95.3				BoLA-MHCI*br7:01	1781	16.52	2666	13.42	BoLA-MHCI*br15:01	1591	14.76	1652	8.32																	BoLA-MHCI*br1:03	833	7.73	3603	18.14	BoLA-3*004:03	402	3.73	1100	5.54
Zambia_831	Angoni	BI	Lundazi	Mwase		4147	8579	HP1.116.1	HP1.117.1				BoLA-MHCI*zm1:01	1719	16.32	2986	14.93	BoLA-MHCI*cm41:05	70	0.66	1513	7.56	BoLA-3*004:02:AC	156	1.48	30	0.15												BoLA-4*063:01	1149	10.91	1417	7.08	BoLA-2*057:AB	615	5.84	1253	6.26	BoLA-3*078:01/BoLA-3*078:02
Zambia_832	Angoni	BI	Lundazi	Mwase		5261	10935	unHP1.A19v.2	HP1.A12_w12B.1				BoLA-6*014:02:AA	1550	12.41	3162	12.37	BoLA-MHCI*cm36:01	85	0.68	1928	7.54	BoLA-2*016:01	667	5.34	1253	4.9												BoLA-1*019:01	2223	17.8	3681	14.4	BoLA-2*008:01	651	5.21	712	2.78
Zambia_833	Angoni	BI	Lundazi	Mwase		5276	12776	HP1.42.1	HP1.3.1				BoLA-3*001:01/BoLA-3*001:02/BoLA-3*001:03	2341	18.88	6258	22.83	BoLA-2*022:AA:01	1776	14.32	2988	10.9	BoLA-3*098:ABN	18	0.15	121	0.44												BoLA-2*079:01	637	5.14	2083	7.6	BoLA-2*016:02/BoLA-2*016:03	424	3.42	990	3.61	BoLA-MHCI*gb5:01
Zambia_834	Angoni	BI	Lundazi	Mwase	4 haplotypes	3962	7338	HP1.5.1	HP1.A12_w12B.1	HP1.95.3	HP1.98.1		BoLA-1*029:AB	811	8.2	1311	7.5	BoLA-2*030:01:AA	467	4.72	729	4.17	BoLA-MHCI*cm1:01	74	0.75	111	0.63												BoLA-1*019:01	910	9.2	1357	7.76	BoLA-2*008:01	524	5.3	478	2.73
Zambia_835	Angoni	BI	Lundazi	Mwase	3 haplotypes	3955	5824	HP1.A12_w12B.1	HP1.98.1	HP1.5.1			BoLA-1*019:01	1602	15.71	2183	14.89	BoLA-2*008:01	929	9.11	866	5.91																	BoLA-1*007:AA	839	8.23	1437	9.8	BoLA-2*008:01	929	9.11	866	5.91
Zambia_836	Angoni	BI	Lundazi	Mwase		4812	7806	HP1.5.1	HP1.111.1				BoLA-1*029:AB	2125	20.64	3743	24.79	BoLA-2*030:01:AA	625	6.07	1089	7.21	BoLA-MHCI*cm1:01	93	0.9	201	1.33												BoLA-1*028:AC	842	8.18	2346	15.54	BoLA-2*054:AA:01	1055	10.25	112	0.74
Zambia_837	Angoni	BI	Lundazi	Mwase		5009	9940	HP1.79.1	HP1.116.1				BoLA-MHCI*br7:01	1565	13.71	2700	12.59	BoLA-MHCI*br15:01	1104	9.67	1623	7.57																	BoLA-MHCI*zm1:01	1834	16.06	3467	16.17	BoLA-MHCI*cm41:05	74	0.65	1374	6.41	BoLA-3*004:02:AC
Zambia_838	Angoni	BI	Lundazi	Mwase		4844	11698	HP1.10.3	HP1.109.1				BoLA-3*038:01:AA	1684	14.5	4098	16.1	BoLA-2*096:01	1623	13.97	1934	7.6	BoLA-3*004:02/BoLA-3*053:01/BoLA-3*081:01	183	1.58	537	2.11	BoLA-MHCI*cm41:02	20	0.17	248	0.97							BoLA-MHCI*ke7:01	1172	10.09	3774	14.82	BoLA-5*003:AA	97	0.84	884	3.47	BoLA-3*098:01N#
Zambia_839	Angoni	BI	Lundazi	Mwase		4600	11543	HP1.69.1	HP1.20.4				BoLA-3*080:01	1434	15.64	4173	19.56	BoLA-2*057:01	1172	12.78	1524	7.14	BoLA-3*033:01N	77	0.84	209	0.98	BoLA-6*090:01	4	0.04	178	0.83							BoLA-MHCI*cm8:04	1840	20.07	5206	24.4	BoLA-MHCI*cm40:02	0	0	109	0.51
Zambia_840	Angoni	BI	Lundazi	Mwase		5073	13206	HP1.12.4	HP1.73.2				BoLA-3*073:AA	2028	17.87	7849	26.38	BoLA-3*004:AB:01	272	2.4	1031	3.47																	BoLA-6*015:AB	1799	15.85	2627	8.83	BoLA-2*008:AA	872	7.68	1139	3.83	BoLA-6*091:01
Zambia_841	Angoni	BI	Lundazi	Mwase		4657	13164	HP1.12.6	HP1.A15v.2				BoLA-3*073:AA	1754	16.14	6486	23.05	BoLA-3*004:AB:01	234	2.15	874	3.11	BoLA-6*090:01	5	0.05	214	0.76												BoLA-1*009:AA	1489	13.7	2660	9.45	BoLA-4*024:01:01:01/BoLA-4*024:01:01:02	536	4.93	1699	6.04	BoLA-2*025:01
Zambia_842	Angoni	BI	Lundazi	Mwase		4958	13277	HP1.12.5	HP1.44.1				BoLA-3*073:AE	2271	21.29	6583	24.75	BoLA-3*004:AB	251	2.35	842	3.17	BoLA-6*090:01	12	0.11	215	0.81												BoLA-MHCI*ke1:01	2012	18.87	4421	16.62	BoLA-3*004:AD	359	3.37	1013	3.81	BoLA-6*090:01
Zambia_843	Angoni	BI	Lundazi	Mwase		5741	10733	HP1.20.4	HP1.118.1				BoLA-MHCI*cm8:04	2988	28.32	7788	39.59	BoLA-MHCI*cm40:02	0	0	133	0.68																	BoLA-2*069:AA	2596	24.6	2627	13.35	BoLA-1*067:AA	95	0.9	2	0.01
Zambia_844	Angoni	BI	Lundazi	Mwase		3598	6929	HP1.73.2	HP1.109.1				BoLA-6*015:AB	1713	24.5	1775	13.23	BoLA-2*008:AA	722	10.32	662	4.94	BoLA-6*091:01	10	0.14	213	1.59												BoLA-MHCI*ke7:01	1011	14.46	3409	25.41	BoLA-5*003:AA	30	0.43	522	3.89	BoLA-3*098:01N
Zambia_845	Angoni	BI	Lundazi	Mwase		6431	10807	HP1.73.2	HP1.118.1				BoLA-6*015:AB	2466	17.31	4125	17.48	BoLA-2*008:AA	961	6.75	1545	6.55	BoLA-6*091:01	21	0.15	625	2.65												BoLA-2*069:AA	2744	19.27	4006	16.98	BoLA-1*067:AA	99	0.7	9	0.04
Zambia_846	Angoni	BI	Lundazi	Mwase		4295	8966	HP1.10.3	HP1.12.5				BoLA-2*096:01	1529	13.88	1905	9.1	BoLA-3*038:01:AA	1065	9.67	2298	10.97	BoLA-3*004:02/BoLA-3*053:01/BoLA-3*081:01	130	1.18	369	1.76	BoLA-MHCI*cm41:02	22	0.2	311	1.48							BoLA-3*073:AE	1262	11.45	3330	15.9	BoLA-3*004:AB	156	1.42	533	2.54	BoLA-MHCI*cm1:02
Zambia_847	Angoni	BI	Lundazi	Mwase		5094	9977	HP1.20.4	HP1.125.1				BoLA-MHCI*cm8:04	2255	22.02	6111	31.52	BoLA-MHCI*cm40:02	0	0	118	0.61																	BoLA-MHCI*zm19:01	1534	14.98	1598	8.24	BoLA-2*030:01:AA	1173	11.45	1890	9.75	BoLA-MHCI*cm1:01
Zambia_848	Angoni	BI	Lundazi	Mwase		5206	10832	HP1.50.1	HP1.149.1				BoLA-MHCI*cm10:01	1499	14.58	3680	16.61	BoLA-MHCI*ke5:01	1150	11.19	1963	8.86	BoLA-3*078:01/BoLA-3*078:02	243	2.36	1059	4.78												BoLA-1*009:AD	2101	20.44	3320	14.99	BoLA-6*090:01	23	0.22	243	1.1
Zambia_849	Angoni	BI	Lundazi	Mwase		5353	14934	HP1.8.1	HP1.46.2				BoLA-3*001:01/BoLA-3*001:02/BoLA-3*001:03	2974	26.01	6249	21.95	BoLA-5*003:AA	147	1.29	1711	6.01	BoLA-3*098:ABN	21	0.18	79	0.28												BoLA-MHCI*cm4:08	1892	16.55	5934	20.84	BoLA-3*004:02/BoLA-3*053:01/BoLA-3*081:01	243	2.13	852	2.99	BoLA-2*008:AB
Zambia_850	Angoni	BI	Lundazi	Mwase		4453	10194	HP1.69.1	HP1.12.6				BoLA-3*080:01	1233	12.87	3179	15.05	BoLA-2*057:01	1302	13.59	1683	7.97	BoLA-6*090:01	17	0.18	315	1.49	BoLA-3*033:01N	42	0.44	121	0.57							BoLA-3*073:AA	1585	16.55	4310	20.4	BoLA-3*004:AB:01	207	2.16	539	2.55	BoLA-6*090:01
Zambia_851	Angoni	BI	Lundazi	Mwase	Homozygous	3952	6663	HP1.79.2					BoLA-MHCI*br7:01	2741	28.53	4536	30.05	BoLA-MHCI*br15:02	1057	11	1410	9.34
Zambia_852	Angoni	BI	Lundazi	Mwase		4986	8135	HP1.48.1	HP1.115.1				BoLA-MHCI*ke11:01	2545	24.36	2067	11.48	BoLA-4*094:01:AA	195	1.87	1388	7.71	BoLA-6*091:01	17	0.16	240	1.33												BoLA-3*038:AB	1979	18.94	3789	21.04	BoLA-3*004:04/BoLA-3*083:01	125	1.2	284	1.58	BoLA-6*090:AC
Zambia_853	Angoni	BI	Lundazi	Mwase		4197	9097	HP1.21.2	HP1.73.2				BoLA-MHCI*cm9:03	1530	15.26	2210	10.36	BoLA-3*017:AB	661	6.59	2061	9.66	BoLA-3*004:02:AB	131	1.31	667	3.13	BoLA-6*092:AA	13	0.13	416	1.95							BoLA-6*015:AB	1316	13.12	2332	10.93	BoLA-2*008:AA	487	4.86	843	3.95	BoLA-6*091:01
Zambia_854	Angoni	BI	Lundazi	Mwase		3766	8330	HP1.46.4	HP1.123.1				BoLA-MHCI*cm4:08	1010	9.52	2696	12.71	BoLA-2*008:AA	668	6.3	789	3.72	BoLA-3*004:02/BoLA-3*053:01/BoLA-3*081:01	180	1.7	663	3.12	BoLA-6*091:01	14	0.13	264	1.24							BoLA-3*050:AC	1181	11.14	2643	12.46	BoLA-2*025:01	602	5.68	240	1.13	BoLA-6*040:01
Zambia_855	Angoni	BI	Lundazi	Mwase		4720	9741	HP1.149.1	HP1.118.1				BoLA-1*009:AD	2010	20.8	4571	23.79	BoLA-6*090:01	15	0.16	535	2.79																	BoLA-2*069:AA	2507	25.95	4343	22.61	BoLA-1*067:AA	100	1.03	14	0.07
Zambia_856	Angoni	BI	Lundazi	Mwase		4526	11723	HP1.A15v.2	HP1.44.1				BoLA-1*009:AA	1596	14.93	2737	9.87	BoLA-4*024:01:01:01/BoLA-4*024:01:01:02	460	4.3	1609	5.8	BoLA-6*040:01	21	0.2	884	3.19	BoLA-2*025:01	523	4.89	253	0.91							BoLA-MHCI*ke1:01	1614	15.1	4818	17.37	BoLA-3*004:AD	274	2.56	1256	4.53
Zambia_857	Angoni	BI	Lundazi	Mwase		4812	13611	HP1.44.1	HP1.118.1				BoLA-MHCI*ke1:01	1937	19.25	7141	26.84	BoLA-3*004:AD	367	3.65	2043	7.68																	BoLA-2*069:AA	2371	23.56	4097	15.4	BoLA-1*067:AA	93	0.92	8	0.03
Zambia_858	Angoni	BI	Lundazi	Mwase		4027	9740	HP1.79.1	HP1.149.1				BoLA-MHCI*br7:01	1307	12.78	2985	13.04	BoLA-MHCI*br15:01	912	8.92	2022	8.83																	BoLA-1*009:AD	1713	16.75	4043	17.66	BoLA-6*090:01	6	0.06	292	1.28
Zambia_859	Angoni	BI	Lundazi	Mwase		3725	7248	unHP1.129.2	HP1.21.2				BoLA-2*047:AB	948	10.79	2530	14.57	BoLA-1*097:01	938	10.68	1318	7.59																	BoLA-MHCI*cm9:03	1289	14.67	1376	7.93	BoLA-3*017:AB	391	4.45	1105	6.36	BoLA-3*004:02:AB
Zambia_860	Angoni	BI	Lundazi	Mwase		3162	7603	HP1.140.1	HP1.109.1				BoLA-3*050:AE	1033	13.4	2126	11.75	BoLA-2*047:01	1013	13.14	1859	10.28	BoLA-3*004:04/BoLA-3*083:01	102	1.32	302	1.67												BoLA-MHCI*ke7:01	931	12.07	2638	14.58	BoLA-5*003:AA	30	0.39	564	3.12	BoLA-3*098:01N#
Zambia_861	Angoni	BI	Lundazi	Mwase		6005	16336	HP1.20.4	unHP1.146.1				BoLA-MHCI*cm8:04	3076	23.58	11467	38.78	BoLA-MHCI*cm40:02	0	0	210	0.71																	BoLA-1*021:01	1791	13.73	4020	13.59	BoLA-2*054:AA:01	1047	8.03	90	0.3
Zambia_862	Angoni	BI	Lundazi	Mwase		4712	10765	HP1.140.1	HP1.79.2				BoLA-3*050:AE	1437	12.08	3776	15.12	BoLA-2*047:01	1319	11.09	3177	12.72	BoLA-3*004:04/BoLA-3*083:01	107	0.9	494	1.98												BoLA-MHCI*br7:01	937	7.88	1939	7.76	BoLA-MHCI*br15:02	856	7.2	1085	4.34
Zambia_863	Angoni	BI	Lundazi	Mwase		3969	10627	HP1.10.3	HP1.79.2				BoLA-3*038:01:AA	1412	14.36	5170	21.84	BoLA-2*096:01	776	7.89	1453	6.14	BoLA-3*004:02/BoLA-3*053:01/BoLA-3*081:01	123	1.25	541	2.29	BoLA-MHCI*cm41:02	14	0.14	254	1.07							BoLA-MHCI*br7:01	797	8.11	1659	7.01	BoLA-MHCI*br15:02	795	8.09	1242	5.25
Zambia_864	Angoni	BI	Lundazi	Mwase		4559	14485	HP1.69.1	HP1.118.1				BoLA-3*080:01	1380	12.28	8707	27.99	BoLA-2*057:01	940	8.37	1368	4.4	BoLA-3*033:01N	57	0.51	398	1.28	BoLA-6*090:01	8	0.07	269	0.86							BoLA-2*069:AA	2114	18.82	3575	11.49	BoLA-1*067:AA#	21	0.18692	8	0.02571
Zambia_865	Angoni	BI	Lundazi	Mwase		5743	12251	HP1.A15v.2	HP1.149.1				BoLA-1*009:AA	2095	17.91	3161	10.99	BoLA-4*024:01:01:01/BoLA-4*024:01:01:02	720	6.15	2341	8.14	BoLA-6*040:01	35	0.3	1818	6.32	BoLA-2*025:01	762	6.51	378	1.31							BoLA-1*009:AD	2055	17.57	3705	12.88	BoLA-6*090:01	12	0.1	487	1.69
Zambia_866	Angoni	BI	Lundazi	Mwase		4760	15715	HP1.109.1	HP1.28.1				BoLA-MHCI*ke7:01	2850	28.83	12763	48.51	BoLA-5*003:AA	54	0.55	2205	8.38	BoLA-3*098:01N	20	0.2	122	0.46												BoLA-2*054:AA	1645	16.64	62	0.24	BoLA-1*067:AA	54	0.55	4	0.02
Zambia_867	Angoni	BI	Lundazi	Mwase		4818	10083	HP1.115.1	HP1.A15v.2				BoLA-3*038:AB	2142	21.22	5712	27.31	BoLA-3*004:04/BoLA-3*083:01	151	1.5	423	2.02	BoLA-6*090:AC	0	0	205	0.98												BoLA-1*009:AA	1698	16.82	2068	9.89	BoLA-4*024:01:01:01/BoLA-4*024:01:01:02	727	7.2	1456	6.96
Zambia_868	Angoni	BI	Lundazi	Mwase		4348	7236	HP1.21.2	HP1.51.4				BoLA-MHCI*cm9:03	1377	12.68	1675	9.16	BoLA-3*017:AB	517	4.76	1942	10.61	BoLA-3*004:02:AB	97	0.89	537	2.94	BoLA-6*092:AA	10	0.09	271	1.48							BoLA-2*022:AA	1445	13.3	2250	12.3	BoLA-1*074:AD	884	8.14	514	2.81
Zambia_869	Angoni	BI	Lundazi	Mwase		3245	10349	HP1.12.5	HP1.46.4				BoLA-3*073:AE	1276	12.95	4808	18.93	BoLA-3*004:AB	180	1.83	690	2.72	BoLA-MHCI*cm1:02	176	1.79	250	0.98												BoLA-MHCI*cm4:08	940	9.54	2991	11.78	BoLA-2*008:AA	466	4.73	637	2.51	BoLA-3*004:02/BoLA-3*053:01/BoLA-3*081:01
Zambia_870	Angoni	BI	Lundazi	Mwase		5731	13747	HP1.69.1	HP1.20.4				BoLA-3*080:01	1856	14.66	5354	19.39	BoLA-2*057:01	1456	11.5	1988	7.2	BoLA-3*033:01N	74	0.58	255	0.92	BoLA-6*090:01	9	0.07	252	0.91							BoLA-MHCI*cm8:04	2275	17.97	5571	20.18	BoLA-MHCI*cm40:02	0	0	150	0.54
Zambia_871	Angoni	BI	Lundazi	Mwase		4119	11558	HP1.13.1	HP1.79.2				BoLA-3*073:AC	1779	19.02	6653	27.72	BoLA-MHCI*cm40:01	0	0	228	0.95																	BoLA-MHCI*br7:01	1187	12.69	2622	10.92	BoLA-MHCI*br15:02	1072	11.46	1634	6.81
Zambia_872	Angoni	BI	Lundazi	Mwase		3447	9291	HP1.142.1	HP1.79.2				BoLA-3*017:AD	782	8.51	2137	9.24	BoLA-MHCI*zm3:01	630	6.86	2078	8.99	BoLA-2*055:01	749	8.15	1412	6.11	BoLA-3*033:01N	59	0.64	462	2							BoLA-MHCI*br7:01	612	6.66	1738	7.52	BoLA-MHCI*br15:02	558	6.07	1108	4.79
Zambia_873	Angoni	BI	Lundazi	Mwase		3903	15088	HP1.12.6	HP1.123.1				BoLA-3*073:AA	1547	14.86	6862	19.31	BoLA-3*004:AB:01	182	1.75	901	2.54	BoLA-6*090:01	6	0.06	324	0.91												BoLA-3*050:AC	1364	13.11	4924	13.86	BoLA-6*040:01	16	0.15	1052	2.96	BoLA-2*025:01
Zambia_874	Angoni	BI	Lundazi	Mwase		3396	10363	HP1.69.1	HP1.79.2				BoLA-3*080:01	1152	12.4	5624	22.48	BoLA-2*057:01	705	7.59	934	3.73	BoLA-3*033:01N	63	0.68	363	1.45	BoLA-6*090:01	3	0.03	178	0.71							BoLA-MHCI*br7:01	691	7.44	1739	6.95	BoLA-MHCI*br15:02	716	7.7	1096	4.38
Zambia_875	Angoni	BI	Lundazi	Mwase		3516	8159	HP1.46.4	HP1.73.2				BoLA-MHCI*cm4:08	1149	12.22	4103	21.15	BoLA-2*008:AA	508	5.4	616	3.17	BoLA-3*004:02/BoLA-3*053:01/BoLA-3*081:01	112	1.19	719	3.71	BoLA-6*091:01	3	0.03	213	1.1							BoLA-6*015:AB	1711	18.2	2332	12.02	BoLA-2*008:AA	508	5.4	616	3.17	BoLA-6*091:01
Zambia_876	Angoni	BI	Lundazi	Mwase		4111	9425	HP1.12.4	HP1.79.2				BoLA-3*073:AA	1782	18.48	5482	25.87	BoLA-3*004:AB:01	190	1.97	657	3.1																	BoLA-MHCI*br7:01	1027	10.65	1919	9.06	BoLA-MHCI*br15:02	1009	10.46	1113	5.25
Zambia_877	Angoni	BI	Lundazi	Mwase		6338	12447	HP1.20.4	HP1.149.1				BoLA-MHCI*cm8:04	3261	29.05	7188	31.25	BoLA-MHCI*cm40:02	0	0	172	0.75																	BoLA-1*009:AD	2951	26.29	4452	19.35	BoLA-6*090:01	16	0.14	330	1.43
Zambia_878	Angoni	BI	Lundazi	Mwase		5600	10647	HP1.149.1	HP1.20.4				BoLA-1*009:AD	3475	40.4	4615	26.21	BoLA-6*090:01	26	0.3	403	2.29																	BoLA-MHCI*cm8:04	2004	23.3	5340	30.33	BoLA-MHCI*cm40:02	0	0	65	0.37
Zambia_879	Angoni	BI	Lundazi	Mwase		4053	9768	HP1.20.4	HP1.79.2				BoLA-MHCI*cm8:04	1764	21.01	5564	29.74	BoLA-MHCI*cm40:02	0	0	91	0.49																	BoLA-MHCI*br7:01	1118	13.32	2297	12.28	BoLA-MHCI*br15:02	1065	12.68	1360	7.27
Zambia_880	Angoni	BI	Lundazi	Mwase		4503	12046	HP1.69.1	HP1.20.4				BoLA-3*080:01	1695	19.28	5036	22.43	BoLA-2*057:01	642	7.3	804	3.58	BoLA-3*033:01N	82	0.93	327	1.46	BoLA-6*090:01	14	0.16	251	1.12							BoLA-MHCI*cm8:04	2003	22.78	5263	23.45	BoLA-MHCI*cm40:02	0	0	108	0.48
Zambia_881	Angoni	BI	Lundazi	Mwase		4654	14604	HP1.69.1	HP1.118.1				BoLA-3*080:01	1487	13.56	7468	24.5	BoLA-2*057:01	990	9.03	2196	7.21	BoLA-3*033:01N	43	0.39	429	1.41	BoLA-6*090:01	4	0.04	345	1.13							BoLA-2*069:AA	2050	18.69	4006	13.14	BoLA-1*067:AA	40	0.36	9	0.03
Zambia_882	Angoni	BI	Lundazi	Mwase		3235	8187	HP1.140.1	HP1.142.1				BoLA-3*050:AE	693	7.25	2292	10.92	BoLA-2*047:01	757	7.92	2053	9.78	BoLA-3*004:04/BoLA-3*083:01	56	0.59	320	1.52												BoLA-MHCI*zm3:01	564	5.9	1372	6.54	BoLA-3*017:AD	515	5.39	1033	4.92	BoLA-2*055:01
Zambia_883	Angoni	BI	Lundazi	Mwase		4070	10460	HP1.44.1	HP1.28.1				BoLA-MHCI*ke1:01	2309	25.69	7995	44.4	BoLA-3*004:AD	472	5.25	2081	11.56																	BoLA-2*054:AA	1173	13.05	114	0.63	BoLA-1*067:AA	64	0.71	5	0.03
Zambia_884	Angoni	BI	Lundazi	Mwase		2995	8097	HP1.44.1	HP1.116.1				BoLA-MHCI*ke1:01	1594	25.57	3593	19.55	BoLA-3*004:AD	249	3.99	1124	6.12																	BoLA-MHCI*zm1:01	997	15.99	2195	11.94	BoLA-MHCI*cm41:05	15	0.24	1038	5.65	BoLA-3*004:02:AC
Zambia_885	Angoni	BI	Lundazi	Mwase		6611	11771	HP1.44.1	HP1.118.1				BoLA-MHCI*ke1:01	2924	20.88	6655	27.86	BoLA-3*004:AD	499	3.56	1558	6.52																	BoLA-2*069:AA	3009	21.49	3391	14.2	BoLA-1*067:AA	98	0.7	0	0
Zambia_886	Angoni	BI	Lundazi	Mwase		5360	10915	HP1.12.6	HP1.73.2				BoLA-3*073:AA	2073	16.48	6419	26.5	BoLA-3*004:AB:01	271	2.15	812	3.35	BoLA-6*090:01	5	0.04	185	0.76												BoLA-6*015:AB	1970	15.66	2073	8.56	BoLA-2*008:AA	903	7.18	983	4.06	BoLA-6*091:01
Zambia_887	Angoni	BI	Lundazi	Mwase		4841	12076	HP1.12.6	HP1.20.4				BoLA-3*073:AA	2181	20.06	5550	21.78	BoLA-3*004:AB:01	263	2.42	725	2.84	BoLA-6*090:01	10	0.09	248	0.97												BoLA-MHCI*cm8:04	2243	20.63	5264	20.66	BoLA-MHCI*cm40:02	0	0	159	0.62
Zambia_888	Angoni	BI	Lundazi	Mwase		4491	8423	HP1.A15v.2	HP1.116.1				BoLA-1*009:AA	1583	15.36	2366	13.54	BoLA-4*024:01:01:01/BoLA-4*024:01:01:02	692	6.72	1672	9.57	BoLA-6*040:01	16	0.16	1031	5.9	BoLA-2*025:01	664	6.44	155	0.89							BoLA-MHCI*zm1:01	1134	11.01	1533	8.77	BoLA-MHCI*cm41:05	57	0.55	1264	7.23	BoLA-3*004:02:AC
Zambia_889	Angoni	BI	Lundazi	Mwase		5721	15513	HP1.12.6	HP1.118.1				BoLA-3*073:AA	2590	23.4	10293	36.81	BoLA-3*004:AB:01	314	2.84	1205	4.31	BoLA-6*090:01	14	0.13	428	1.53												BoLA-2*069:AA	2603	23.52	3471	12.41	BoLA-1*067:AA	108	0.98	7	0.03
Zambia_890	Angoni	BI	Lundazi	Mwase	Homozygous	5088	10084	HP1.142.1					BoLA-MHCI*zm3:01	1590	13.02	3934	17.88	BoLA-3*017:AD	1774	14.52	3373	15.33	BoLA-2*055:01	1590	13.02	2145	9.75	BoLA-3*033:01N	107	0.88	512	2.33
Zambia_891	Angoni	BI	Lundazi	Mwase	Homozygous	4286	6757	HP1.79.2					BoLA-MHCI*br7:01	2897	29.84	4295	30.41	BoLA-MHCI*br15:02	1267	13.05	1709	12.1
Zambia_892	Angoni	BI	Lundazi	Mwase		4761	8152	HP1.20.4	HP1.73.2				BoLA-MHCI*cm8:04	2086	19.06	5221	30.3	BoLA-MHCI*cm40:02	0	0	102	0.59																	BoLA-6*015:AB	1688	15.42	1644	9.54	BoLA-2*008:AA	851	7.77	699	4.06	BoLA-6*091:01
Zambia_893	Angoni	BI	Lundazi	Mwase		7983	10794	HP1.12.6	HP1.73.2				BoLA-3*073:AA	3481	15.68	5705	19.62	BoLA-3*004:AB:01	427	1.92	974	3.35	BoLA-6*090:01	32	0.14	362	1.25												BoLA-6*015:AB	2583	11.64	2109	7.25	BoLA-2*008:AA	1223	5.51	1065	3.66	BoLA-6*091:01
Zambia_894	Angoni	BI	Lundazi	Mwase		6474	12024	HP1.12.6	HP1.123.1				BoLA-3*073:AA	2573	14.38	5363	18.65	BoLA-3*004:AB:01	348	1.95	982	3.42	BoLA-6*090:01	13	0.07	246	0.86												BoLA-3*050:AC	2175	12.16	3820	13.29	BoLA-2*025:01	1041	5.82	182	0.63	BoLA-3*004:04/BoLA-3*083:01
Zambia_895	Angoni	BI	Lundazi	Mwase		6448	14055	HP1.12.5	HP1.79.2				BoLA-3*073:AE	3008	15.03	7574	21.71	BoLA-3*004:AB	244	1.22	882	2.53	BoLA-6*090:01	12	0.06	336	0.96												BoLA-MHCI*br7:01	1481	7.4	2734	7.84	BoLA-MHCI*br15:02	1604	8.01	2206	6.32
Zambia_896	Angoni	BI	Lundazi	Mwase		6169	10325	HP1.69.1	HP1.3.1				BoLA-3*080:01	1809	11.72	4503	22.41	BoLA-2*057:01	1330	8.62	1051	5.23	BoLA-3*033:01N	149	0.97	468	2.33	BoLA-6*090:01	25	0.16	215	1.07							BoLA-2*079:01	1252	8.11	2042	10.16	BoLA-2*016:02/BoLA-2*016:03	1297	8.4	1599	7.96	BoLA-MHCI*gb5:01
Zambia_897	Angoni	BI	Lundazi	Mwase	Contamination	3589	11048
Zambia_898	Angoni	BI	Lundazi	Mwase	4 haplotypes	2820	9085	HP1.3.1	HP1.149.1	HP1.A15v.2	HP1.125.1		BoLA-2*079:01	424	3.86	1734	6.9	BoLA-2*016:02/BoLA-2*016:03	292	2.66	829	3.3	BoLA-MHCI*gb5:01#	7	0.0638	4	0.01592												BoLA-1*009:AD	690	6.29	1959	7.8	BoLA-6*090:01	0	0	262	1.04
Zambia_899	Angoni	BI	Lundazi	Mwase	Contamination	3230	8624
Zambia_900	Angoni	BI	Lundazi	Mwase		3393	8916	HP1.69.1	HP1.73.2				BoLA-3*080:01	1201	10.12	5452	24.49	BoLA-2*057:01	529	4.46	743	3.34	BoLA-3*033:01N	42	0.35	205	0.92	BoLA-6*090:01	5	0.04	160	0.72							BoLA-6*015:AB	1107	9.33	1481	6.65	BoLA-2*008:AA	451	3.8	601	2.7	BoLA-6*091:01
Zambia_901	Angoni	BI	Lundazi	Mwase		6928	12154	unHP1.144.1	HP1.28.1				BoLA-MHCI*zm2:01	2953	14.52	7890	31.17	BoLA-2*048:01	1600	7.87	1781	7.04	BoLA-3*078:01/BoLA-3*078:02	507	2.49	2089	8.25												BoLA-2*054:AA	1648	8.11	61	0.24	BoLA-1*067:AA	85	0.42	5	0.02
Zambia_902	Angoni	BI	Lundazi	Mwase		6083	13512	HP1.10.3	HP1.28.1				BoLA-3*038:01:AA	2272	13.37	7696	28.28	BoLA-2*096:01	2077	12.22	3602	13.24	BoLA-3*004:02/BoLA-3*053:01/BoLA-3*081:01	266	1.57	1239	4.55	BoLA-MHCI*cm41:02	23	0.14	701	2.58							BoLA-2*054:AA	1299	7.64	63	0.23	BoLA-1*067:AA	86	0.51	9	0.03
Zambia_904	Angoni	BI	Lundazi	Mwase		7453	12131	HP1.69.1	HP1.149.1				BoLA-3*080:01	3465	27.07	7692	37.86	BoLA-6*090:01	64	0.5	445	2.19	BoLA-2*057:01	216	1.69	264	1.3	BoLA-3*033:01N	57	0.45	201	0.99							BoLA-1*009:AD	3590	28.05	3384	16.66	BoLA-6*090:01	64	0.5	445	2.19
Zambia_905	Angoni	BI	Lundazi	Mwase		4228	14385	HP1.69.1	HP1.46.4				BoLA-3*080:01	1414	10.2	5470	17.07	BoLA-2*057:01	773	5.58	1776	5.54	BoLA-3*033:01N	67	0.48	300	0.94	BoLA-6*090:01	5	0.04	255	0.8							BoLA-MHCI*cm4:08	1267	9.14	4416	13.78	BoLA-2*008:AA	409	2.95	773	2.41	BoLA-3*004:02/BoLA-3*053:01/BoLA-3*081:01
Zambia_906	Angoni	BI	Lundazi	Mwase		3695	11604	HP1.123.1	HP1.149.1				BoLA-3*050:AC	1581	15.48	5944	22.76	BoLA-3*004:04/BoLA-3*083:01	132	1.29	902	3.45	BoLA-6*040:01	11	0.11	952	3.64	BoLA-2*025:01	711	6.96	240	0.92							BoLA-1*009:AD	1193	11.68	3002	11.49	BoLA-6*090:01	4	0.04	249	0.95
Zambia_907	Angoni	BI	Lundazi	Mwase		3319	1429	HP1.12.6	HP1.73.2				BoLA-3*073:AA	1393	10.68	1064	21.88	BoLA-3*004:AB:01	88	0.68	56	1.15	BoLA-6*090:01	0	0	11	0.23												BoLA-6*015:AB	1386	10.63	196	4.03	BoLA-2*008:AA	429	3.29	70	1.44	BoLA-6*091:01#
Zambia_908	Angoni	BI	Lundazi	Mwase		4500	8247	HP1.12.5	HP1.44.1				BoLA-3*073:AE	1847	14.78	3737	20.79	BoLA-3*004:AB	207	1.66	497	2.76	BoLA-6*090:01	3	0.02	117	0.65												BoLA-MHCI*ke1:01	2116	16.93	3252	18.09	BoLA-3*004:AD	295	2.36	589	3.28	BoLA-6*090:01
Zambia_909	Angoni	BI	Lundazi	Mwase		7393	13957	HP1.44.1	HP1.79.1				BoLA-MHCI*ke1:01	3188	16.64	6217	20.29	BoLA-3*004:AD	625	3.26	1907	6.22																	BoLA-MHCI*br7:01	1620	8.46	3211	10.48	BoLA-MHCI*br15:01	1759	9.18	2016	6.58
Zambia_910	Angoni	BI	Lundazi	Mwase		5651	15372	HP1.69.1	HP1.A13.3				BoLA-3*080:01	2068	12.99	7065	21.19	BoLA-2*057:01	1248	7.84	2041	6.12	BoLA-3*033:01N	98	0.62	493	1.48	BoLA-6*090:01	11	0.07	390	1.17							BoLA-1*031:02	1696	10.65	3911	11.73	BoLA-2*032:ACN	428	2.69	1117	3.35
Zambia_911	Angoni	BI	Lundazi	Mwase		7128	11228	HP1.73.2	HP1.118.1				BoLA-6*015:AB	2415	13.62	3352	12.95	BoLA-2*008:AA	1017	5.73	1983	7.66	BoLA-6*091:01	46	0.26	618	2.39												BoLA-2*069:AA	3345	18.86	4603	17.78	BoLA-1*067:AA	113	0.64	32	0.12
Zambia_913	Angoni	BI	Lundazi	Mwase	4 haplotypes	4286	14367	HP1.12.5	HP1.3.1	HP1.12.6	HP1.46.5		BoLA-3*073:AE	1785	12.73	5891	15.7	BoLA-3*004:AB	228	1.63	1108	2.95	BoLA-6*090:01	15	0.11	358	0.95												BoLA-2*079:01	751	5.35	2754	7.34	BoLA-2*016:02/BoLA-2*016:03	618	4.41	1366	3.64	BoLA-MHCI*gb5:01
Zambia_914	Angoni	BI	Lundazi	Mwase		3840	13130	HP1.21.2	HP1.118.1				BoLA-MHCI*cm9:03	1587	13.17	3027	9.73	BoLA-3*017:AB	496	4.11	3900	12.54	BoLA-3*004:02:AB	82	0.68	1147	3.69	BoLA-6*092:AA	6	0.05	702	2.26							BoLA-2*069:AA	1630	13.52	4257	13.69	BoLA-1*067:AA#	15	0.12444	16	0.05144
Zambia_915	Angoni	BI	Lundazi	Mwase		4260	11182	HP1.A13.3	HP1.73.2				BoLA-1*031:02	1394	10.64	4948	19.54	BoLA-2*032:ACN	364	2.78	1246	4.92																	BoLA-6*015:AB	1717	13.1	2996	11.83	BoLA-2*008:AA	693	5.29	1070	4.23	BoLA-6*091:01
Zambia_916	Angoni	BI	Lundazi	Mwase		4368	9018	HP1.A15v.2	HP1.149.1				BoLA-1*009:AA	1563	13.14	2579	10.41	BoLA-4*024:01:01:01/BoLA-4*024:01:01:02	584	4.91	1733	6.99	BoLA-6*040:01	22	0.18	1347	5.44	BoLA-2*025:01	617	5.19	118	0.48							BoLA-1*009:AD	1501	12.62	2557	10.32	BoLA-6*090:01	8	0.07	449	1.81
Zambia_917	Angoni	BI	Lundazi	Mwase		10795	13800	HP1.44.1	HP1.149.1				BoLA-MHCI*ke1:01	5077	21.39	6729	24.43	BoLA-3*004:AD	1009	4.25	1867	6.78	BoLA-6*090:01	30	0.13	403	1.46												BoLA-1*009:AD	4486	18.9	4271	15.51	BoLA-6*090:01	30	0.13	403	1.46
Zambia_918	Angoni	BI	Lundazi	Mwase		6775	14729	HP1.50.1	HP1.20.4				BoLA-MHCI*cm10:01	2116	10.4	3206	9.17	BoLA-MHCI*ke5:01	1723	8.47	2514	7.19	BoLA-3*078:01/BoLA-3*078:02	362	1.78	1076	3.08												BoLA-MHCI*cm8:04	2368	11.64	7086	20.26	BoLA-MHCI*cm40:02	0	0	128	0.37
Zambia_922	Angoni	BI	Lundazi	Mwase		4037	13804	HP1.123.1	HP1.44.1				BoLA-3*050:AC	1366	10.82	5810	18.99	BoLA-6*040:01	7	0.06	958	3.13	BoLA-3*004:04/BoLA-3*083:01	88	0.7	580	1.9	BoLA-2*025:01	434	3.44	190	0.62							BoLA-MHCI*ke1:01	1879	14.89	4876	15.94	BoLA-3*004:AD	239	1.89	1094	3.58
Zambia_923	Angoni	BI	Lundazi	Mwase		5341	10556	HP1.149.1	HP1.3.1				BoLA-1*009:AD	2859	20.03	4298	17.3	BoLA-6*090:01	4	0.03	406	1.63																	BoLA-2*079:01	1451	10.16	3442	13.85	BoLA-2*016:02/BoLA-2*016:03	842	5.9	1461	5.88	BoLA-MHCI*gb5:01
Zambia_924	Angoni	BI	Lundazi	Mwase	4 haplotypes,No For1Rev2	85	7005	HP1.69.1	HP1.12.5	HP1.21.2	HP1.117.1		BoLA-3*080:01	8	3.33	3453	17.42	BoLA-2*057:01	14	5.83	550	2.77	BoLA-6*090:01	0	0	91	0.46	BoLA-3*033:01N	0	0	90	0.45							BoLA-3*073:AE	8	3.33	715	3.61	BoLA-6*090:01	0	0	91	0.46	BoLA-3*004:AB
Zambia_925	Angoni	BI	Lundazi	Mwase	4 haplotypes	6765	7473	HP1.69.1	HP1.117.1	HP1.12.5	HP1.21.2		BoLA-3*080:01	1234	5.43	2162	10.36	BoLA-2*057:01	999	4.4	645	3.09	BoLA-3*033:01N	74	0.33	124	0.59	BoLA-6*090:01	21	0.09	90	0.43							BoLA-4*063:01	1131	4.98	735	3.52	BoLA-2*057:AB	736	3.24	583	2.79	BoLA-3*078:01/BoLA-3*078:02
Zambia_926	Angoni	BI	Lundazi	Mwase		7041	16359	HP1.129.1	HP1.44.1				BoLA-2*047:AB	2409	11.77	5161	14.97	BoLA-1*097:01:AA	1488	7.27	2737	7.94																	BoLA-MHCI*ke1:01	2701	13.2	6553	19.01	BoLA-3*004:AD	405	1.98	1714	4.97
Zambia_927	Angoni	BI	Lundazi	Mwase		11379	15323	HP1.20.4	HP1.118.1				BoLA-MHCI*cm8:04	5078	20.52	8772	29.07	BoLA-MHCI*cm40:02	0	0	294	0.97																	BoLA-2*069:AA	6041	24.42	5856	19.41	BoLA-1*067:AA	111	0.45	44	0.15
Zambia_928	Angoni	BI	Lundazi	Mwase		9206	17855	HP1.69.1	HP1.118.1				BoLA-3*080:01	2971	12.41	9801	26.85	BoLA-2*057:01	1792	7.49	2019	5.53	BoLA-3*033:01N	128	0.53	448	1.23	BoLA-6*090:01	25	0.1	322	0.88							BoLA-2*069:AA	4070	17	5032	13.78	BoLA-1*067:AA	131	0.55	25	0.07
Zambia_929	Angoni	BI	Lundazi	Mwase		5495	12927	HP1.149.1	HP1.79.1				BoLA-1*009:AD	2113	13.04	4666	16.03	BoLA-6*090:01	20	0.12	608	2.09																	BoLA-MHCI*br7:01	1827	11.27	3905	13.42	BoLA-MHCI*br15:01	1336	8.24	2832	9.73
Zambia_930	Angoni	BI	Lundazi	Mwase		3725	13749	HP1.44.1	HP1.21.2				BoLA-MHCI*ke1:01	1500	11.37	6274	20.34	BoLA-3*004:AD	210	1.59	1428	4.63																	BoLA-MHCI*cm9:03	1494	11.33	2266	7.35	BoLA-3*017:AB	446	3.38	2545	8.25	BoLA-3*004:02:AB
Zambia_931	Angoni	BI	Lundazi	Mwase		4593	11594	HP1.115.1	HP1.20.4				BoLA-3*038:AB	1983	14.76	5144	19.66	BoLA-3*004:04/BoLA-3*083:01	105	0.78	524	2	BoLA-6*090:AC	0	0	342	1.31												BoLA-MHCI*cm8:04	2434	18.12	5205	19.9	BoLA-MHCI*cm40:02	0	0	189	0.72
Zambia_932	Angoni	BI	Lundazi	Mwase		708	10276	HP1.20.4	HP1.73.2				BoLA-MHCI*cm8:04	320	4.09	7689	30.67	BoLA-MHCI*cm40:02	0	0	78	0.31																	BoLA-6*015:AB	312	3.99	1649	6.58	BoLA-2*008:AA	76	0.97	502	2	BoLA-6*091:01
Zambia_933	Angoni	BI	Lundazi	Mwase		8919	14380	HP1.H2.1	HP1.79.2				BoLA-5*039:01	3803	18.23	7724	27.86																						BoLA-MHCI*br7:01	2388	11.45	3242	11.7	BoLA-MHCI*br15:02	2350	11.27	2620	9.45
Zambia_934	Angoni	BI	Lundazi	Mwase	Homozygous	9026	20476	HP1.129.1					BoLA-2*047:AB	5364	26.93	13893	39.55	BoLA-1*097:01:AA	3618	18.17	6202	17.66
Zambia_935	Angoni	BI	Lundazi	Mwase		5718	11269	HP1.123.1	HP1.117.1				BoLA-3*050:AC	2000	10.05	4878	17.31	BoLA-3*004:04/BoLA-3*083:01	170	0.85	740	2.63	BoLA-2*025:01	655	3.29	111	0.39	BoLA-6*040:01	16	0.08	731	2.59							BoLA-4*063:01	1811	9.1	1856	6.59	BoLA-2*057:AB	713	3.58	1582	5.62	BoLA-3*078:01/BoLA-3*078:02
Zambia_936	Angoni	BI	Lundazi	Mwase		7068	13561	HP1.46.2	HP1.125.1				BoLA-MHCI*cm4:08	2247	10.5	7455	22.97	BoLA-3*004:02/BoLA-3*053:01/BoLA-3*081:01	328	1.53	1252	3.86	BoLA-2*008:AB	60	0.28	55	0.17												BoLA-2*030:01:AA	2299	10.75	3010	9.27	BoLA-MHCI*zm19:01	1832	8.56	990	3.05	BoLA-MHCI*cm1:01
Zambia_937	Angoni	BI	Lundazi	Mwase		6476	16464	HP1.115.1	HP1.118.1				BoLA-3*038:AB	2738	17.4	9904	29.87	BoLA-3*004:04/BoLA-3*083:01	157	1	934	2.82	BoLA-6*090:AC	0	0	492	1.48												BoLA-2*069:AA	3510	22.31	4964	14.97	BoLA-1*067:AA	35	0.22	39	0.12
Zambia_938	Angoni	BI	Lundazi	Mwase		3094	13586	HP1.69.1	HP1.79.2				BoLA-3*080:01	1109	10.53	7668	27.11	BoLA-2*057:01	543	5.16	1160	4.1	BoLA-6*090:01	2	0.02	243	0.86	BoLA-3*033:01N	15	0.14	188	0.66							BoLA-MHCI*br15:02	736	6.99	2027	7.17	BoLA-MHCI*br7:01	644	6.11	1959	6.93
Zambia_939	Angoni	BI	Lundazi	Mwase		4060	12278	HP1.69.1	HP1.12.5				BoLA-3*080:01	1164	8.31	4545	14.72	BoLA-2*057:01	928	6.63	1241	4.02	BoLA-6*090:01	10	0.07	408	1.32	BoLA-3*033:01N	68	0.49	189	0.61							BoLA-3*073:AE	1641	11.72	5053	16.37	BoLA-3*004:AB	216	1.54	754	2.44	BoLA-6*090:01
Zambia_940	Angoni	BI	Lundazi	Mwase		1377	8466	HP1.44.1	HP1.73.2				BoLA-MHCI*ke1:01	1097	15.89	4568	22	BoLA-3*004:AD	19	0.28	1089	5.25																	BoLA-6*015:AB	219	3.17	1881	9.06	BoLA-2*008:AA	40	0.58	588	2.83	BoLA-6*091:01
Zambia_941	Angoni	BI	Lundazi	Mkanile		7979	7370	HP1.140.1	HP1.12.6				BoLA-3*050:AE	2054	10.06	2259	12.5	BoLA-2*047:01	2154	10.55	1191	6.59	BoLA-3*004:04/BoLA-3*083:01	217	1.06	241	1.33												BoLA-3*073:AA	2929	14.34	3139	17.37	BoLA-3*004:AB:01	444	2.17	428	2.37	BoLA-6*090:01
Zambia_942	Angoni	BI	Lundazi	Mkanile		6725	16306	HP1.8.1	HP1.46.2				BoLA-3*001:01/BoLA-3*001:02/BoLA-3*001:03	3456	18.99	5873	16.48	BoLA-5*003:AA	102	0.56	1775	4.98	BoLA-3*098:ABN	20	0.11	80	0.22												BoLA-MHCI*cm4:08	2616	14.37	6909	19.38	BoLA-3*004:02/BoLA-3*053:01/BoLA-3*081:01	277	1.52	1066	2.99	BoLA-2*008:AB
Zambia_943	Angoni	BI	Lundazi	Mkanile		6019	12894	HP1.69.1	HP1.79.2				BoLA-3*080:01	1770	9.92	5008	17.57	BoLA-2*057:01	1094	6.13	1991	6.98	BoLA-6*090:01	15	0.08	319	1.12	BoLA-3*033:01N	46	0.26	121	0.42							BoLA-MHCI*br7:01	1587	8.89	2933	10.29	BoLA-MHCI*br15:02	1384	7.75	2179	7.64
Zambia_948	Angoni	BI	Lundazi	Mkanile		2752	8991	HP1.140.1	HP1.69.1				BoLA-3*050:AE	898	10.79	2679	12.33	BoLA-2*047:01	808	9.71	2196	10.1	BoLA-3*004:04/BoLA-3*083:01	58	0.7	268	1.23												BoLA-3*080:01	544	6.54	2830	13.02	BoLA-2*057:01	388	4.66	704	3.24	BoLA-6*090:01
Zambia_960	Angoni	BI	Lundazi	Mkanile	3 haplotypes	4109	11482	HP1.A15v.2	HP1.129.1	HP1.79.1			BoLA-1*009:AA	1061	7.5	2234	8.16	BoLA-4*024:01:01:01/BoLA-4*024:01:01:02	507	3.58	1792	6.55	BoLA-6*040:01	28	0.2	1129	4.13	BoLA-2*025:01	550	3.89	236	0.86							BoLA-2*047:AB	786	5.56	2665	9.74	BoLA-1*097:01:AA	380	2.69	992	3.62
[truncated: 114 more columns]

## Sheet: MHCII
Sample_ID	Breed type	Lineage	District	Sampling Site	Comment	Read counts for DRB3 alleles	Read counts for DQA alleles	Read counts for DQB alleles	Number of DRB3 alleles	Number of DQA alleles	Number of DQB alleles	Haplotype1	Haplotype2	Haplotype3	Haplotype4		Haplotype1 DRB3	Haplotype1 DRB3 read counts	Haplotype1 DRB3 read frequency %	Haplotype1 DQA allele1	Haplotype1 DQA allele1 read counts	Haplotype1 DQA allele1 read frequency %	Haplotype1 DQA allele2	Haplotype1 DQA allele2 read counts	Haplotype1 DQA allele2 read frequency %	Haplotype1 DQB allele1	Haplotype1 DQB allele1 read counts	Haplotype1 DQB allele1 read frequency %	Haplotype1 DQB allele2	Haplotype1 DQB allele2 read counts	Haplotype1 DQB allele2 read frequency %		Haplotype2 DRB3	Haplotype2 DRB3 read counts	Haplotype2 DRB3 read frequency %	Haplotype2 DQA allele1	Haplotype2 DQA allele1 read counts	Haplotype2 DQA allele1 read frequency %	Haplotype2 DQA allele2	Haplotype2 DQA allele2 read counts	Haplotype2 DQA allele2 read frequency %	Haplotype2 DQB allele1	Haplotype2 DQB allele1 read counts	Haplotype2 DQB allele1 read frequency %	Haplotype2 DQB allele2	Haplotype2 DQB allele2 read counts	Haplotype2 DQB allele2 read frequency %		Haplotype3 DRB3
Zambia_001	Tonga	Sanga	Mazabuka	Research station		4793	15559	11251	2	3	3	DR16.1|DQ33.1|DQ46.1	DR2.1|DQ2.1				BoLA-DRB3*016:01	2436	37.4	BoLA-DQA*012:05:AA	1646	9.21	BoLA-DQA*022:08	6142	34.38	BoLA-DQB*009:01	1634	10.87	BoLA-DQB*041:01	642	4.27		BoLA-DRB3*002:01	2357	36.19	BoLA-DQA*002:03	7771	43.5				BoLA-DQB*002:01	8975	59.71
Zambia_002	Tonga	Sanga	Mazabuka	Research station	Homozygous	11127	44946	16896	1	2	2	DR28.1|DQ39.1|DQ15.1					BoLA-DRB3*028:01/BoLA-DRB3*028:04	11127	84.61	BoLA-DQA*022:08	24186	46.71	BoLA-DQA*026:03	20760	40.1	BoLA-DQB*006:01	5337	25.34	BoLA-DQB*017:02	11559	54.88
Zambia_003	Tonga	Sanga	Mazabuka	Research station		9866	17000	15639	2	3	3	DR25.1|DQ36.1|DQ11.2	DR11.3|DQ21.1				BoLA-DRB3*025:01:01	6102	44.52	BoLA-DQA*013:01	3348	17.09	BoLA-DQA*028:02:AA	9365	47.79	BoLA-DQB*020:01	4316	21.41	BoLA-DQB*032:01	941	4.67		BoLA-DRB3*011:03	3764	27.46	BoLA-DQA*002:03	4287	21.88				BoLA-DQB*036:02	10382	51.51
Zambia_004	Tonga	Sanga	Mazabuka	Research station		4321	21887	12690	2	3	3	DR28.1|DQ39.1|DQ15.1	DR42.1|DQ27.2				BoLA-DRB3*028:01/BoLA-DRB3*028:04	2186	39.06	BoLA-DQA*022:08	6872	27.21	BoLA-DQA*026:03	9795	38.78	BoLA-DQB*006:01	1930	10.59	BoLA-DQB*017:02	2225	12.21		BoLA-DRB3*042:01	2135	38.15	BoLA-DQA*003:01	5220	20.67				BoLA-DQB*018:05	8535	46.84
Zambia_005	Tonga	Sanga	Mazabuka	Research station		10300	23545	14602	2	2	2	DR21.1|DQ24.1	DR30.1|DQ18.1				BoLA-DRB3*021:01	4525	31.88	BoLA-DQA*003:01	14363	53.09				BoLA-DQB*015:01	7912	35.9					BoLA-DRB3*030:01	5775	40.68	BoLA-DQA*002:02	9182	33.94				BoLA-DQB*004:02	6690	30.36
Zambia_006	Tonga	Sanga	Mazabuka	Research station	Homozygous	7937	20337	18999	1	1	1	DR2.1|DQ2.1					BoLA-DRB3*002:01	7937	84.46	BoLA-DQA*002:03	20337	88.4				BoLA-DQB*002:01	18999	84.31
Zambia_007	Tonga	Sanga	Mazabuka	Research station		9496	28435	13500	2	3	4	DR28.1|DQ39.1|DQ15.1	DR16.1|DQ33.1|DQ46.1				BoLA-DRB3*028:01/BoLA-DRB3*028:04	4261	32.1	BoLA-DQA*022:08	19373	59.75	BoLA-DQA*026:03	6121	18.88	BoLA-DQB*006:01	2788	13.97	BoLA-DQB*017:02	4340	21.74		BoLA-DRB3*016:01	5235	39.43	BoLA-DQA*012:05:AA	2941	9.07	BoLA-DQA*022:08	19373	59.75	BoLA-DQB*009:01	4561	22.85	BoLA-DQB*041:01	1811	9.07
Zambia_008	Tonga	Sanga	Mazabuka	Research station		7524	33638	14358	2	3	2	DR42.1|DQ27.2	DR25.1|DQ36.1|DQ11.2				BoLA-DRB3*042:01	4241	40.38	BoLA-DQA*003:01	7168	18.56				BoLA-DQB*018:05	9158	46.53					BoLA-DRB3*025:01:01	3283	31.26	BoLA-DQA*013:01	8709	22.55	BoLA-DQA*028:02:AA	17761	45.98	BoLA-DQB*020:01	5200	26.42	BoLA-DQB*032:01	512	2.60163
Zambia_009	Tonga	Sanga	Mazabuka	Research station		7982	45706	10590	2	3	4	DR28.1|DQ39.1|DQ15.1	DR18.1|DQ37.1|DQ52.1				BoLA-DRB3*028:01/BoLA-DRB3*028:04	3561	32.39	BoLA-DQA*022:08	5685	10.28	BoLA-DQA*026:03	11925	21.57	BoLA-DQB*006:01	2598	17.11	BoLA-DQB*017:02	1866	12.29		BoLA-DRB3*018:01	4421	40.22	BoLA-DQA*023:01	28096	50.82				BoLA-DQB*003:02	3581	23.59	BoLA-DQB*gb1:01	2545	16.77
Zambia_010	Tonga	Sanga	Mazabuka	Research station	Homozygous	10706	54898	14728	1	2	2	DR28.1|DQ39.1|DQ15.1					BoLA-DRB3*028:01/BoLA-DRB3*028:04	10706	83.23	BoLA-DQA*022:08	29849	45.91	BoLA-DQA*026:03	25049	38.53	BoLA-DQB*006:01	6284	34.47	BoLA-DQB*017:02	8444	46.32
Zambia_012	Tonga	Sanga	Mazabuka	Research station	Homozygous	13561	37330	16517	1	1	1	DR11.3|DQ21.1					BoLA-DRB3*011:03	13561	83.56	BoLA-DQA*002:03	37330	88.79				BoLA-DQB*036:02	16517	84.43
Zambia_013	Tonga	Sanga	Mazabuka	Research station		12932	48155	11714	2	3	4	DR26.1|DQ33.2|DQ46.1	DR28.1|DQ39.1|DQ15.1				BoLA-DRB3*026:01	6933	39.48	BoLA-DQA*012:AA	4560	8.14	BoLA-DQA*022:08	29715	53.04	BoLA-DQB*009:01	2721	16.21	BoLA-DQB*041:01	2120	12.63		BoLA-DRB3*028:01/BoLA-DRB3*028:04	5999	34.16	BoLA-DQA*022:08	29715	53.04	BoLA-DQA*026:03	13880	24.77	BoLA-DQB*006:01	3722	22.17	BoLA-DQB*017:02	3151	18.77
Zambia_014	Tonga	Sanga	Mazabuka	Research station		1464	19336	11133	2	1	2	DR42.1|DQ27.2	DR21.1|DQ24.1				BoLA-DRB3*042:01	835	44.49	BoLA-DQA*003:01	19336	89.43				BoLA-DQB*018:05	6013	42.47					BoLA-DRB3*021:01	629	33.51	BoLA-DQA*003:01	19336	89.43				BoLA-DQB*015:01	5120	36.16
Zambia_015	Tonga	Sanga	Mazabuka	Research station		11372	42780	11477	2	3	4	DR28.1|DQ39.1|DQ15.1	DR26.1|DQ33.2|DQ46.1				BoLA-DRB3*028:01/BoLA-DRB3*028:04	5410	35.37	BoLA-DQA*022:08	23693	47.25	BoLA-DQA*026:03	13208	26.34	BoLA-DQB*006:01	4054	25.68	BoLA-DQB*017:02	2854	18.08		BoLA-DRB3*026:01	5962	38.98	BoLA-DQA*012:AA	5879	11.72	BoLA-DQA*022:08	23693	47.25	BoLA-DQB*009:01	2544	16.12	BoLA-DQB*041:01	2025	12.83
Zambia_016	Tonga	Sanga	Mazabuka	Research station		9344	25290	12655	2	3	3	DR28.1|DQ39.1|DQ15.1	DR2.1|DQ2.1				BoLA-DRB3*028:01/BoLA-DRB3*028:04	4775	36.51	BoLA-DQA*022:08	7803	27.29	BoLA-DQA*026:03	7085	24.78	BoLA-DQB*006:01	1385	8.59	BoLA-DQB*017:02	1972	12.23		BoLA-DRB3*002:01	4569	34.94	BoLA-DQA*002:03	10402	36.38				BoLA-DQB*002:01	9298	57.65
Zambia_018	Tonga	Sanga	Mazabuka	Research station	4 haplotypes	8151	33674	8766	4	3	5	DR28.1|DQ39.1|DQ15.1	DR16.1|DQ53.1|DQ46.1	DR30.1|DQ18.1	DR26.1|DQ33.2|DQ46.1		BoLA-DRB3*028:01/BoLA-DRB3*028:04	1181	9.93	BoLA-DQA*022:08	21316	47.92	BoLA-DQA*026:03	5030	11.31	BoLA-DQB*006:01	1081	8.61	BoLA-DQB*017:02	482	3.84		BoLA-DRB3*016:01	1316	11.06	BoLA-DQA*022:08	21316	47.92				BoLA-DQB*009:01	1748	13.93	BoLA-DQB*041:01	1067	8.5		BoLA-DRB3*030:01
Zambia_019	Tonga	Sanga	Mazabuka	Research station	4 haplotypes	9163	25205	8582	4	4	5	DR28.1|DQ39.1|DQ15.1	DR16.1|DQ33.1|DQ46.1	DR30.1|DQ18.1	DR26.1|DQ33.2|DQ46.1		BoLA-DRB3*028:01/BoLA-DRB3*028:04	2052	15.82	BoLA-DQA*022:08	12387	39.6	BoLA-DQA*026:03	6625	21.18	BoLA-DQB*006:01	1569	12.25	BoLA-DQB*017:02	885	6.91		BoLA-DRB3*016:01	2375	18.32	BoLA-DQA*012:05:AA	2326	7.44	BoLA-DQA*022:08	12387	39.6	BoLA-DQB*009:01	2106	16.45	BoLA-DQB*041:01	1159	9.05		BoLA-DRB3*030:01
Zambia_020	Tonga	Sanga	Mazabuka	Research station		6280	5381	6460	2	3	4	DR28.1|DQ39.1|DQ15.1	DR18.1|DQ37.1|DQ52.1				BoLA-DRB3*028:01/BoLA-DRB3*028:04	2969	37.28	BoLA-DQA*022:08	1265	20.62	BoLA-DQA*026:03	722	11.77	BoLA-DQB*006:01	646	7.87	BoLA-DQB*017:02	1657	20.2		BoLA-DRB3*018:01	3311	41.57	BoLA-DQA*023:01	3394	55.32				BoLA-DQB*003:02	2845	34.68	BoLA-DQB*gb1:01	1312	15.99
Zambia_021	Tonga	Sanga	Mazabuka	Research station		8238	3760	8676	2	1	2	DR2.1|DQ2.1	DR11.3|DQ21.1				BoLA-DRB3*002:01	5078	49.32	BoLA-DQA*002:03	3760	88.06				BoLA-DQB*002:01	5122	48.11					BoLA-DRB3*011:03	3160	30.69	BoLA-DQA*002:03	3760	88.06				BoLA-DQB*036:02	3554	33.38
Zambia_022	Tonga	Sanga	Mazabuka	Research station		12684	25467	12926	2	3	3	DR28.1|DQ39.1|DQ15.1	DR33.1|DQ30.2				BoLA-DRB3*028:01/BoLA-DRB3*028:04	6000	33.41	BoLA-DQA*022:08	9083	31.34	BoLA-DQA*026:03	9595	33.1	BoLA-DQB*006:01	2215	12.35	BoLA-DQB*017:02	2692	15.01		BoLA-DRB3*033:01	6684	37.22	BoLA-DQA*001:AA	6789	23.42				BoLA-DQB*004:02	8019	44.7
Zambia_023	Tonga	Sanga	Mazabuka	Research station	Homozygous	13165	57888	18081	1	2	2	DR28.1|DQ39.1|DQ15.1					BoLA-DRB3*028:01/BoLA-DRB3*028:04	13165	83.31	BoLA-DQA*022:08	19810	29.4	BoLA-DQA*026:03	38078	56.51	BoLA-DQB*006:01	8305	35.89	BoLA-DQB*017:02	9776	42.25
Zambia_024	Tonga	Sanga	Mazabuka	Research station		8656	13144	12230	2	3	3	DR16.1|DQ33.1|DQ46.1	DR39.1|DQ8.2				BoLA-DRB3*016:01	4625	40.29	BoLA-DQA*012:05:AA	1731	11.41	BoLA-DQA*022:08	7296	48.09	BoLA-DQB*009:01	2013	12.99	BoLA-DQB*041:01	1216	7.85		BoLA-DRB3*039:01	4031	35.11	BoLA-DQA*008:03	4117	27.14				BoLA-DQB*008:02	9001	58.08
Zambia_025	Tonga	Sanga	Mazabuka	Research station		9867	12542	13363	2	1	2	DR11.3|DQ21.1	DR27.3|DQ1.1				BoLA-DRB3*011:03	5301	37.98	BoLA-DQA*002:03	12542	88.19				BoLA-DQB*036:02	9601	56.43					BoLA-DRB3*027:03	4566	32.71							BoLA-DQB*001:01	3762	22.11
Zambia_026	Tonga	Sanga	Mazabuka	Research station		7871	15802	10409	2	2	2	DR42.1|DQ27.2	DR11.3|DQ21.1				BoLA-DRB3*042:01	4798	43.63	BoLA-DQA*003:01	6588	35.73				BoLA-DQB*018:05	4724	34.06					BoLA-DRB3*011:03	3073	27.94	BoLA-DQA*002:03	9214	49.98				BoLA-DQB*036:02	5685	40.99
Zambia_027	Tonga	Sanga	Mazabuka	Research station		8284	48701	11306	2	3	4	DR16.1|DQ33.1|DQ46.1	DR18.1|DQ37.1|DQ52.1				BoLA-DRB3*016:01	4015	34.48	BoLA-DQA*012:05:AA	7388	12.83	BoLA-DQA*022:08	8434	14.65	BoLA-DQB*009:01	2324	14.02	BoLA-DQB*041:01	1064	6.42		BoLA-DRB3*018:01	4269	36.66	BoLA-DQA*023:01	32879	57.12				BoLA-DQB*003:02	5538	33.4	BoLA-DQB*gb1:01	2380	14.35
Zambia_028	Tonga	Sanga	Mazabuka	Research station		5912	14772	8287	2	3	3	DR28.1|DQ39.1|DQ15.1	DR3.2|DQ19.2				BoLA-DRB3*028:01/BoLA-DRB3*028:04	2919	38.68	BoLA-DQA*022:08	4688	27.33	BoLA-DQA*026:03	5239	30.54	BoLA-DQB*006:01	1700	16.23	BoLA-DQB*017:02	1760	16.81		BoLA-DRB3*003:02:01	2993	39.66	BoLA-DQA*002:07	4845	28.25				BoLA-DQB*003:02	4827	46.09
Zambia_029	Tonga	Sanga	Mazabuka	Research station		10545	19659	18374	2	1	2	DR11.3|DQ21.1	DR2.1|DQ2.1				BoLA-DRB3*011:03	3660	25.33	BoLA-DQA*002:03	19659	87.56				BoLA-DQB*036:02	6969	29.03					BoLA-DRB3*002:01	6885	47.64	BoLA-DQA*002:03	19659	87.56				BoLA-DQB*002:01	11405	47.51
Zambia_030	Tonga	Sanga	Mazabuka	Research station		13350	55719	21607	2	2	2	DR3.2|DQ19.2	DR11.3|DQ21.1				BoLA-DRB3*003:02:01	6746	35.64	BoLA-DQA*002:07	28594	42.59				BoLA-DQB*003:02	11184	37.75					BoLA-DRB3*011:03	6604	34.89	BoLA-DQA*002:03	27125	40.4				BoLA-DQB*036:02	10423	35.18
Zambia_031	Tonga	Sanga	Mazabuka	Research station		14368	87208	18279	2	3	3	DR28.1|DQ39.1|DQ15.1	DR30.1|DQ18.1				BoLA-DRB3*028:01/BoLA-DRB3*028:04	6741	33.4	BoLA-DQA*022:08	19898	19.52	BoLA-DQA*026:03	29025	28.47	BoLA-DQB*006:01	2627	9.14	BoLA-DQB*017:02	4318	15.02		BoLA-DRB3*030:01	7627	37.79	BoLA-DQA*002:02	38285	37.56				BoLA-DQB*004:02	11334	39.43
Zambia_032	Tonga	Sanga	Mazabuka	Research station		14094	58343	12969	2	3	4	DR5.1|DQ13.1|DQ15.1	DR18.1|DQ37.1|DQ52.1				BoLA-DRB3*005:01	8180	42.13	BoLA-DQA*022:08	10958	15.31	BoLA-DQA*025:01:02	17054	23.83	BoLA-DQB*006:01	2050	10.11	BoLA-DQB*017:02	3488	17.21		BoLA-DRB3*018:01	5914	30.46	BoLA-DQA*023:01	30331	42.38				BoLA-DQB*003:02	5164	25.48	BoLA-DQB*gb1:01	2267	11.19
Zambia_033	Tonga	Sanga	Mazabuka	Research station		9949	56909	17358	2	3	3	DR28.1|DQ39.1|DQ15.1	DR3.2|DQ19.2				BoLA-DRB3*028:01/BoLA-DRB3*028:04	5116	36.74	BoLA-DQA*022:08	16521	25.09	BoLA-DQA*026:03	19123	29.04	BoLA-DQB*006:01	2815	11.9	BoLA-DQB*017:02	2322	9.82		BoLA-DRB3*003:02:01	4833	34.71	BoLA-DQA*002:07	21265	32.29				BoLA-DQB*003:02	12221	51.67
Zambia_034	Tonga	Sanga	Mazabuka	Research station		6978	51271	12494	2	2	4	DR7.1|DQ1.2|DQ11.1	DR18.1|DQ37.1|DQ52.1				BoLA-DRB3*007:01	2494	26.34	BoLA-DQA*028:02	23295	39.43				BoLA-DQB*001:05	2854	15.73	BoLA-DQB*020:02	4358	24.02		BoLA-DRB3*018:01	4484	47.36	BoLA-DQA*023:01	27976	47.35				BoLA-DQB*003:02	3673	20.25	BoLA-DQB*gb1:01	1609	8.87
Zambia_035	Tonga	Sanga	Mazabuka	Research station		13867	32975	15039	2	3	3	DR16.1|DQ33.1|DQ46.1	DR21.1|DQ24.1				BoLA-DRB3*016:01	8445	43.61	BoLA-DQA*012:05:AA	4745	12.44	BoLA-DQA*022:08	12409	32.53	BoLA-DQB*009:01	3004	13.96	BoLA-DQB*041:01	1857	8.63		BoLA-DRB3*021:01	5422	28	BoLA-DQA*003:01	15821	41.47				BoLA-DQB*015:01	10178	47.31
Zambia_036	Tonga	Sanga	Mazabuka	Research station		11782	29875	17576	2	3	3	DR28.1|DQ39.1|DQ15.1	DR21.1|DQ24.1				BoLA-DRB3*028:01/BoLA-DRB3*028:04	5923	35.2	BoLA-DQA*022:08	8075	23.37	BoLA-DQA*026:03	10630	30.77	BoLA-DQB*006:01	3238	13.22	BoLA-DQB*017:02	2554	10.43		BoLA-DRB3*021:01	5859	34.82	BoLA-DQA*003:01	11170	32.33				BoLA-DQB*015:01	11784	48.1
Zambia_037	Tonga	Sanga	Mazabuka	Research station	4 haplotypes	14166	49223	21514	4	2	4	DR21.1|DQ24.1	DR11.3|DQ21.1	DR2.1|DQ2.1	DR27.3|DQ1.1		BoLA-DRB3*021:01	2221	9.4	BoLA-DQA*003:01	9290	16.21				BoLA-DQB*015:01	3818	11.38					BoLA-DRB3*011:03	3600	15.23	BoLA-DQA*002:03	39933	69.68				BoLA-DQB*036:02	7864	23.44					BoLA-DRB3*002:01
Zambia_038	Tonga	Sanga	Mazabuka	Research station	4 haplotypes	11488	35846	16282	4	2	3	DR2.1|DQ2.1	DR21.1|DQ24.1	DR11.3|DQ21.1	DR27.3|DQ1.1		BoLA-DRB3*002:01	6984	41.25	BoLA-DQA*002:03	32450	79.04				BoLA-DQB*002:01	8797	36.06					BoLA-DRB3*021:01	882	5.21	BoLA-DQA*003:01	3396	8.27				BoLA-DQB*015:01	1840	7.54					BoLA-DRB3*011:03
Zambia_039	Tonga	Sanga	Mazabuka	Research station	Homozygous	12884	49768	21987	1	2	2	DR28.1|DQ39.1|DQ15.1					BoLA-DRB3*028:01/BoLA-DRB3*028:04	12884	83.31	BoLA-DQA*022:08	21736	37.82	BoLA-DQA*026:03	28032	48.77	BoLA-DQB*006:01	7895	28.18	BoLA-DQB*017:02	14092	50.29
Zambia_040	Tonga	Sanga	Mazabuka	Research station		13170	51001	16431	2	3	3	DR28.1|DQ39.1|DQ15.1	DR33.1|DQ30.2				BoLA-DRB3*028:01/BoLA-DRB3*028:04	6118	31.85	BoLA-DQA*022:08	18985	32.19	BoLA-DQA*026:03	14478	24.54	BoLA-DQB*006:01	2407	9.78	BoLA-DQB*017:02	4583	18.63		BoLA-DRB3*033:01	7052	36.71	BoLA-DQA*001:AA	17538	29.73				BoLA-DQB*004:02	9441	38.37
Zambia_041	Tonga	Sanga	Mazabuka	Research station		10484	19936	12870	2	3	3	DR19.1|DQ12.3|DQ47.1	DR33.1|DQ30.2				BoLA-DRB3*019:01	4999	35.47	BoLA-DQA*012:06	2558	11.2	BoLA-DQA*022:08	13169	57.68	BoLA-DQB*010:01	1816	10.39	BoLA-DQB*031:AA	4198	24.01		BoLA-DRB3*033:01	5485	38.92	BoLA-DQA*001:AA	4209	18.43				BoLA-DQB*004:02	6856	39.21
Zambia_042	Tonga	Sanga	Namwala	Lubanga Banga		1029	279	1653	2	3	2	DR3.2|DQ19.2	DR9.1|DQ33.2|DQ46.1				BoLA-DRB3*003:02:01	88	7.36	BoLA-DQA*002:07	77	21.81				BoLA-DQB*003:02	1390	69.81					BoLA-DRB3*009:01	941	78.68	BoLA-DQA*012:AA	41	11.61	BoLA-DQA*022:08	161	45.61	BoLA-DQB*009:01	47	2.36062	BoLA-DQB*041:01	263	13.21
Zambia_043	Tonga	Sanga	Namwala	Lubanga Banga		3865	1348	2294	2	3	3	DR9.1|DQ33.2|DQ46.1	DR3.2|DQ19.2				BoLA-DRB3*009:01	3477	75.47	BoLA-DQA*012:AA	193	12.78	BoLA-DQA*022:08	608	40.26	BoLA-DQB*009:01	86	3.19	BoLA-DQB*041:01	377	14		BoLA-DRB3*003:02:01	388	8.42	BoLA-DQA*002:07	547	36.23				BoLA-DQB*003:02	1831	68.02
Zambia_045	Tonga	Sanga	Namwala	Lubanga Banga		1385	471	3182	2	2	2	DR11.3|DQ21.1	DR3.2|DQ19.2				BoLA-DRB3*011:03	804	50	BoLA-DQA*002:03	221	42.26				BoLA-DQB*036:02	1862	49.53					BoLA-DRB3*003:02:01	581	36.13	BoLA-DQA*002:07	250	47.8				BoLA-DQB*003:02	1320	35.12
Zambia_046	Tonga		Namwala	Lubanga Banga	Insufficient data	31	25	88	0	0	0
Zambia_048	Tonga	Sanga	Namwala	Lubanga Banga		708	421	343	2	3	4	DR13.AA|DQ38.1|DQ49.1	DR18.1|DQ37.1|DQ52.1				BoLA-DRB3*013:AA	358	41.01	BoLA-DQA*026:02	229	46.73	BoLA-DQA*029:01	134	27.35	BoLA-DQB*016:02	56	13.83	BoLA-DQB*030:01	72	17.78		BoLA-DRB3*018:01	350	40.09	BoLA-DQA*023:01	58	11.84				BoLA-DQB*003:02	121	29.88	BoLA-DQB*gb1:01	94	23.21
Zambia_049	Tonga		Namwala	Lubanga Banga	Insufficient data	40	0	3	0	0	0
Zambia_050	Tonga	Sanga	Namwala	Lubanga Banga		1232	1396	1825	2	2	4	DR18.1|DQ37.1|DQ52.1	DR15.1|DQ10.1|DQ4.1				BoLA-DRB3*018:01	831	56.19	BoLA-DQA*023:01	1057	60.64				BoLA-DQB*003:02	702	32.25	BoLA-DQB*gb1:01	368	16.9		BoLA-DRB3*015:01	401	27.11	BoLA-DQA*010:03	103	5.90935	BoLA-DQA*022:09	339	19.45	BoLA-DQB*010:02:01	253	11.62	BoLA-DQB*013:01	502	23.06
Zambia_051	Tonga	Sanga	Namwala	Lubanga Banga		4931	7808	4104	2	2	2	DR32.2|DQ40.2	DR2.1|DQ2.1				BoLA-DRB3*032:02	3615	59.75	BoLA-DQA*027:01:01	5689	65.22				BoLA-DQB*007:AB	1061	20.87					BoLA-DRB3*002:01	1316	21.75	BoLA-DQA*002:03	2119	24.29				BoLA-DQB*002:01	3043	59.84
Zambia_053	Tonga		Namwala	Lubanga Banga	Insufficient data	4	2	107	0	0	10
Zambia_054	Tonga	Sanga	Namwala	Lubanga Banga		2394	804	3456	2	2	2	DR9.2|DQ3.1	DR42.1|DQ27.2				BoLA-DRB3*009:02/BoLA-DRB3*049:01	1111	39.84	BoLA-DQA*002:07	497	54.74				BoLA-DQB*018:03	1225	31.7					BoLA-DRB3*042:01	1283	46	BoLA-DQA*003:01	307	33.81				BoLA-DQB*018:05	2231	57.74
Zambia_056	Tonga	Sanga	Namwala	Lubanga Banga		7555	32067	11302	2	2	2	DR18.1|DQ37.1|DQ52.1	DR3.2|DQ19.2				BoLA-DRB3*018:01	4755	48.63	BoLA-DQA*023:01	27409	74.93				BoLA-DQB*003:02	9876	70.44	BoLA-DQB*gb1:01	1426	10.17		BoLA-DRB3*003:02:01	2800	28.64	BoLA-DQA*002:07	4658	12.73				BoLA-DQB*003:02	9876	70.44
Zambia_057	Tonga	Sanga	Namwala	Lubanga Banga		3247	638	4132	2	3	3	DR4.2|DQ18.3|DQ51.1	DR42.1|DQ27.2				BoLA-DRB3*004:02	1900	48.21	BoLA-DQA*002:AA	290	39.51	BoLA-DQA*zm1:01	214	29.16	BoLA-DQB*004:02	679	13.85	BoLA-DQB*020:AB	961	19.61		BoLA-DRB3*042:01	1347	34.18	BoLA-DQA*003:01	134	18.26				BoLA-DQB*018:05	2492	50.85
Zambia_058	Tonga		Namwala	Lubanga Banga	Insufficient data	901	87	1629	2	0	2
Zambia_059	Tonga		Namwala	Lubanga Banga	Insufficient data	310	74	280	2	0	4
Zambia_060	Tonga	Sanga	Namwala	Lubanga Banga		368	145	849	2	2	3	DR7.1|DQ1.2|DQ11.1	DR21.1|DQ24.1				BoLA-DRB3*007:01	93	20.9	BoLA-DQA*028:02	89	51.74				BoLA-DQB*001:05	176	17.6	BoLA-DQB*020:02	220	22		BoLA-DRB3*021:01	275	61.8	BoLA-DQA*003:01	56	32.56				BoLA-DQB*015:01	453	45.3
Zambia_061	Tonga	Sanga	Namwala	Lubanga Banga		4608	572	2644	2	2	2	DR3.2|DQ19.2	DR28.2|DQ34.1				BoLA-DRB3*003:02:01	1395	25.07	BoLA-DQA*002:07	269	40.7				BoLA-DQB*003:02	1474	46.43					BoLA-DRB3*028:02	3213	57.75	BoLA-DQA*013:01	303	45.84				BoLA-DQB*018:02	1170	36.85
Zambia_062	Tonga	Sanga	Namwala	Lubanga Banga		550	2184	1225	2	2	2	DR21.1|DQ24.1	DR22.1|DQ41.3				BoLA-DRB3*021:01	299	46.43	BoLA-DQA*003:01	206	8.4				BoLA-DQB*015:01	833	58.74					BoLA-DRB3*022:01	251	38.98	BoLA-DQA*027:04	1978	80.67				BoLA-DQB*zm1:01	392	27.64
Zambia_063	Tonga	Sanga	Namwala	Lubanga Banga		3229	470	3293	2	2	2	DR3.2|DQ19.2	DR30.1|DQ18.1				BoLA-DRB3*003:02:01	1185	30.63	BoLA-DQA*002:07	234	44.32				BoLA-DQB*003:02	1302	31.86					BoLA-DRB3*030:01	2044	52.83	BoLA-DQA*002:02	236	44.7				BoLA-DQB*004:02	1991	48.72
Zambia_064	Tonga	Sanga	Namwala	Lubanga Banga		6211	6164	5874	2	4	4	DR6.1|DQ13.1|DQ16.1	DR13.AA|DQ38.1|DQ49.1				BoLA-DRB3*006:01	2632	35.73	BoLA-DQA*024:AA	791	11.23	BoLA-DQA*025:01:02	1898	26.95	BoLA-DQB*003:02	2293	32.19	BoLA-DQB*006:01	953	13.38		BoLA-DRB3*013:AA	3579	48.58	BoLA-DQA*026:02	1783	25.32	BoLA-DQA*029:01	1692	24.03	BoLA-DQB*016:02	1889	26.52	BoLA-DQB*030:01	739	10.37
Zambia_065	Tonga	Sanga	Namwala	Lubanga Banga		4820	3926	7636	2	2	2	DR21.1|DQ27.3	DR27.5|DQ35.1				BoLA-DRB3*021:01	2524	43.47	BoLA-DQA*003:01	2625	59.15				BoLA-DQB*018:06:AA	3399	37.12					BoLA-DRB3*027:05	2296	39.55	BoLA-DQA*013:01	1301	29.32				BoLA-DQB*019:01	4237	46.27
Zambia_066	Tonga	Sanga	Namwala	Lubanga Banga		5614	805	5395	2	1	2	DR30.1|DQ18.1	DR24.1|DQ25.2				BoLA-DRB3*030:01	3079	38.85	BoLA-DQA*002:02	805	80.99				BoLA-DQB*004:02	3657	53.61					BoLA-DRB3*024:01/BoLA-DRB3*024:07	2535	31.98							BoLA-DQB*025:02	1738	25.48
Zambia_067	Tonga	Sanga	Namwala	Lubanga Banga		4476	12265	8819	2	4	4	DR16.1|DQ33.1|DQ46.1	DR10.2|DQ29.1|DQ11.3				BoLA-DRB3*016:01	2502	40.65	BoLA-DQA*012:05:AA	1008	7.24	BoLA-DQA*022:08	4299	30.87	BoLA-DQB*009:01	1127	9.69	BoLA-DQB*041:01	658	5.66		BoLA-DRB3*010:02	1974	32.07	BoLA-DQA*004:01	2799	20.1	BoLA-DQA*028:AB	4159	29.86	BoLA-DQB*018:09	3898	33.51	BoLA-DQB*020:AC	3136	26.96
Zambia_068	Tonga	Sanga	Namwala	Lubanga Banga		6964	19964	10306	2	1	2	DR32.2|DQ40.2	DR24.1|DQ25.2				BoLA-DRB3*032:02	3558	40	BoLA-DQA*027:01:01	19964	85.05				BoLA-DQB*007:AB	6767	51.2					BoLA-DRB3*024:01/BoLA-DRB3*024:07	3406	38.29							BoLA-DQB*025:02	3539	26.78
Zambia_069	Tonga		Namwala	Lubanga Banga	Insufficient data	258	32	180	2	0	6
Zambia_070	Tonga	Sanga	Namwala	Lubanga Banga		9969	9157	11150	2	4	4	DR10.1|DQ12.3|DQ4.1	DR10.2|DQ29.1|DQ11.3				BoLA-DRB3*010:01	5614	46.27	BoLA-DQA*012:06	799	7.47	BoLA-DQA*022:09	2541	23.77	BoLA-DQB*010:01	1043	6.77	BoLA-DQB*013:01	2298	14.91		BoLA-DRB3*010:02	4355	35.89	BoLA-DQA*004:01	1308	12.23	BoLA-DQA*028:AB	4509	42.17	BoLA-DQB*018:09	4461	28.95	BoLA-DQB*020:AC	3348	21.73
Zambia_071	Tonga	Sanga	Namwala	Lubanga Banga		13583	36877	16300	2	3	3	DR12.1|DQ12.1|DQ46.1	DR21.1|DQ27.3				BoLA-DRB3*012:01	7947	41.77	BoLA-DQA*012:05	5055	11.59	BoLA-DQA*022:08	19269	44.18	BoLA-DQB*009:01	3166	12.39	BoLA-DQB*010:05	3631	14.21		BoLA-DRB3*021:01	5636	29.62	BoLA-DQA*003:01	12553	28.78				BoLA-DQB*018:06:AA	9503	37.18
Zambia_072	Tonga	Sanga	Namwala	Lubanga Banga		11786	24170	10834	2	3	3	DR16.1|DQ33.1|DQ46.1	DR30.1|DQ18.1				BoLA-DRB3*016:01	5867	36.27	BoLA-DQA*012:05:AA	2506	8.81	BoLA-DQA*022:08	16619	58.45	BoLA-DQB*009:01	2779	18.05	BoLA-DQB*041:01	1042	6.77		BoLA-DRB3*030:01	5919	36.59	BoLA-DQA*002:02	5045	17.74				BoLA-DQB*004:02	7013	45.56
Zambia_073	Tonga	Sanga	Namwala	Lubanga Banga		8298	10204	10537	2	3	3	DR12.1|DQ12.1|DQ46.1	DR21.1|DQ27.3				BoLA-DRB3*012:01	4778	43.03	BoLA-DQA*012:05	887	7.56	BoLA-DQA*022:08	6815	58.1	BoLA-DQB*009:01	1747	12.18	BoLA-DQB*010:05	2116	14.75		BoLA-DRB3*021:01	3520	31.7	BoLA-DQA*003:01	2502	21.33				BoLA-DQB*018:06:AA	6674	46.52
Zambia_074	Tonga	Sanga	Namwala	Lubanga Banga		7499	4957	7208	2	2	2	DR3.2|DQ19.2	DR30.1|DQ18.1				BoLA-DRB3*003:02:01	3475	33.47	BoLA-DQA*002:07	2542	44.36				BoLA-DQB*003:02	3797	38.1					BoLA-DRB3*030:01	4024	38.76	BoLA-DQA*002:02	2415	42.14				BoLA-DQB*004:02	3411	34.23
Zambia_075	Tonga	Sanga	Namwala	Lubanga Banga		8117	19940	10231	2	2	3	DR28.1|DQ39.1|DQ15.1	DR20.1|DQ25.1				BoLA-DRB3*028:01/BoLA-DRB3*028:04	4591	38.28	BoLA-DQA*022:08	5537	23.85	BoLA-DQA*026:03	14403	62.04	BoLA-DQB*006:01	2730	18.62	BoLA-DQB*017:02	3840	26.19		BoLA-DRB3*020:01:01	3526	29.4							BoLA-DQB*025:01	3661	24.97
Zambia_076	Tonga	Sanga	Namwala	Lubanga Banga		4396	2093	3970	2	2	3	DR16.1|DQ10.2|DQ17.1	DR24.1|DQ25.2				BoLA-DRB3*016:01	2305	38.55	BoLA-DQA*010:04	351	14.41	BoLA-DQA*022:08	1742	71.51	BoLA-DQB*010:02:01	715	14.16	BoLA-DQB*012:01	1977	39.16		BoLA-DRB3*024:01/BoLA-DRB3*024:07	2091	34.97							BoLA-DQB*025:02	1278	25.32
Zambia_077	Tonga	Sanga	Namwala	Lubanga Banga		12687	71993	14392	2	3	4	DR10.2|DQ29.1|DQ11.3	DR22.1|DQ40.4|DQ9.2				BoLA-DRB3*010:02	5844	30.92	BoLA-DQA*004:01	16492	17.95	BoLA-DQA*028:AB	30872	33.6	BoLA-DQB*018:09	6519	30.61	BoLA-DQB*020:AC	4249	19.95		BoLA-DRB3*022:01	6843	36.21	BoLA-DQA*022:08	24629	26.81	BoLA-DQA*027:01:AA	6325	6.88383	BoLA-DQB*005:02	2634	12.37	BoLA-DQB*007:01	990	4.65
Zambia_078	Tonga	Sanga	Namwala	Lubanga Banga		8603	4591	11430	2	2	2	DR31.1|DQ32.1	DR30.1|DQ18.1				BoLA-DRB3*031:01	3644	30.9	BoLA-DQA*008:03	2591	48.56				BoLA-DQB*024:01	4716	31.27					BoLA-DRB3*030:01	4959	42.06	BoLA-DQA*002:02	2000	37.48				BoLA-DQB*004:02	6714	44.52
Zambia_079	Tonga	Sanga	Namwala	Lubanga Banga	No DQA	10722	40	12766	2	0	2	DR25.1|DQ26.1	DR1.1|DQ1.1				BoLA-DRB3*025:01:01	5986	39.57							BoLA-DQB*026:01	7999	44.9					BoLA-DRB3*001:01	4736	31.3							BoLA-DQB*001:01	4767	26.76
Zambia_080	Tonga	Sanga	Namwala	Lubanga Banga		11654	61097	12386	2	3	3	DR22.1|DQ40.4|DQ9.2	DR3.2|DQ19.2				BoLA-DRB3*022:01	5471	31.94	BoLA-DQA*022:08	32322	44.6	BoLA-DQA*027:01:AA	9124	12.59	BoLA-DQB*005:02	3189	17.09	BoLA-DQB*007:01	1425	7.64		BoLA-DRB3*003:02:01	6183	36.1	BoLA-DQA*002:07	19651	27.11				BoLA-DQB*003:02	7772	41.65
Zambia_081	Tonga	Sanga	Namwala	Lubanga Banga		12965	21707	12577	2	2	2	DR30.1|DQ18.1	DR3.2|DQ19.2				BoLA-DRB3*030:01	7533	40.48	BoLA-DQA*002:02	10398	41.34				BoLA-DQB*004:02	5995	34.07					BoLA-DRB3*003:02:01	5432	29.19	BoLA-DQA*002:07	11309	44.96				BoLA-DQB*003:02	6582	37.41
Zambia_082	Tonga	Sanga	Namwala	Lubanga Banga		6364	3075	6446	2	1	2	DR11.3|DQ21.1	DR24.1|DQ25.2				BoLA-DRB3*011:03	2508	29.37	BoLA-DQA*002:03	3075	85.11				BoLA-DQB*036:02	4715	57.35					BoLA-DRB3*024:01/BoLA-DRB3*024:07	3856	45.16							BoLA-DQB*025:02	1731	21.06
Zambia_083	Tonga	Sanga	Namwala	Lubanga Banga		11812	10685	10216	2	2	2	DR30.1|DQ18.1	DR42.1|DQ27.2				BoLA-DRB3*030:01	6038	35.18	BoLA-DQA*002:02	6083	49.1				BoLA-DQB*004:02	4957	34.94					BoLA-DRB3*042:01	5774	33.64	BoLA-DQA*003:01	4602	37.15				BoLA-DQB*018:05	5259	37.07
Zambia_084	Tonga	Sanga	Namwala	Lubanga Banga	No DQA	7392	12	10527	2	0	1	DR48.2|DQ25.1	DR20.1|DQ25.1				BoLA-DRB3*048:02	3854	41.6							BoLA-DQB*025:01	10527	82.86					BoLA-DRB3*020:01:01	3538	38.19							BoLA-DQB*025:01	10527	82.86
Zambia_085	Tonga	Sanga	Namwala	Lubanga Banga		9136	20285	16428	2	1	3	DR7.1|DQ1.2|DQ51.1	DR24.1|DQ25.2				BoLA-DRB3*007:01	3486	27.41	BoLA-DQA*zm1:01	20285	86.34				BoLA-DQB*001:05	5605	26.53	BoLA-DQB*020:AB	5056	23.93		BoLA-DRB3*024:01/BoLA-DRB3*024:07	5650	44.42							BoLA-DQB*025:02	5767	27.3
Zambia_086	Tonga	Sanga	Namwala	Lubanga Banga		8685	21946	13211	2	3	3	DR15.1|DQ10.1|DQ4.1	DR3.2|DQ19.2				BoLA-DRB3*015:01	4173	33.34	BoLA-DQA*010:03	3262	12.88	BoLA-DQA*022:09	12811	50.58	BoLA-DQB*010:02:01	1007	5.45	BoLA-DQB*013:01	4845	26.2		BoLA-DRB3*003:02:01	4512	36.05	BoLA-DQA*002:07	5873	23.19				BoLA-DQB*003:02	7359	39.8
Zambia_087	Baila	Sanga	Namwala	Lubanga Banga		8975	5357	14172	2	1	2	DR9.2|DQ28.1	DR20.1|DQ25.1				BoLA-DRB3*009:02/BoLA-DRB3*049:01	5426	46.3	BoLA-DQA*003:01	5357	87.94				BoLA-DQB*033:02	10165	53.51					BoLA-DRB3*020:01:01	3549	30.29							BoLA-DQB*025:01	4007	21.09
Zambia_088	Baila	Sanga	Namwala	Lubanga Banga		9527	18130	8678	2	2	3	DR19.1|DQ12.3|DQ47.1	DR20.1|DQ25.1				BoLA-DRB3*019:01	5020	37.41	BoLA-DQA*012:06	1551	7.19	BoLA-DQA*022:08	16579	76.86	BoLA-DQB*010:01	1422	12.65	BoLA-DQB*031:AA	2632	23.41		BoLA-DRB3*020:01:01	4507	33.58							BoLA-DQB*025:01	4624	41.14
Zambia_089	Baila	Sanga	Namwala	Lubanga Banga		6206	3148	4416	2	2	4	DR18.1|DQ37.1|DQ52.1	DR19.1|DQ12.3|DQ47.1				BoLA-DRB3*018:01	3589	43.51	BoLA-DQA*023:01	1527	37.42				BoLA-DQB*003:02	1671	29.49	BoLA-DQB*gb1:01	878	15.5		BoLA-DRB3*019:01	2617	31.73	BoLA-DQA*012:06	170	4.16565	BoLA-DQA*022:08	1621	39.72	BoLA-DQB*010:01	664	11.72	BoLA-DQB*031:AA	1203	21.23
Zambia_090	Baila	Sanga	Namwala	Lubanga Banga		8346	17064	6713	2	1	3	DR7.1|DQ1.2|DQ11.1	DR20.1|DQ25.1				BoLA-DRB3*007:01	3295	29.05	BoLA-DQA*028:02	17064	86.47				BoLA-DQB*001:05	2272	27.07	BoLA-DQB*020:02	2325	27.7		BoLA-DRB3*020:01:01	5051	44.54							BoLA-DQB*025:01	2116	25.21
Zambia_091	Baila	Sanga	Namwala	Lubanga Banga		5931	2560	7769	2	1	2	DR31.1|DQ32.1	DR20.1|DQ25.1				BoLA-DRB3*031:01	3125	39.83	BoLA-DQA*008:03	2560	85.22				BoLA-DQB*024:01	5480	54.89					BoLA-DRB3*020:01:01	2806	35.76							BoLA-DQB*025:01	2289	22.93
Zambia_092	Tonga	Sanga	Namwala	Lubanga Banga		8737	21031	9879	2	3	3	DR19.1|DQ12.3|DQ47.1	DR30.1|DQ18.1				BoLA-DRB3*019:01	3203	27.55	BoLA-DQA*012:06	1801	7.21	BoLA-DQA*022:08	13872	55.55	BoLA-DQB*010:01	758	5.91	BoLA-DQB*031:AA	1419	11.07		BoLA-DRB3*030:01	5534	47.6	BoLA-DQA*002:02	5358	21.46				BoLA-DQB*004:02	7702	60.08
Zambia_093	Baila	Sanga	Namwala	Lubanga Banga		9686	75475	15447	2	2	3	DR18.1|DQ37.1|DQ52.1	DR31.1|DQ32.1				BoLA-DRB3*018:01	6331	47.11	BoLA-DQA*023:01	62849	71.48				BoLA-DQB*003:02	7287	35.32	BoLA-DQB*gb1:01	1806	8.75		BoLA-DRB3*031:01	3355	24.97	BoLA-DQA*008:03	12626	14.36				BoLA-DQB*024:01	6354	30.79
Zambia_094	Baila	Sanga	Namwala	Lubanga Banga		7549	9120	8602	2	2	3	DR28.2|DQ34.1	DR19.1|DQ12.3|DQ47.1				BoLA-DRB3*028:02	4411	43.74	BoLA-DQA*013:01	2414	20.4				BoLA-DQB*018:02	6517	59.46					BoLA-DRB3*019:01	3138	31.12	BoLA-DQA*012:06	648	5.47482	BoLA-DQA*022:08	6706	56.66	BoLA-DQB*010:01	808	7.37	BoLA-DQB*031:AA	1277	11.65
Zambia_095	Baila		Namwala	Lubanga Banga	Insufficient data	845	98	443	2	0	3
Zambia_096	Tonga	Sanga	Namwala	Lubanga Banga		7883	13521	8244	2	3	3	DR28.1|DQ13.1|DQ15.1	DR3.2|DQ19.2				BoLA-DRB3*028:01/BoLA-DRB3*028:04	4206	39.69	BoLA-DQA*022:08	3255	19.96	BoLA-DQA*025:01:02	8722	53.49	BoLA-DQB*006:01	1272	12.56	BoLA-DQB*017:02	994	9.82		BoLA-DRB3*003:02:01	3677	34.7	BoLA-DQA*002:07	1544	9.47				BoLA-DQB*003:02	5978	59.04
Zambia_097	Baila	Sanga	Namwala	Lubanga Banga		8381	13433	10097	2	3	3	DR28.1|DQ39.1|DQ15.1	DR30.1|DQ18.1				BoLA-DRB3*028:01/BoLA-DRB3*028:04	3877	35.36	BoLA-DQA*022:08	4022	25.24	BoLA-DQA*026:03	7778	48.81	BoLA-DQB*006:01	1500	11.99	BoLA-DQB*017:02	1554	12.42		BoLA-DRB3*030:01	4504	41.08	BoLA-DQA*002:02	1633	10.25				BoLA-DQB*004:02	7043	56.31
Zambia_098	Tonga	Sanga	Namwala	Lubanga Banga		9543	42540	5531	2	4	4	DR16.1|DQ10.2|DQ45.1	DR10.2|DQ29.1|DQ11.3				BoLA-DRB3*016:01	4935	34.43	BoLA-DQA*010:04	4001	7.8	BoLA-DQA*021:02	15709	30.62	BoLA-DQB*010:02:01	353	4.47	BoLA-DQB*017:02	725	9.18		BoLA-DRB3*010:02	4608	32.15	BoLA-DQA*004:01	6189	12.06	BoLA-DQA*028:AB	16641	32.43	BoLA-DQB*018:09	2473	31.33	BoLA-DQB*020:AC	1980	25.08
Zambia_099	Tonga	Sanga	Namwala	Lubanga Banga		11887	25176	17298	2	3	3	DR10.2|DQ29.1|DQ11.3	DR9.2|DQ28.1				BoLA-DRB3*010:02	4863	27.21	BoLA-DQA*004:01	6145	19.71	BoLA-DQA*028:AB	10713	34.36	BoLA-DQB*018:09	5201	19.23	BoLA-DQB*020:AC	6087	22.5		BoLA-DRB3*009:02/BoLA-DRB3*049:01	7024	39.3	BoLA-DQA*003:01	8318	26.68				BoLA-DQB*033:02	6010	22.22
Zambia_100	Tonga	Sanga	Namwala	Lubanga Banga		11591	19148	11141	2	2	3	DR29.2|DQ42.1	DR19.1|DQ12.3|DQ47.1				BoLA-DRB3*029:02	7536	47.31	BoLA-DQA*030:01	11626	47.3				BoLA-DQB*zm1:03	7596	47.83					BoLA-DRB3*019:01	4055	25.46	BoLA-DQA*012:06	734	2.98617	BoLA-DQA*022:08	7522	30.6	BoLA-DQB*010:01	1352	8.51	BoLA-DQB*031:AA	2193	13.81
Zambia_101	Baila	Sanga	Namwala	Lubanga Banga		9604	24843	15256	2	4	4	DR28.1|DQ39.1|DQ15.1	DR10.2|DQ29.1|DQ11.3				BoLA-DRB3*028:01/BoLA-DRB3*028:04	5314	41.57	BoLA-DQA*022:08	6313	22.14	BoLA-DQA*026:03	6381	22.38	BoLA-DQB*006:01	1646	7.79	BoLA-DQB*017:02	1797	8.5		BoLA-DRB3*010:02	4290	33.56	BoLA-DQA*004:01	3760	13.19	BoLA-DQA*028:AB	8389	29.42	BoLA-DQB*018:09	6475	30.64	BoLA-DQB*020:AC	5338	25.26
Zambia_102	Tonga		Namwala	Lubanga Banga	Insufficient data	8342	7	10381	2	0	1
Zambia_1029	Angoni	BI	Lundazi	Mkanile		13165	99840	20522	2	3	3	DR27.4|DQ29.1|DQ11.3	DR9.2|DQ3.1				BoLA-DRB3*027:04	4414	19.55	BoLA-DQA*004:01	28865	22.5	BoLA-DQA*028:AB	50459	39.33	BoLA-DQB*018:09	7052	19.32	BoLA-DQB*020:AC	6931	18.99		BoLA-DRB3*009:02/BoLA-DRB3*049:01	8751	38.76	BoLA-DQA*002:07	20516	15.99				BoLA-DQB*018:03	6539	17.91
Zambia_103	Tonga	Sanga	Namwala	Lubanga Banga		6650	2932	9934	2	3	3	DR28.1|DQ39.1|DQ15.1	DR11.3|DQ19.1				BoLA-DRB3*028:01/BoLA-DRB3*028:04	3790	41.44	BoLA-DQA*022:08	888	25.69	BoLA-DQA*026:03	1330	38.48	BoLA-DQB*006:01	1733	13.07	BoLA-DQB*017:02	1528	11.52		BoLA-DRB3*011:03	2860	31.27	BoLA-DQA*002:03	714	20.66				BoLA-DQB*003:02	6673	50.32
Zambia_1031	Angoni	BI	Lundazi	Mkanile		8267	30230	8170	2	2	2	DR5.2|DQ41.2	DR21.1|DQ24.1				BoLA-DRB3*005:02	5531	46.26	BoLA-DQA*027:03	21615	61.02				BoLA-DQB*zm1:03	1482	12.7					BoLA-DRB3*021:01	2736	22.88	BoLA-DQA*003:01	8615	24.32				BoLA-DQB*015:01	6688	57.3
Zambia_1032	Angoni	BI	Lundazi	Mkanile	Homozygous	15643	47759	15077	1	2	2	DR19.1|DQ36.1|DQ11.2					BoLA-DRB3*019:01	15643	75.23	BoLA-DQA*013:01	12676	22.09	BoLA-DQA*028:02:AA	35083	61.15	BoLA-DQB*020:01	12299	57.98	BoLA-DQB*032:01	2778	13.1
Zambia_1033	Angoni	BI	Lundazi	Mkanile		9355	9731	11099	2	1	2	DR21.1|DQ27.3	DR24.1|DQ25.2				BoLA-DRB3*021:01	4902	32.17	BoLA-DQA*003:01	9731	84.53				BoLA-DQB*018:06:AA	8382	50.45					BoLA-DRB3*024:01/BoLA-DRB3*024:07	4453	29.22							BoLA-DQB*025:02	2717	16.35
Zambia_1034	Angoni	BI	Lundazi	Mkanile		10869	42360	10167	2	3	3	DR26.1|DQ10.4|DQ46.1	DR9.2|DQ3.1				BoLA-DRB3*026:01	4740	26.25	BoLA-DQA*010:04	8907	17.4	BoLA-DQA*022:08	21297	41.59	BoLA-DQB*009:01	3539	18.02	BoLA-DQB*010:09	1579	8.04		BoLA-DRB3*009:02/BoLA-DRB3*049:01	6129	33.94	BoLA-DQA*002:07	12156	23.74				BoLA-DQB*018:03	5049	25.71
Zambia_1035	Angoni	BI	Lundazi	Mkanile		11913	26034	13709	2	2	2	DR11.3|DQ21.1	DR21.1|DQ27.3				BoLA-DRB3*011:03	6725	32.83	BoLA-DQA*002:03	11061	33.56				BoLA-DQB*036:02	7300	34.44					BoLA-DRB3*021:01	5188	25.33	BoLA-DQA*003:01	14973	45.44				BoLA-DQB*018:06:AA	6409	30.24
Zambia_1036	Angoni	Sanga	Lundazi	Mkanile		1793	44383	13524	2	2	3	DR27.4|DQ29.1|DQ11.3	DR20.3|DQ25.1				BoLA-DRB3*027:04	899	27.03	BoLA-DQA*004:01	19878	36.83	BoLA-DQA*028:AB	24505	45.41	BoLA-DQB*018:09	5880	26.38	BoLA-DQB*020:AC	5737	25.74		BoLA-DRB3*020:03	894	26.88							BoLA-DQB*025:01	1907	8.56
Zambia_1037	Angoni	BI	Lundazi	Mkanile		16124	128616	28300	2	3	4	DR23.1|DQ29.1|DQ11.3	DR7.1|DQ1.2|DQ11.1				BoLA-DRB3*023:01	10961	37.13	BoLA-DQA*004:01	39705	23.08	BoLA-DQA*028:AB	39615	23.03	BoLA-DQB*018:09	11486	21.88	BoLA-DQB*020:AC	6020	11.47		BoLA-DRB3*007:01	5163	17.49	BoLA-DQA*028:02	49296	28.65				BoLA-DQB*001:05	4126	7.86	BoLA-DQB*020:02	6668	12.7
Zambia_1038	Angoni	BI	Lundazi	Mkanile		13352	63096	19763	2	4	4	DR22.1|DQ40.4|DQ9.2	DR13.AA|DQ38.1|DQ49.1				BoLA-DRB3*022:01	6361	30.16	BoLA-DQA*022:08	13400	16.92	BoLA-DQA*027:01:AA	9629	12.16	BoLA-DQB*005:02	6003	16.9	BoLA-DQB*007:01	5173	14.57		BoLA-DRB3*013:AA	6991	33.15	BoLA-DQA*026:02	21591	27.26	BoLA-DQA*029:01	18476	23.33	BoLA-DQB*016:02	5770	16.25	BoLA-DQB*030:01	2817	7.93
Zambia_1039	Angoni	BI	Lundazi	Mkanile		12048	103	18054	2	3	2	DR14.1|DQ14.1	DR3.2|DQ25.1				BoLA-DRB3*014:01:01	6213	31.35	BoLA-DQA*014:01	40	24.1				BoLA-DQB*014:01	8467	27.76					BoLA-DRB3*003:02:01	5835	29.44							BoLA-DQB*025:01	9587	31.44
Zambia_104	Tonga	Sanga	Namwala	Lubanga Banga		8734	13401	8951	2	2	3	DR9.2|DQ28.1	DR19.1|DQ12.3|DQ47.1				BoLA-DRB3*009:02/BoLA-DRB3*049:01	5310	43.53	BoLA-DQA*003:01	2714	16.2				BoLA-DQB*033:02	5605	42.02					BoLA-DRB3*019:01	3424	28.07	BoLA-DQA*012:06	755	4.50558	BoLA-DQA*022:08	10687	63.78	BoLA-DQB*010:01	1378	10.33	BoLA-DQB*031:AA	1968	14.75
Zambia_1040	Angoni	BI	Lundazi	Mkanile		14315	69826	24013	2	3	3	DR15.1|DQ10.1|DQ4.1	DR11.3|DQ21.1				BoLA-DRB3*015:01	6418	27.12	BoLA-DQA*010:03	17197	20.05	BoLA-DQA*022:09	33491	39.04	BoLA-DQB*010:02:01	3485	7.86	BoLA-DQB*013:01	5622	12.67		BoLA-DRB3*011:03	7897	33.37	BoLA-DQA*002:03	19138	22.31				BoLA-DQB*036:02	14906	33.61
Zambia_1048	Angoni	BI	Lundazi	Mkanile	No DQA	322	0	132	2	0	2	DR44.1|DQ44.1	DR24.1|DQ25.2				BoLA-DRB3*044:01	165	35.56							BoLA-DQB*027:01	57	27.27					BoLA-DRB3*024:01/BoLA-DRB3*024:07	157	33.84							BoLA-DQB*025:02	75	35.89
Zambia_1049	Angoni		Lundazi	Mkanile	Insufficient data	195	76	69	2	0	0
Zambia_105	Tonga	Sanga	Namwala	Lubanga Banga		8206	2520	7868	2	3	3	DR19.1|DQ12.3|DQ47.1	DR30.1|DQ18.1				BoLA-DRB3*019:01	3596	34.46	BoLA-DQA*012:06	315	10.86	BoLA-DQA*022:08	1437	49.53	BoLA-DQB*010:01	1961	17.11	BoLA-DQB*031:AA	1458	12.72		BoLA-DRB3*030:01	4610	44.18	BoLA-DQA*002:02	768	26.47				BoLA-DQB*004:02	4449	38.83
Zambia_106	Tonga	Sanga	Namwala	Shimomba		9879	4526	13587	2	1	2	DR11.3|DQ21.1	DR20.1|DQ25.1				BoLA-DRB3*011:03	4845	35.11	BoLA-DQA*002:03	4526	88.9				BoLA-DQB*036:02	12237	68.07					BoLA-DRB3*020:01:01	5034	36.48							BoLA-DQB*025:01	1350	7.51
Zambia_107	Tonga	Sanga	Namwala	Shimomba		3753	2725	6657	2	4	4	DR22.1|DQ40.4|DQ9.2	DR13.AA|DQ38.1|DQ49.1				BoLA-DRB3*022:01	1653	35.73	BoLA-DQA*022:08	693	22.15	BoLA-DQA*027:01:AA	321	10.26	BoLA-DQB*005:02	2245	25.89	BoLA-DQB*007:01	1319	15.21		BoLA-DRB3*013:AA	2100	45.39	BoLA-DQA*026:02	971	31.04	BoLA-DQA*029:01	740	23.66	BoLA-DQB*016:02	2144	24.73	BoLA-DQB*030:01	949	10.95
Zambia_108	Tonga	Sanga	Namwala	Shimomba	Homozygous	12795	6432	14213	1	1	1	DR30.1|DQ18.1					BoLA-DRB3*030:01	12795	83.26	BoLA-DQA*002:02	6432	89.63				BoLA-DQB*004:02	14213	85.2
Zambia_109	Tonga	Sanga	Namwala	Shimomba		6630	3080	8143	2	1	2	DR31.1|DQ32.1	DR14.1|DQ14.1				BoLA-DRB3*031:01	3637	44.27	BoLA-DQA*008:03	3080	89.56				BoLA-DQB*024:01	5790	59.62					BoLA-DRB3*014:01:01	2993	36.43							BoLA-DQB*014:01	2353	24.23
Zambia_110	Tonga	Sanga	Namwala	Shimomba		8995	20207	11650	2	3	3	DR31.1|DQ38.1|DQ4.1	DR21.1|DQ27.3				BoLA-DRB3*031:01	3909	31.5	BoLA-DQA*022:09	5782	25.34	BoLA-DQA*026:02	10823	47.44	BoLA-DQB*013:01	1927	13	BoLA-DQB*030:01	1576	10.64		BoLA-DRB3*021:01	5086	40.99	BoLA-DQA*003:01	3602	15.79				BoLA-DQB*018:06:AA	8147	54.98
Zambia_111	Tonga	Sanga	Namwala	Shimomba		7749	12630	12337	2	2	2	DR2.1|DQ2.1	DR22.1|DQ41.3				BoLA-DRB3*002:01	4069	38.75	BoLA-DQA*002:03	3116	21.7				BoLA-DQB*002:01	7781	45.49					BoLA-DRB3*022:01	3680	35.04	BoLA-DQA*027:04	9514	66.26				BoLA-DQB*zm1:01	4556	26.64
Zambia_112	Tonga	Sanga	Namwala	Shimomba		5894	2549	7445	2	2	2	DR21.1|DQ27.3	DR3.2|DQ19.2				BoLA-DRB3*021:01	3083	40.74	BoLA-DQA*003:01	1553	53.35				BoLA-DQB*018:06:AA	3816	40.3					BoLA-DRB3*003:02:01	2811	37.15	BoLA-DQA*002:07	996	34.22				BoLA-DQB*003:02	3629	38.33
Zambia_113	Tonga	Sanga	Namwala	Shimomba		10434	9354	12615	2	2	1	DR23.1|DQ30.1	DR30.1|DQ18.1				BoLA-DRB3*023:01	5399	39.51	BoLA-DQA*001:02	5260	50.46				BoLA-DQB*004:02	12615	81.44					BoLA-DRB3*030:01	5035	36.85	BoLA-DQA*002:02	4094	39.27				BoLA-DQB*004:02	12615	81.44
Zambia_114	Tonga	Sanga	Namwala	Shimomba		9057	1808	9069	2	1	2	DR30.1|DQ18.1	DR20.5|DQ25.1				BoLA-DRB3*030:01	4879	40.14	BoLA-DQA*002:02	1808	88.5				BoLA-DQB*004:02	8104	68.12					BoLA-DRB3*020:05	4178	34.37							BoLA-DQB*025:01	965	8.11
Zambia_115	Tonga	Sanga	Namwala	Shimomba		7547	6585	8189	2	2	2	DR29.2|DQ42.1	DR2.1|DQ2.1				BoLA-DRB3*029:02	3820	38.2	BoLA-DQA*030:01	4849	64.07				BoLA-DQB*zm1:03	2873	26.01					BoLA-DRB3*002:01	3727	37.27	BoLA-DQA*002:03	1736	22.94				BoLA-DQB*002:01	5316	48.12
Zambia_116	Tonga	Sanga	Namwala	Shimomba		12487	3440	13116	2	2	1	DR30.1|DQ18.1	DR23.1|DQ30.1				BoLA-DRB3*030:01	5885	36.46	BoLA-DQA*002:02	1464	38.35				BoLA-DQB*004:02	13116	87.11					BoLA-DRB3*023:01	6602	40.9	BoLA-DQA*001:02	1976	51.77				BoLA-DQB*004:02	13116	87.11
Zambia_117	Tonga	Sanga	Namwala	Shimomba		10017	14825	13932	2	2	2	DR3.1|DQ19.2	DR21.1|DQ27.3				BoLA-DRB3*003:01	4842	37.38	BoLA-DQA*002:07	6783	40.55				BoLA-DQB*003:02	6793	38.76					BoLA-DRB3*021:01	5175	39.95	BoLA-DQA*003:01	8042	48.08				BoLA-DQB*018:06:AA	7139	40.74
Zambia_118	Tonga	Sanga	Namwala	Shimomba		10897	33043	14210	2	2	2	DR22.1|DQ41.3	DR11.3|DQ21.1				BoLA-DRB3*022:01	5787	36.98	BoLA-DQA*027:04	28239	76.97				BoLA-DQB*zm1:01	6323	33.16					BoLA-DRB3*011:03	5110	32.65	BoLA-DQA*002:03	4804	13.09				BoLA-DQB*036:02	7887	41.37
Zambia_119	Tonga	Sanga	Namwala	Shimomba		10922	8830	9367	2	2	3	DR16.1|DQ10.2|DQ45.1	DR24.1|DQ25.2				BoLA-DRB3*016:01	5914	40.48	BoLA-DQA*010:04	4297	43.53	BoLA-DQA*021:02	4533	45.92	BoLA-DQB*010:02:01	2223	17.83	BoLA-DQB*017:02	2986	23.95		BoLA-DRB3*024:01/BoLA-DRB3*024:07	5008	34.28							BoLA-DQB*025:02	4158	33.35
Zambia_121	Tonga	Sanga	Namwala	Shimomba		4765	1010	3880	2	3	3	DR19.1|DQ12.3|DQ47.1	DR30.1|DQ18.1				BoLA-DRB3*019:01	2096	37.03	BoLA-DQA*012:06	138	11.84	BoLA-DQA*022:08	617	52.92	BoLA-DQB*010:01	672	13.78	BoLA-DQB*031:AA	866	17.76		BoLA-DRB3*030:01	2669	47.15	BoLA-DQA*002:02	255	21.87				BoLA-DQB*004:02	2342	48.02
Zambia_122	Tonga	Sanga	Namwala	Shimomba		6197	1457	6522	2	2	3	DR10.2|DQ29.1|DQ11.3	DR20.1|DQ25.1				BoLA-DRB3*010:02	2934	39.04	BoLA-DQA*004:01	475	29.27	BoLA-DQA*028:AB	982	60.51	BoLA-DQB*018:09	3070	40.69	BoLA-DQB*020:AC	2921	38.72		BoLA-DRB3*020:01:01	3263	43.42							BoLA-DQB*025:01	531	7.04
Zambia_123	Tonga	Sanga	Namwala	Shimomba	No DQA	5570	0	4599	2	0	2	DR16.2|DQ1.1	DR24.1|DQ25.2				BoLA-DRB3*016:02	3128	44.99							BoLA-DQB*001:01	2223	38.07					BoLA-DRB3*024:01/BoLA-DRB3*024:07	2442	35.12							BoLA-DQB*025:02	2376	40.69
Zambia_124	Tonga	Sanga	Namwala	Shimomba		5796	343	4688	2	1	2	DR3.1|DQ19.2	DR14.1|DQ14.1				BoLA-DRB3*003:01	3276	45.79	BoLA-DQA*002:07	343	83.86				BoLA-DQB*003:02	3268	57.61					BoLA-DRB3*014:01:01	2520	35.23							BoLA-DQB*014:01	1420	25.03
Zambia_125	Tonga		Namwala	Shimomba	Ambiguous	6885	3189	5816	2	1	3
Zambia_126	Tonga	Sanga	Namwala	Shimomba		14076	20508	16444	2	2	3	DR27.4|DQ29.1|DQ11.3	DR20.1|DQ25.1				BoLA-DRB3*027:04	7405	36.71	BoLA-DQA*004:01	8258	34.85	BoLA-DQA*028:AB	12250	51.7	BoLA-DQB*018:09	7747	35.18	BoLA-DQB*020:AC	6257	28.42		BoLA-DRB3*020:01:01	6671	33.07							BoLA-DQB*025:01	2440	11.08
Zambia_127	Tonga	Sanga	Namwala	Shimomba		15393	29146	12432	2	3	3	DR26.1|DQ10.4|DQ46.1	DR30.1|DQ18.1				BoLA-DRB3*026:01	6658	33.75	BoLA-DQA*010:04	5899	17.99	BoLA-DQA*022:08	14423	43.99	BoLA-DQB*009:01	2491	14.7	BoLA-DQB*010:09	1868	11.03		BoLA-DRB3*030:01	8735	44.27	BoLA-DQA*002:02	8824	26.91				BoLA-DQB*004:02	8073	47.66
Zambia_128	Tonga	Sanga	Namwala	Shimomba		13105	7874	10026	2	2	2	DR30.1|DQ18.1	DR28.2|DQ34.1				BoLA-DRB3*030:01	7347	42.42	BoLA-DQA*002:02	3725	41.62				BoLA-DQB*004:02	5449	41.8					BoLA-DRB3*028:02	5758	33.24	BoLA-DQA*013:01	4149	46.35				BoLA-DQB*018:02	4577	35.11
Zambia_129	Tonga	Sanga	Namwala	Shimomba		12884	31446	13634	2	3	2	DR30.1|DQ18.1	DR4.1|DQ36.1|DQ11.2				BoLA-DRB3*030:01	7225	41.18	BoLA-DQA*002:02	7767	21.91				BoLA-DQB*004:02	6539	35.94					BoLA-DRB3*004:01	5659	32.25	BoLA-DQA*013:01	7008	19.77	BoLA-DQA*028:02:AA	16671	47.02	BoLA-DQB*020:01	7095	39	BoLA-DQB*032:01	441	2.42414
Zambia_130	Tonga	Sanga	Namwala	Shimomba	Homozygous	14463	33413	10841	1	1	2	DR18.1|DQ37.1|DQ52.1					BoLA-DRB3*018:01	14463	86.53	BoLA-DQA*023:01	33413	89.69				BoLA-DQB*003:02	8092	60.85	BoLA-DQB*gb1:01	2749	20.67
Zambia_131	Tonga	Sanga	Namwala	Shimomba		8673	22799	11576	2	3	3	DR31.1|DQ38.1|DQ4.1	DR30.1|DQ18.1				BoLA-DRB3*031:01	2276	20.78	BoLA-DQA*022:09	4674	18.35	BoLA-DQA*026:02	14984	58.83	BoLA-DQB*013:01	2507	16.58	BoLA-DQB*030:01	550	3.64		BoLA-DRB3*030:01	6397	58.41	BoLA-DQA*002:02	3141	12.33				BoLA-DQB*004:02	8519	56.33
Zambia_132	Tonga	Sanga	Namwala	Shimomba		9392	10165	12824	2	3	3	DR19.1|DQ12.3|DQ47.1	DR3.2|DQ19.2				BoLA-DRB3*019:01	4923	40.78	BoLA-DQA*012:06	917	8.08	BoLA-DQA*022:08	7180	63.3	BoLA-DQB*010:01	2867	17.01	BoLA-DQB*031:AA	1651	9.8		BoLA-DRB3*003:02:01	4469	37.02	BoLA-DQA*002:07	2068	18.23				BoLA-DQB*003:02	8306	49.29
Zambia_133	Tonga	Sanga	Namwala	Shimomba		10794	21597	13504	2	1	3	DR18.1|DQ37.1|DQ52.1	DR24.1|DQ25.2				BoLA-DRB3*018:01	5493	37.21	BoLA-DQA*023:01	21597	89.51				BoLA-DQB*003:02	6940	39.8	BoLA-DQB*gb1:01	2063	11.83		BoLA-DRB3*024:01/BoLA-DRB3*024:07	5301	35.91							BoLA-DQB*025:02	4501	25.81
Zambia_134	Tonga	Sanga	Namwala	Shimomba		13832	9719	18536	2	2	2	DR11.3|DQ21.1	DR30.1|DQ18.1				BoLA-DRB3*011:03	4607	24.54	BoLA-DQA*002:03	5265	48.78				BoLA-DQB*036:02	9091	35.77					BoLA-DRB3*030:01	9225	49.14	BoLA-DQA*002:02	4454	41.2675				BoLA-DQB*004:02	9445	37.16
Zambia_135	Tonga	Sanga	Namwala	Shimomba		16508	15563	16124	2	1	2	DR30.1|DQ18.1	DR20.1|DQ25.1				BoLA-DRB3*030:01	10285	41.9	BoLA-DQA*002:02	15563	78.62				BoLA-DQB*004:02	12496	50.02					BoLA-DRB3*020:01:01	6223	25.35							BoLA-DQB*025:01	3628	14.52
Zambia_136	Tonga	Sanga	Namwala	Shimomba		6271	5406	8659	2	3	3	DR19.1|DQ12.3|DQ47.1	DR35.1|DQ23.1				BoLA-DRB3*019:01	2673	36.33	BoLA-DQA*012:06	752	12.49	BoLA-DQA*022:08	2997	49.78	BoLA-DQB*010:01	3066	28.8	BoLA-DQB*031:AA	1478	13.88		BoLA-DRB3*035:01	3598	48.9	BoLA-DQA*002:08	1657	27.52				BoLA-DQB*022:01	4115	38.65
Zambia_137	Tonga	Sanga	Namwala	Shimomba		16064	37005	15573	2	3	3	DR15.1|DQ10.1|DQ4.1	DR30.1|DQ18.1				BoLA-DRB3*015:01	5136	21.52	BoLA-DQA*010:03	8876	20.57	BoLA-DQA*022:09	18399	42.65	BoLA-DQB*010:02:01	1500	5.9	BoLA-DQB*013:01	5306	20.88		BoLA-DRB3*030:01	10928	45.79	BoLA-DQA*002:02	9730	22.55				BoLA-DQB*004:02	8767	34.51
Zambia_138	Tonga	Sanga	Namwala	Shimomba		15848	15443	18259	2	3	3	DR4.1|DQ36.1|DQ11.2	DR30.1|DQ18.1				BoLA-DRB3*004:01	7410	31.19	BoLA-DQA*013:01	3156	17.81	BoLA-DQA*028:02:AA	8501	47.96	BoLA-DQB*020:01	6395	25.5	BoLA-DQB*032:01	893	3.56		BoLA-DRB3*030:01	8438	35.52	BoLA-DQA*002:02	3786	21.36				BoLA-DQB*004:02	10971	43.75
Zambia_139	Tonga	Sanga	Namwala	Shimomba		7502	18966	11123	2	3	4	DR4.1|DQ36.1|DQ11.2	DR18.1|DQ37.1|DQ52.1				BoLA-DRB3*004:01	3858	34.38	BoLA-DQA*013:01	2623	12.17	BoLA-DQA*028:02:AA	5206	24.15	BoLA-DQB*020:01	3694	24.71	BoLA-DQB*032:01	545	3.65		BoLA-DRB3*018:01	3644	32.47	BoLA-DQA*023:01	11137	51.66				BoLA-DQB*003:02	4824	32.27	BoLA-DQB*gb1:01	2060	13.78
Zambia_140	Tonga	Sanga	Namwala	Shimomba		9509	14659	11939	2	2	2	DR11.3|DQ19.1	DR22.1|DQ41.3				BoLA-DRB3*011:03	4501	31.03	BoLA-DQA*002:03	3328	19.56				BoLA-DQB*003:02	5445	33.81					BoLA-DRB3*022:01	5008	34.53	BoLA-DQA*027:04	11331	66.58				BoLA-DQB*zm1:01	6494	40.32
Zambia_141	Tonga	Sanga	Namwala	Shimomba		10048	8300	11807	2	2	2	DR3.2|DQ19.2	DR30.1|DQ18.1				BoLA-DRB3*003:02:01	3957	28.75	BoLA-DQA*002:07	4630	48.84				BoLA-DQB*003:02	5928	37.77					BoLA-DRB3*030:01	6091	44.26	BoLA-DQA*002:02	3670	38.71				BoLA-DQB*004:02	5879	37.45
Zambia_142	Tonga	Sanga	Namwala	Shimomba		13419	12520	14244	2	2	2	DR21.1|DQ27.3	DR4.1|DQ18.2				BoLA-DRB3*021:01	4078	21.22	BoLA-DQA*003:01	4890	33.97				BoLA-DQB*018:06:AA	7507	37.99					BoLA-DRB3*004:01	9341	48.6	BoLA-DQA*002:AA	7630	53				BoLA-DQB*004:01	6737	34.1
Zambia_143	Tonga	Sanga	Namwala	Shimomba		12978	10253	11664	2	1	2	DR30.1|DQ18.1	DR20.1|DQ25.1				BoLA-DRB3*030:01	8049	42.22	BoLA-DQA*002:02	10253	77.21				BoLA-DQB*004:02	9018	51.17					BoLA-DRB3*020:01:01	4929	25.85							BoLA-DQB*025:01	2646	15.01
Zambia_144	Tonga	Sanga	Namwala	Shimomba		10246	20611	10015	2	3	3	DR4.1|DQ36.1|DQ11.2	DR35.1|DQ23.1				BoLA-DRB3*004:01	5219	34.22	BoLA-DQA*013:01	3424	14.26	BoLA-DQA*028:02:AA	11095	46.19	BoLA-DQB*020:01	5033	38.41	BoLA-DQB*032:01	1370	10.45		BoLA-DRB3*035:01	5027	32.96	BoLA-DQA*002:08	6092	25.36				BoLA-DQB*022:01	3612	27.56
Zambia_145	Tonga	Sanga	Namwala	Shimomba	Homozygous	14762	12810	11432	1	1	1	DR30.1|DQ18.1					BoLA-DRB3*030:01	14762	83.41	BoLA-DQA*002:02	12810	88.49				BoLA-DQB*004:02	11432	79.19
Zambia_146	Tonga	Sanga	Namwala	Shimomba		9390	14539	11316	2	3	3	DR12.1|DQ12.1|DQ46.1	DR11.3|DQ19.1				BoLA-DRB3*012:01	5271	38.69	BoLA-DQA*012:05	2142	12.9	BoLA-DQA*022:08	7395	44.54	BoLA-DQB*009:01	2189	13.65	BoLA-DQB*010:05	2074	12.94		BoLA-DRB3*011:03	4119	30.24	BoLA-DQA*002:03	5002	30.13				BoLA-DQB*003:02	7053	43.99
Zambia_147	Tonga	Sanga	Namwala	Shimomba	Homozygous	9297	41872	13786	1	1	2	DR18.1|DQ37.1|DQ52.1					BoLA-DRB3*018:01	9297	83.85	BoLA-DQA*023:01	41872	89.06				BoLA-DQB*003:02	10324	58.55	BoLA-DQB*gb1:01	3462	19.63
Zambia_148	Tonga	Sanga	Namwala	Shimomba		11029	14415	14658	2	3	3	DR12.1|DQ12.1|DQ46.1	DR30.1|DQ18.1				BoLA-DRB3*012:01	5843	39.21	BoLA-DQA*012:05	2034	12.2	BoLA-DQA*022:08	8768	52.59	BoLA-DQB*009:01	2801	13.38	BoLA-DQB*010:05	2259	10.79		BoLA-DRB3*030:01	5186	34.8	BoLA-DQA*002:02	3613	21.67				BoLA-DQB*004:02	9598	45.83
Zambia_149	Tonga	Sanga	Namwala	Shimomba		8141	8271	17252	2	1	1	DR3.2|DQ19.2	DR3.1|DQ19.2				BoLA-DRB3*003:02:01	3631	36.47	BoLA-DQA*002:07	8271	86.25				BoLA-DQB*003:02	17252	84.4					BoLA-DRB3*003:01	4510	45.3	BoLA-DQA*002:07	8271	86.25				BoLA-DQB*003:02	17252	84.4
Zambia_150	Tonga	Sanga	Namwala	Shimomba		13230	26017	18040	2	2	2	DR4.1|DQ18.2	DR28.2|DQ34.1				BoLA-DRB3*004:01	6793	33.82	BoLA-DQA*002:AA	15947	52.45				BoLA-DQB*004:01	9005	37.75					BoLA-DRB3*028:02	6437	32.05	BoLA-DQA*013:01	10070	33.12				BoLA-DQB*018:02	9035	37.88
Zambia_151	Tonga	Sanga	Namwala	Shimomba		18579	62193	16376	2	2	3	DR16.1|DQ10.2|DQ45.1	DR44.1|DQ44.1				BoLA-DRB3*016:01	10245	38.65	BoLA-DQA*010:04	23222	31.55	BoLA-DQA*021:02	38971	52.94	BoLA-DQB*010:02:01	2702	10.25	BoLA-DQB*017:02	8186	31.05		BoLA-DRB3*044:01	8334	31.44							BoLA-DQB*027:01	5488	20.82
Zambia_152	Tonga	Sanga	Namwala	Shimomba		11701	20954	12867	2	1	2	DR29.2|DQ42.1	DR14.1|DQ14.1				BoLA-DRB3*029:02	7102	43.89	BoLA-DQA*030:01	20954	84.59				BoLA-DQB*zm1:03	9462	57.03					BoLA-DRB3*014:01:01	4599	28.42							BoLA-DQB*014:01	3405	20.52
Zambia_153	Tonga		Namwala	Shimomba	Insufficient data	20	4	11	0	0	0
Zambia_154	Tonga		Namwala	Shimomba	Ambiguous	11648	18434	12819	3	4	5
Zambia_155	Tonga	Sanga	Namwala	Shimomba		10667	17491	17225	2	2	2	DR31.1|DQ32.1	DR21.1|DQ27.3				BoLA-DRB3*031:01	5364	33.69	BoLA-DQA*008:03	10390	52.14				BoLA-DQB*024:01	7608	31.5					BoLA-DRB3*021:01	5303	33.3	BoLA-DQA*003:01	7101	35.64				BoLA-DQB*018:06:AA	9617	39.82
Zambia_156	Tonga	Sanga	Namwala	Shimomba		11103	34259	9340	2	3	3	DR16.1|DQ10.2|DQ45.1	DR30.1|DQ18.1				BoLA-DRB3*016:01	5663	36.43	BoLA-DQA*010:04	6286	15.75	BoLA-DQA*021:02	20196	50.6	BoLA-DQB*010:02:01	1023	7.57	BoLA-DQB*017:02	2121	15.7		BoLA-DRB3*030:01	5440	34.99	BoLA-DQA*002:02	7777	19.49				BoLA-DQB*004:02	6196	45.87
Zambia_157	Tonga	Sanga	Namwala	Shimomba		10975	16761	13128	2	2	2	DR4.1|DQ18.2	DR3.1|DQ19.2				BoLA-DRB3*004:01	6400	39.23	BoLA-DQA*002:AA	10628	54.24				BoLA-DQB*004:01	7267	39.57					BoLA-DRB3*003:01	4575	28.04	BoLA-DQA*002:07	6133	31.3				BoLA-DQB*003:02	5861	31.91
Zambia_158	Tonga	Sanga	Namwala	Shimomba		14606	3716	11654	2	1	2	DR3.2|DQ19.2	DR44.1|DQ44.1				BoLA-DRB3*003:02:01	6920	34.22	BoLA-DQA*002:07	3716	88.35				BoLA-DQB*003:02	8863	58.11					BoLA-DRB3*044:01	7686	38.01							BoLA-DQB*027:01	2791	18.3
Zambia_159	Angoni	BI	Namwala	Shimomba		13491	28321	12433	2	3	3	DR12.1|DQ12.1|DQ46.1	DR29.2|DQ42.1				BoLA-DRB3*012:01	6710	31.08	BoLA-DQA*012:05	2847	8.51	BoLA-DQA*022:08	5730	17.13	BoLA-DQB*009:01	2079	10.87	BoLA-DQB*010:05	2050	10.72		BoLA-DRB3*029:02	6781	31.41	BoLA-DQA*030:01	19744	59.02				BoLA-DQB*zm1:03	8304	43.41
Zambia_160	Tonga	Sanga	Namwala	Shimomba		13778	11690	11734	2	1	2	DR4.1|DQ18.2	DR25.1|DQ26.1				BoLA-DRB3*004:01	6565	32.88	BoLA-DQA*002:AA	11690	88.42				BoLA-DQB*004:01	8980	57.11					BoLA-DRB3*025:01:01	7213	36.12							BoLA-DQB*026:01	2754	17.52
Zambia_161	Tonga	Sanga	Namwala	Moboola		12213	25793	9142	2	2	2	DR32.2|DQ40.2	DR36.1|DQ34.1				BoLA-DRB3*032:02	4363	25.87	BoLA-DQA*027:01:01	21825	76.07				BoLA-DQB*007:AB	4211	36.01					BoLA-DRB3*036:01	7850	46.55	BoLA-DQA*013:01	3968	13.83				BoLA-DQB*018:02	4931	42.17
Zambia_162	Tonga	Sanga	Namwala	Moboola		11996	16401	9957	2	2	3	DR32.2|DQ40.2	DR12.1|DQ12.1|DQ46.1				BoLA-DRB3*032:02	5228	31.94	BoLA-DQA*027:01:01	12697	65.18				BoLA-DQB*007:AB	5284	41.73					BoLA-DRB3*012:01	6768	41.34	BoLA-DQA*012:05	885	4.54335	BoLA-DQA*022:08	3704	19.02	BoLA-DQB*009:01	1787	14.11	BoLA-DQB*010:05	2886	22.79
Zambia_163	Tonga	Sanga	Namwala	Moboola		10293	19969	9538	2	2	2	DR3.2|DQ19.2	DR32.2|DQ40.2				BoLA-DRB3*003:02:01	4771	32.22	BoLA-DQA*002:07	3294	14.63				BoLA-DQB*003:02	5707	45.73					BoLA-DRB3*032:02	5522	37.29	BoLA-DQA*027:01:01	16675	74.07				BoLA-DQB*007:AB	3831	30.7
Zambia_164	Tonga	Sanga	Namwala	Moboola		13364	5870	9227	2	2	2	DR30.1|DQ18.1	DR3.2|DQ19.2				BoLA-DRB3*030:01	7522	41.28	BoLA-DQA*002:02	2409	36.43				BoLA-DQB*004:02	4539	34.78					BoLA-DRB3*003:02:01	5842	32.06	BoLA-DQA*002:07	3461	52.34				BoLA-DQB*003:02	4688	35.92
Zambia_165	Tonga	Sanga	Namwala	Moboola		10187	14931	12032	2	3	3	DR22.1|DQ40.4|DQ9.2	DR3.2|DQ19.2				BoLA-DRB3*022:01	5182	38.37	BoLA-DQA*022:08	8629	51.88	BoLA-DQA*027:01:AA	1671	10.05	BoLA-DQB*005:02	2244	13.85	BoLA-DQB*007:01	1541	9.51		BoLA-DRB3*003:02:01	5005	37.05	BoLA-DQA*002:07	4631	27.84				BoLA-DQB*003:02	8247	50.91
Zambia_166	Tonga	Sanga	Namwala	Moboola		12406	11466	11500	2	3	3	DR22.1|DQ40.4|DQ9.2	DR30.1|DQ18.1				BoLA-DRB3*022:01	5049	32.24	BoLA-DQA*022:08	6772	52.87	BoLA-DQA*027:01:AA	1312	10.24	BoLA-DQB*005:02	2575	17	BoLA-DQB*007:01	1426	9.41		BoLA-DRB3*030:01	7357	46.98	BoLA-DQA*002:02	3382	26.41				BoLA-DQB*004:02	7499	49.5
Zambia_167	Tonga	Sanga	Namwala	Moboola		11460	13037	10690	2	4	4	DR22.1|DQ40.4|DQ9.2	DR10.1|DQ12.3|DQ4.1				BoLA-DRB3*022:01	4754	31	BoLA-DQA*022:08	5012	33.83	BoLA-DQA*027:01:AA	1641	11.08	BoLA-DQB*005:02	2393	15.7	BoLA-DQB*007:01	1615	10.6		BoLA-DRB3*010:01	6706	43.73	BoLA-DQA*012:06	2309	15.58	BoLA-DQA*022:09	4075	27.5022	BoLA-DQB*010:01	3671	24.08	BoLA-DQB*013:01	3011	19.75
Zambia_168	Tonga		Namwala	Moboola	Ambiguous	8640	7012	10051	2	2	4
Zambia_169	Tonga		Namwala	Moboola	Insufficient data	13222	20	9227	1	0	1
Zambia_170	Tonga	Sanga	Namwala	Moboola		11738	5733	8318	2	1	2	DR21.1|DQ27.3	DR20.1|DQ25.1				BoLA-DRB3*021:01	6472	41.93	BoLA-DQA*003:01	5733	90.23				BoLA-DQB*018:06:AA	6913	65.36					BoLA-DRB3*020:01:01	5266	34.12							BoLA-DQB*025:01	1405	13.28
Zambia_171	Tonga	Sanga	Namwala	Moboola		11164	5751	9373	2	2	3	DR12.1|DQ12.1|DQ46.1	DR14.1|DQ14.1				BoLA-DRB3*012:01	8860	60.77	BoLA-DQA*012:05	1450	22.45	BoLA-DQA*022:08	4301	66.58	BoLA-DQB*009:01	3042	24.8	BoLA-DQB*010:05	3917	31.93		BoLA-DRB3*014:01:01	2304	15.8							BoLA-DQB*014:01	2414	19.68
Zambia_172	Tonga	Sanga	Namwala	Moboola		9003	2933	6847	2	1	2	DR31.1|DQ32.1	DR14.1|DQ14.1				BoLA-DRB3*031:01	5275	47.85	BoLA-DQA*008:03	2933	89.91				BoLA-DQB*024:01	4810	58.58					BoLA-DRB3*014:01:01	3728	33.82							BoLA-DQB*014:01	2037	24.81
Zambia_173	Tonga	Sanga	Namwala	Moboola		743	180	335	2	3	3	DR13.AA|DQ38.1|DQ49.1	DR2.1|DQ2.1				BoLA-DRB3*013:AA	294	30.75	BoLA-DQA*026:02	58	26.13	BoLA-DQA*029:01	84	37.84	BoLA-DQB*016:02	90	20.13	BoLA-DQB*030:01	36	8.05		BoLA-DRB3*002:01	449	46.97	BoLA-DQA*002:03	38	17.12				BoLA-DQB*002:01	209	46.76
Zambia_174	Tonga	Sanga	Namwala	Moboola		12385	24992	13952	2	3	3	DR19.1|DQ12.3|DQ47.1	DR27.5|DQ35.1				BoLA-DRB3*019:01	5998	33.93	BoLA-DQA*012:06	2397	8.07	BoLA-DQA*022:08	14962	50.39	BoLA-DQB*010:01	1257	6.38	BoLA-DQB*031:AA	2708	13.74		BoLA-DRB3*027:05	6387	36.13	BoLA-DQA*013:01	7633	25.71				BoLA-DQB*019:01	9987	50.66
Zambia_175	Tonga	Sanga	Namwala	Moboola		13692	22835	12551	2	2	4	DR18.1|DQ37.1|DQ52.1	DR16.1|DQ12.3|DQ4.1				BoLA-DRB3*018:01	6997	34.31	BoLA-DQA*023:01	19436	67.84				BoLA-DQB*003:02	5811	31.2	BoLA-DQB*gb1:01	1448	7.77		BoLA-DRB3*016:01	6695	32.83	BoLA-DQA*012:06	1336	4.66301	BoLA-DQA*022:09	3399	11.86	BoLA-DQB*010:01	1257	6.75	BoLA-DQB*013:01	4035	21.67
Zambia_176	Tonga	Sanga	Namwala	Moboola		10155	16385	11810	2	3	4	DR28.1|DQ13.1|DQ15.1	DR7.1|DQ1.2|DQ11.1				BoLA-DRB3*028:01/BoLA-DRB3*028:04	7488	51.79	BoLA-DQA*022:08	2306	11.86	BoLA-DQA*025:01:02	7600	39.1	BoLA-DQB*006:01	1329	8.35	BoLA-DQB*017:02	3004	18.88		BoLA-DRB3*007:01	2667	18.45	BoLA-DQA*028:02	6479	33.34				BoLA-DQB*001:05	1707	10.73	BoLA-DQB*020:02	5770	36.26
Zambia_177	Tonga	Sanga	Namwala	Moboola	Homozygous	13632	34865	12283	1	1	2	DR18.1|DQ37.1|DQ52.1					BoLA-DRB3*018:01	13632	81.58	BoLA-DQA*023:01	34865	86.76				BoLA-DQB*003:02	9388	57.55	BoLA-DQB*gb1:01	2895	17.75
Zambia_178	Tonga	Sanga	Namwala	Moboola		8666	2865	6548	2	3	3	DR15.1|DQ10.1|DQ4.1	DR30.1|DQ18.1				BoLA-DRB3*015:01	3287	28.9	BoLA-DQA*010:03	521	16.05	BoLA-DQA*022:09	1632	50.28	BoLA-DQB*010:02:01	649	7.63	BoLA-DQB*013:01	2525	29.67		BoLA-DRB3*030:01	5379	47.3	BoLA-DQA*002:02	712	21.93				BoLA-DQB*004:02	3374	39.64
Zambia_179	Tonga	Sanga	Namwala	Moboola		11369	19339	8815	2	3	4	DR25.1|DQ36.1|DQ11.2	DR18.1|DQ37.1|DQ52.1				BoLA-DRB3*025:01:01	5096	31.14	BoLA-DQA*013:01	2571	11.19	BoLA-DQA*028:02:AA	4572	19.91	BoLA-DQB*020:01	2897	25.04	BoLA-DQB*032:01	499	4.31		BoLA-DRB3*018:01	6273	38.33	BoLA-DQA*023:01	12196	53.1				BoLA-DQB*003:02	4189	36.21	BoLA-DQB*gb1:01	1230	10.63
Zambia_180	Tonga	Sanga	Namwala	Moboola		5405	1050	3047	2	2	3	DR19.1|DQ12.3|DQ47.1	DR3.2|DQ25.1				BoLA-DRB3*019:01	2548	36.28	BoLA-DQA*012:06	87	7.13	BoLA-DQA*022:08	963	78.93	BoLA-DQB*010:01	1058	28.58	BoLA-DQB*031:AA	1132	30.58		BoLA-DRB3*003:02:01	2857	40.68							BoLA-DQB*025:01	857	23.15
Zambia_181	Tonga	Sanga	Namwala	Moboola		6053	2920	5659	2	3	3	DR28.1|DQ39.1|DQ15.1	DR30.1|DQ18.1				BoLA-DRB3*028:01/BoLA-DRB3*028:04	2885	35.46	BoLA-DQA*022:08	1017	29.68	BoLA-DQA*026:03	1315	38.37	BoLA-DQB*006:01	839	12.22	BoLA-DQB*017:02	1054	15.36		BoLA-DRB3*030:01	3168	38.94	BoLA-DQA*002:02	588	17.16				BoLA-DQB*004:02	3766	54.87
Zambia_182	Tonga	Sanga	Namwala	Moboola		9050	14372	8987	2	2	2	DR31.1|DQ32.1	DR13.AA|DQ40.1				BoLA-DRB3*031:01	3827	29.21	BoLA-DQA*008:03	2785	16.5				BoLA-DQB*024:01	4438	38.06					BoLA-DRB3*013:AA	5223	39.86	BoLA-DQA*027:01:01	11587	68.64				BoLA-DQB*007:AA	4549	39.01
Zambia_183	Tonga	Sanga	Namwala	Moboola		8257	1040	4993	2	2	2	DR28.2|DQ34.1	DR42.1|DQ27.2				BoLA-DRB3*028:02	3929	35.07	BoLA-DQA*013:01	644	51.98				BoLA-DQB*018:02	2619	42.09					BoLA-DRB3*042:01	4328	38.64	BoLA-DQA*003:01	396	31.96				BoLA-DQB*018:05	2374	38.15
Zambia_184	Tonga	Sanga	Namwala	Moboola		4851	369	1657	2	3	3	DR19.1|DQ12.3|DQ47.1	DR30.1|DQ18.1				BoLA-DRB3*019:01	2131	32.46	BoLA-DQA*012:06	33	7.02	BoLA-DQA*022:08	234	49.79	BoLA-DQB*010:01	307	14.7	BoLA-DQB*031:AA	388	18.57		BoLA-DRB3*030:01	2720	41.43	BoLA-DQA*002:02	102	21.7				BoLA-DQB*004:02	962	46.05
Zambia_185	Tonga	Sanga	Namwala	Moboola		12336	31773	13700	2	3	3	DR13.AA|DQ38.1|DQ49.1	DR36.1|DQ34.1				BoLA-DRB3*013:AA	4752	25.43	BoLA-DQA*026:02	14349	37.85	BoLA-DQA*029:01	8751	23.08	BoLA-DQB*016:02	4379	22.69	BoLA-DQB*030:01	1653	8.56		BoLA-DRB3*036:01	7584	40.59	BoLA-DQA*013:01	8673	22.88				BoLA-DQB*018:02	7668	39.73
Zambia_186	Tonga	Sanga	Namwala	Moboola		7703	4153	8135	2	3	3	DR16.1|DQ33.1|DQ46.1	DR2.1|DQ2.1				BoLA-DRB3*016:01	4552	42.4	BoLA-DQA*012:05:AA	406	8.41	BoLA-DQA*022:08	1953	40.44	BoLA-DQB*009:01	1630	15.57	BoLA-DQB*041:01	699	6.68		BoLA-DRB3*002:01	3151	29.35	BoLA-DQA*002:03	1794	37.15				BoLA-DQB*002:01	5806	55.47
Zambia_187	Tonga	Sanga	Namwala	Moboola		11151	2588	18963	2	2	2	DR2.1|DQ2.1	DR13.AA|DQ40.3				BoLA-DRB3*002:01	5158	31.86	BoLA-DQA*002:03	508	16.87				BoLA-DQB*002:01	12401	48.11					BoLA-DRB3*013:AA	5993	37.02	BoLA-DQA*027:01:01	2080	69.06				BoLA-DQB*007:AC	6562	25.46
Zambia_188	Tonga	Sanga	Namwala	Moboola		5786	3725	10974	2	2	3	DR16.1|DQ53.1|DQ46.1	DR2.1|DQ2.1				BoLA-DRB3*016:01	3422	43.54	BoLA-DQA*022:08	2244	46.96				BoLA-DQB*009:01	2270	16.31	BoLA-DQB*041:01	929	6.67		BoLA-DRB3*002:01	2364	30.08	BoLA-DQA*002:03	1481	30.99				BoLA-DQB*002:01	7775	55.85
Zambia_189	Tonga	Sanga	Namwala	Moboola		10705	46751	18994	2	2	2	DR13.AA|DQ40.3	DR2.1|DQ2.1				BoLA-DRB3*013:AA	5776	36.43	BoLA-DQA*027:01:01	34415	62.42				BoLA-DQB*007:AC	5865	23.49					BoLA-DRB3*002:01	4929	31.09	BoLA-DQA*002:03	12336	22.37				BoLA-DQB*002:01	13129	52.59
Zambia_190	Tonga	Sanga	Namwala	Moboola		9630	13717	9711	2	1	2	DR13.2|DQ41.1	DR48.2|DQ25.1				BoLA-DRB3*013:02	5049	37.25	BoLA-DQA*027:01:01	13717	85.08				BoLA-DQB*zm1:01	7230	60.36					BoLA-DRB3*048:02	4581	33.79							BoLA-DQB*025:01	2481	20.71
Zambia_191	Tonga	Sanga	Namwala	Moboola		12524	7448	12695	2	1	2	DR11.3|DQ21.1	DR17.3|DQ20.1				BoLA-DRB3*011:03	5696	31.45	BoLA-DQA*002:03	7448	84.42				BoLA-DQB*036:02	9596	56.84					BoLA-DRB3*017:03	6828	37.7	BoLA-DQA*002:03	7448	84.42				BoLA-DQB*023:01	3099	18.36
Zambia_192	Tonga	Sanga	Namwala	Moboola		8370	2343	8850	2	1	3	DR7.1|DQ1.2|DQ11.1	DR16.2|DQ1.1				BoLA-DRB3*007:01	2041	17.48	BoLA-DQA*028:02	2343	84.31				BoLA-DQB*001:05	2612	23.29	BoLA-DQB*020:02	4208	37.52		BoLA-DRB3*016:02	6329	54.2							BoLA-DQB*001:01	2030	18.1
Zambia_193	Tonga	Sanga	Namwala	Moboola		10004	6589	4415	2	3	3	DR13.AA|DQ38.1|DQ49.1	DR30.1|DQ18.1				BoLA-DRB3*013:AA	4575	33.55	BoLA-DQA*026:02	3481	43.62	BoLA-DQA*029:01	2282	28.59	BoLA-DQB*016:02	1275	21.71	BoLA-DQB*030:01	519	8.84		BoLA-DRB3*030:01	5429	39.81	BoLA-DQA*002:02	826	10.35				BoLA-DQB*004:02	2621	44.64
Zambia_194	Tonga	Sanga	Namwala	Moboola		12214	41959	17462	2	2	2	DR22.1|DQ41.3	DR2.1|DQ2.1				BoLA-DRB3*022:01	7009	37.84	BoLA-DQA*027:04	28048	58.46				BoLA-DQB*zm1:01	5505	22.05					BoLA-DRB3*002:01	5205	28.1	BoLA-DQA*002:03	13911	29				BoLA-DQB*002:01	11957	47.89
Zambia_195	Tonga		Namwala	Moboola	Insufficient data	227	0	1298	2	0	6
Zambia_196	Tonga		Namwala	Moboola	Insufficient data	229	2	535	2	0	9
Zambia_197	Tonga		Namwala	Moboola	Insufficient data	719	17	745	2	0	3
Zambia_198	Tonga	Sanga	Namwala	Moboola	No DQA	690	13	1566	2	0	2	DR30.1|DQ43.1	DR25.1|DQ26.1				BoLA-DRB3*030:01	410	48.58							BoLA-DQB*004:02	1132	52.02					BoLA-DRB3*025:01:01	280	33.18							BoLA-DQB*026:01	434	19.94
Zambia_199	Tonga		Namwala	Moboola	Insufficient data	330	9	332	4	0	6
Zambia_200	Tonga		Namwala	Shababwa	Insufficient data	87	2	76	0	0	0
Zambia_201	Tonga		Namwala	Shababwa	Insufficient data	38	0	5620	0	0	3
Zambia_202	Tonga		Namwala	Shababwa	Insufficient data	184	0	4	2	0	0
Zambia_203	Tonga		Namwala	Shababwa	Insufficient data	22	54	13821	0	0	5
Zambia_204	Tonga	Sanga	Namwala	Shababwa		1361	450	1181	2	2	3	DR22.1|DQ41.3	DR41.1|DQ13.1|DQ16.1				BoLA-DRB3*022:01	519	32.3	BoLA-DQA*027:04	308	56.83				BoLA-DQB*zm1:01	596	44.35					BoLA-DRB3*041:01	842	52.4	BoLA-DQA*024:AA	28	5.16605	BoLA-DQA*025:01:02	142	26.2	BoLA-DQB*003:02	363	27.01	BoLA-DQB*006:01	222	16.52
Zambia_205	Tonga		Namwala	Shababwa	Insufficient data	180	12	4251	2	0	2
Zambia_206	Tonga		Namwala	Shababwa	Insufficient data	696	48	833	2	0	5
Zambia_207	Tonga		Namwala	Shababwa	Insufficient data	61	48	7280	0	0	2
Zambia_208	Tonga		Namwala	Shababwa	Insufficient data	113	7	16805	2	0	2
Zambia_209	Tonga		Namwala	Settlement	Insufficient data	54	0	3433	0	0	4
Zambia_210	Tonga		Namwala	Settlement	Insufficient data	363	18	6038	2	0	2
Zambia_211	Tonga		Namwala	Settlement	Insufficient data	704	126	13626	2	3	5
Zambia_212	Tonga		Namwala	Settlement	Insufficient data	45	2	100	0	0	0
Zambia_213	Tonga		Namwala	Settlement	Insufficient data	833	12	411	2	0	3
Zambia_214	Tonga		Namwala	Settlement	Insufficient data	193	0	255	2	0	4
Zambia_215	Tonga		Namwala	Settlement	Insufficient data	2320	0	1227	2	0	3
Zambia_216	Tonga		Namwala	Settlement	Insufficient data	1484	76	994	2	0	4
Zambia_217	Tonga		Namwala	Settlement	Insufficient data	369	6	11101	2	0	3
Zambia_218	Tonga		Namwala	Settlement	Insufficient data	141	0	8177	2	0	2
Zambia_219	Tonga		Namwala	Settlement	Insufficient data	576	23	482	2	0	3
Zambia_220	Tonga		Namwala	Settlement	Ambiguous	21202	2256	18126	1	2	1
Zambia_221	Tonga	Sanga	Namwala	Settlement		17942	195	16527	2	1	2	DR30.1|DQ18.1	DR20.1|DQ25.1				BoLA-DRB3*030:01	10843	46.45	BoLA-DQA*002:02	195	78.63				BoLA-DQB*004:02	10692	53.27					BoLA-DRB3*020:01:01	7099	30.41							BoLA-DQB*025:01	5835	29.07
Zambia_222	Tonga		Namwala	Settlement	Insufficient data	18064	4	481	2	0	3
Zambia_223	Tonga	Sanga	Namwala	Settlement		6020	228	9424	2	3	3	DR19.1|DQ12.3|DQ47.1	DR11.3|DQ19.1				BoLA-DRB3*019:01	3184	40.8	BoLA-DQA*012:06	28	9.18	BoLA-DQA*022:08	130	42.62	BoLA-DQB*010:01	1254	10.73	BoLA-DQB*031:AA	2051	17.55		BoLA-DRB3*011:03	2836	36.34	BoLA-DQA*002:03	70	22.95				BoLA-DQB*003:02	6119	52.37
Zambia_224	Tonga		Namwala	Settlement	Insufficient data	7275	0	3042	2	0	11
Zambia_225	Tonga		Namwala	Settlement	Insufficient data	17055	4	28	1	0	0
Zambia_226	Tonga	Sanga	Namwala	Settlement		21780	1723	21181	2	3	3	DR13.AA|DQ38.1|DQ49.1	DR36.1|DQ34.1				BoLA-DRB3*013:AA	7808	26.1	BoLA-DQA*026:02	910	47.35	BoLA-DQA*029:01	670	34.86	BoLA-DQB*016:02	4943	18.47	BoLA-DQB*030:01	2568	9.6		BoLA-DRB3*036:01	13972	46.7	BoLA-DQA*013:01	143	7.44				BoLA-DQB*018:02	13670	51.08
Zambia_227	Tonga		Namwala	Settlement	Insufficient data	10	2	246	0	0	4
Zambia_228	Tonga	Sanga	Namwala	Settlement	No DQA	158	0	626	2	0	2	DR30.1|DQ43.1	DR14.1|DQ14.1				BoLA-DRB3*030:01	141	75.4							BoLA-DQB*004:02	583	81.42					BoLA-DRB3*014:01:01	17	9.09							BoLA-DQB*014:01	43	6.01
Zambia_229	Tonga		Namwala	Settlement	Insufficient data	1979	9	846	2	0	2
Zambia_230	Tonga		Namwala	Settlement	Insufficient data	481	2411	12556	2	2	6
Zambia_231	Tonga		Namwala	Settlement	Insufficient data	48	0	80	0	0	0
Zambia_232	Tonga		Namwala	Settlement	Insufficient data	101	5	335	2	0	5
Zambia_236	Tonga		Namwala	Settlement	Insufficient data	48	3	2301	0	0	7
Zambia_237	Tonga		Namwala	Settlement	Insufficient data	7783	432	9653	2	3	4
Zambia_238	Tonga	Sanga	Namwala	Settlement		3635	120	495	2	3	3	DR28.1|DQ13.1|DQ15.1	DR30.1|DQ18.1				BoLA-DRB3*028:01/BoLA-DRB3*028:04	1600	34.73	BoLA-DQA*022:08	43	28.67	BoLA-DQA*025:01:02	60	40	BoLA-DQB*006:01	45	7.72	BoLA-DQB*017:02	110	18.87		BoLA-DRB3*030:01	2035	44.17	BoLA-DQA*002:02	17	11.33				BoLA-DQB*004:02	340	58.32
Zambia_239	Tonga	Sanga	Namwala	Settlement		10081	464	8672	2	3	3	DR22.1|DQ40.4|DQ9.2	DR30.1|DQ18.1				BoLA-DRB3*022:01	3681	28.84	BoLA-DQA*022:08	357	64.67	BoLA-DQA*027:01:AA	40	7.25	BoLA-DQB*005:02	1690	16.44	BoLA-DQB*007:01	1073	10.44		BoLA-DRB3*030:01	6400	50.14	BoLA-DQA*002:02	67	12.14				BoLA-DQB*004:02	5909	57.5
Zambia_240	Tonga		Namwala	Settlement	Insufficient data	1001	47	1226	2	0	2
Zambia_241	Tonga	Sanga	Namwala	Settlement		6227	832	6574	2	3	3	DR22.1|DQ40.4|DQ9.2	DR28.2|DQ34.1				BoLA-DRB3*022:01	2401	31.14	BoLA-DQA*022:08	624	46.39	BoLA-DQA*027:01:AA	98	7.29	BoLA-DQB*005:02	1584	20.26	BoLA-DQB*007:01	976	12.48		BoLA-DRB3*028:02	3826	49.62	BoLA-DQA*013:01	110	8.18				BoLA-DQB*018:02	4014	51.34
Zambia_242	Tonga		Namwala	Settlement	Ambiguous	9612	3200	13033	2	2	2
Zambia_243	Tonga		Namwala	Settlement	Insufficient data	0	355	13992	0	1	1
Zambia_244	Tonga	Sanga	Namwala	Settlement		18143	343	24710	2	3	3	DR28.1|DQ13.1|DQ15.1	DR27.5|DQ35.1				BoLA-DRB3*028:01/BoLA-DRB3*028:04	8953	35.05	BoLA-DQA*022:08	41	10.33	BoLA-DQA*025:01:02	225	56.68	BoLA-DQB*006:01	1973	5.85	BoLA-DQB*017:02	4575	13.55		BoLA-DRB3*027:05	9190	35.98	BoLA-DQA*013:01	77	19.4				BoLA-DQB*019:01	18162	53.81
Zambia_245	Tonga	Sanga	Namwala	Settlement		12132	1005	24989	2	1	2	DR11.3|DQ21.1	DR14.1|DQ14.1				BoLA-DRB3*011:03	6747	41	BoLA-DQA*002:03	1005	90.87				BoLA-DQB*036:02	19161	60.52					BoLA-DRB3*014:01:01	5385	32.72							BoLA-DQB*014:01	5828	18.41
Zambia_246	Tonga	Sanga	Namwala	Settlement		23865	12418	20602	2	3	3	DR5.1|DQ13.1|DQ15.1	DR31.1|DQ32.1				BoLA-DRB3*005:01	16331	50.86	BoLA-DQA*022:08	2998	22.08	BoLA-DQA*025:01:02	6417	47.25	BoLA-DQB*006:01	3405	13.71	BoLA-DQB*017:02	7388	29.74		BoLA-DRB3*031:01	7534	23.46	BoLA-DQA*008:03	3003	22.11				BoLA-DQB*024:01	9809	39.49
Zambia_247	Tonga		Namwala	Settlement	Insufficient data	22438	0	4	2	0	0
Zambia_248	Tonga		Namwala	Settlement	Insufficient data	17007	2	793	2	0	2
Zambia_249	Tonga		Namwala	Settlement	Insufficient data	26170	0	6	2	0	0
Zambia_250	Tonga		Namwala	Settlement	Insufficient data	22046	2	48	1	0	0
Zambia_251	Tonga	Sanga	Namwala	Settlement		19587	220	24318	2	1	2	DR22.1|DQ41.3	DR14.1|DQ14.1				BoLA-DRB3*022:01	12691	48.78	BoLA-DQA*027:04	220	90.16				BoLA-DQB*zm1:01	17253	57.16					BoLA-DRB3*014:01:01	6896	26.5							BoLA-DQB*014:01	7065	23.41
Zambia_252	Tonga		Namwala	Settlement	Ambiguous	16485	6187	17170	2	3	6
Zambia_253	Tonga		Namwala	Settlement	Insufficient data	0	2	132	0	0	3
Zambia_254	Tonga		Namwala	Settlement	Insufficient data	6700	0	5	2	0	0
Zambia_255	Tonga		Namwala	Settlement	Insufficient data	19223	2	13034	2	0	2
Zambia_256	Tonga		Namwala	Settlement	Insufficient data	23774	0	2	2	0	0
Zambia_257	Tonga	Sanga	Namwala	Settlement		22691	1384	30330	2	2	2	DR2.1|DQ2.1	DR13.AA|DQ40.1				BoLA-DRB3*002:01	11375	36.21	BoLA-DQA*002:03	280	17.6				BoLA-DQB*002:01	22690	62.05					BoLA-DRB3*013:AA	11316	36.02	BoLA-DQA*027:01:01	1104	69.39				BoLA-DQB*007:AA	7640	20.89
Zambia_258	Tonga	Sanga	Namwala	Settlement		17714	357	19891	2	3	3	DR12.1|DQ12.1|DQ17.1	DR27.3|DQ35.1				BoLA-DRB3*012:01	11214	48.17	BoLA-DQA*012:05	53	13.18	BoLA-DQA*022:08	239	59.45	BoLA-DQB*010:05	4536	18.37	BoLA-DQB*012:01	3829	15.5		BoLA-DRB3*027:03	6500	27.92	BoLA-DQA*013:01	65	16.17				BoLA-DQB*019:01	11526	46.67
Zambia_259	Tonga	Sanga	Namwala	Settlement	Homozygous	11947	293	13653	1	1	1	DR27.5|DQ35.1					BoLA-DRB3*027:05	11947	80.65	BoLA-DQA*013:01	293	85.92				BoLA-DQB*019:01	13653	85.88
Zambia_260	Tonga		Namwala	Settlement	Insufficient data	9731	0	0	2	0	0
Zambia_261	Tonga		Namwala	Ndema	Insufficient data	2516	0	25456	2	0	3
Zambia_262	Tonga		Namwala	Ndema	Insufficient data	24547	0	97	2	0	0
Zambia_263	Tonga		Namwala	Ndema	Ambiguous	17063	1723	15656	2	4	4
Zambia_264	Tonga		Namwala	Ndema	Insufficient data	20317	0	25893	2	0	6
Zambia_265	Tonga	Sanga	Namwala	Ndema		17618	647	24091	2	3	3	DR16.1|DQ12.3|DQ47.1	DR24.1|DQ3.1				BoLA-DRB3*016:01	10390	40.95	BoLA-DQA*012:06	99	12.76	BoLA-DQA*022:08	471	60.7	BoLA-DQB*010:01	5122	16.05	BoLA-DQB*031:AA	3778	11.84		BoLA-DRB3*024:01/BoLA-DRB3*024:07	7228	28.49	BoLA-DQA*002:07	77	9.92				BoLA-DQB*018:03	15191	47.6
Zambia_266	Tonga	Sanga	Namwala	Ndema		9001	259	2315	2	4	4	DR16.1|DQ12.3|DQ47.1	DR22.1|DQ8.1|DQ11.2				BoLA-DRB3*016:01	5097	44.22	BoLA-DQA*012:06	57	15.49	BoLA-DQA*022:08	85	23.1	BoLA-DQB*010:01	364	13.22	BoLA-DQB*031:AA	195	7.08		BoLA-DRB3*022:01	3904	33.87	BoLA-DQA*008:01	46	12.5	BoLA-DQA*028:02:AA	71	19.29	BoLA-DQB*008:01	1498	54.41	BoLA-DQB*020:01	258	9.37
Zambia_267	Tonga	Sanga	Namwala	Ndema		23198	1848	30237	2	4	4	DR48.2|DQ8.1|DQ11.2	DR7.1|DQ12.3|DQ47.1				BoLA-DRB3*048:02	16211	52.36	BoLA-DQA*008:01	389	17.2	BoLA-DQA*028:02:AA	568	25.12	BoLA-DQB*008:01	17811	43.54	BoLA-DQB*020:01	5421	13.25		BoLA-DRB3*007:01	6987	22.57	BoLA-DQA*012:06	175	7.74	BoLA-DQA*022:08	716	31.67	BoLA-DQB*010:01	3174	7.76	BoLA-DQB*031:AA	3831	9.36
Zambia_268	Tonga		Namwala	Ndema	Ambiguous	24523	1104	10900	1	2	3
Zambia_269	Tonga		Namwala	Ndema	Insufficient data	22561	43	1992	2	0	2
Zambia_270	Tonga		Namwala	Ndema	Ambiguous	24552	4217	15336	2	3	7
Zambia_271	Tonga		Namwala	Ndema	Ambiguous	14972	2605	22203	2	1	2
Zambia_272	Tonga		Namwala	Ndema	Ambiguous	28204	4664	25280	2	3	4
Zambia_273	Tonga		Namwala	Ndema	Ambiguous	21292	1144	17642	2	2	3
Zambia_274	Tonga		Namwala	Ndema	Insufficient data	25910	18	26	2	0	0
Zambia_275	Tonga		Namwala	Ndema	Insufficient data	208	2741	28910	1	5	7
Zambia_276	Tonga		Namwala	Ndema	Insufficient data	20502	0	32775	2	0	2
Zambia_277	Tonga		Namwala	Ndema	Insufficient data	6949	366	10015	2	2	4
Zambia_278	Tonga	Sanga	Namwala	Ndema		22854	3273	29025	2	3	3	DR12.1|DQ12.1|DQ46.1	DR3.2|DQ3.1				BoLA-DRB3*012:01	15316	47.37	BoLA-DQA*012:05	492	13.17	BoLA-DQA*022:08	2150	57.55	BoLA-DQB*009:01	4849	11.84	BoLA-DQB*010:05	6995	17.08		BoLA-DRB3*003:02:01	7538	23.31	BoLA-DQA*002:07	631	16.89				BoLA-DQB*018:03	17181	41.94
Zambia_279	Tonga		Namwala	Ndema	Insufficient data	26906	27	24048	2	0	4
Zambia_280	Tonga		Namwala	Ndema	Insufficient data	29111	39	34034	2	0	2
Zambia_281	Tonga	Sanga	Namwala	Ndema		22177	5827	31267	2	2	3	DR15.1|DQ10.1|DQ4.1	DR14.1|DQ14.1				BoLA-DRB3*015:01	10806	36.27	BoLA-DQA*010:03	1072	16.64	BoLA-DQA*022:09	4755	73.82	BoLA-DQB*010:02:01	6361	14.7	BoLA-DQB*013:01	14678	33.91		BoLA-DRB3*014:01:01	11371	38.17							BoLA-DQB*014:01	10228	23.63
Zambia_282	Tonga		Namwala	Ndema	Insufficient data	19587	83	37130	2	0	2
Zambia_283	Tonga	Sanga	Namwala	Ndema		16174	3087	24939	2	3	3	DR31.1|DQ38.1|DQ4.1	DR11.3|DQ21.1				BoLA-DRB3*031:01	7310	32.21	BoLA-DQA*022:09	872	25.14	BoLA-DQA*026:02	1950	56.23	BoLA-DQB*013:01	7306	22.17	BoLA-DQB*030:01	1989	6.04		BoLA-DRB3*011:03	8864	39.05	BoLA-DQA*002:03	265	7.64				BoLA-DQB*036:02	15644	47.47
Zambia_284	Tonga		Namwala	Ndema	Insufficient data	16512	0	16384	2	0	2
Zambia_285	Tonga		Namwala	Ndema	Ambiguous	12196	2161	25724	2	4	4
Zambia_286	Tonga		Namwala	Ndema	Insufficient data	21758	88	3353	2	0	2
Zambia_287	Tonga	Sanga	Namwala	Ndema		21005	9849	29005	2	3	3	DR31.1|DQ38.1|DQ4.1	DR28.2|DQ34.1				BoLA-DRB3*031:01	7607	25.96	BoLA-DQA*022:09	3785	34.69	BoLA-DQA*026:02	5115	46.88	BoLA-DQB*013:01	8115	20.79	BoLA-DQB*030:01	2913	7.46		BoLA-DRB3*028:02	13398	45.73	BoLA-DQA*013:01	949	8.7				BoLA-DQB*018:02	17977	46.06
Zambia_288	Tonga		Namwala	Ndema	Insufficient data	24743	0	38937	2	0	3
Zambia_289	Tonga		Namwala	Ndema	Insufficient data	642	48	266	2	0	3
Zambia_290	Tonga	Sanga	Namwala	Ndema		22034	5322	32605	2	2	3	DR31.1|DQ38.1|DQ4.1	DR28.2|DQ34.1				BoLA-DRB3*031:01	8079	25.9	BoLA-DQA*022:09	1904	30.28	BoLA-DQA*026:02	3418	54.37	BoLA-DQB*013:01	7802	18.29	BoLA-DQB*030:01	4060	9.52		BoLA-DRB3*028:02	13955	44.74	BoLA-DQA*013:01	325	5.1694				BoLA-DQB*018:02	20743	48.63
Zambia_291	Tonga	Sanga	Namwala	Ndema		18607	19850	18046	2	3	4	DR31.1|DQ38.1|DQ4.1	DR19.1|DQ12.3|DQ47.1				BoLA-DRB3*031:01	8404	34.69	BoLA-DQA*022:09	5910	25.3224	BoLA-DQA*026:02	6346	27.19	BoLA-DQB*013:01	5883	24.88	BoLA-DQB*030:01	3265	13.81		BoLA-DRB3*019:01	10203	42.11	BoLA-DQA*012:06	999	4.28039	BoLA-DQA*022:08	7594	32.54	BoLA-DQB*010:01	5406	22.86	BoLA-DQB*031:AA	3492	14.77
Zambia_292	Tonga		Namwala	Ndema	Ambiguous	11001	55818	25093	4	3	6
Zambia_293	Tonga		Namwala	Ndema	Insufficient data	143	85	646	2	0	7
Zambia_294	Tonga		Namwala	Ndema	Ambiguous	11320	23408	24436	2	2	5
Zambia_295	Tonga	Sanga	Namwala	Ndema		9946	5476	19357	2	3	3	DR31.1|DQ38.1|DQ4.1	DR30.1|DQ18.1				BoLA-DRB3*031:01	3131	24.41	BoLA-DQA*022:09	2626	42.08	BoLA-DQA*026:02	2304	36.92	BoLA-DQB*013:01	5478	23.26	BoLA-DQB*030:01	1781	7.56		BoLA-DRB3*030:01	6815	53.12	BoLA-DQA*002:02	546	8.75				BoLA-DQB*004:02	12098	51.38
Zambia_296	Tonga	Sanga	Namwala	Ndema		13083	24420	35831	2	3	3	DR8.1|DQ8.1|DQ11.2	DR3.2|DQ3.1				BoLA-DRB3*008:01	7039	41.28	BoLA-DQA*008:01	9501	34.48	BoLA-DQA*028:02:AA	7200	26.13	BoLA-DQB*008:01	19052	41.11	BoLA-DQB*020:01	5873	12.67		BoLA-DRB3*003:02:01	6044	35.44	BoLA-DQA*002:07	7719	28.02				BoLA-DQB*018:03	10906	23.54
Zambia_297	Tonga	Sanga	Namwala	Ndema		18868	32974	26587	2	1	2	DR28.2|DQ34.1	DR48.2|DQ25.1				BoLA-DRB3*028:02	11190	42.12	BoLA-DQA*013:01	32974	84.94				BoLA-DQB*018:02	19544	55.56					BoLA-DRB3*048:02	7678	28.9							BoLA-DQB*025:01	7043	20.02
Zambia_298	Tonga		Namwala	Ndema	Insufficient data	2	85	263	0	0	2
Zambia_299	Tonga		Namwala	Ndema	Insufficient data	2	586	143	0	4	5
Zambia_300	Tonga	Sanga	Namwala	Ndema		17556	41385	30972	2	2	2	DR21.1|DQ24.1	DR30.1|DQ18.1				BoLA-DRB3*021:01	7800	32.89	BoLA-DQA*003:01	25945	55.01				BoLA-DQB*015:01	14964	34.64					BoLA-DRB3*030:01	9756	41.14	BoLA-DQA*002:02	15440	32.74				BoLA-DQB*004:02	16008	37.06
Zambia_301	Tonga	Sanga	Namwala	Ndema		15187	47572	29721	2	3	3	DR31.1|DQ38.1|DQ4.1	DR27.5|DQ35.1				BoLA-DRB3*031:01	7579	37.73	BoLA-DQA*022:09	17823	32.49	BoLA-DQA*026:02	23378	42.61	BoLA-DQB*013:01	7295	20.14	BoLA-DQB*030:01	2814	7.77		BoLA-DRB3*027:05	7608	37.88	BoLA-DQA*013:01	6371	11.61				BoLA-DQB*019:01	19612	54.15
Zambia_302	Tonga	Sanga	Namwala	Ndema		19873	16732	25667	2	1	2	DR30.1|DQ18.1	DR20.1|DQ25.1				BoLA-DRB3*030:01	11770	43.89	BoLA-DQA*002:02	16732	88.94				BoLA-DQB*004:02	22120	71.05					BoLA-DRB3*020:01:01	8103	30.22							BoLA-DQB*025:01	3547	11.39
Zambia_303	Tonga	Sanga	Namwala	Ndema		19290	21572	28832	2	2	2	DR3.2|DQ3.1	DR28.2|DQ34.1				BoLA-DRB3*003:02:01	8209	31.05	BoLA-DQA*002:07	10803	43.76				BoLA-DQB*018:03	14387	44.3865					BoLA-DRB3*028:02	11081	41.92	BoLA-DQA*013:01	10769	43.62				BoLA-DQB*018:02	14445	44.57
Zambia_304	Tonga	Sanga	Namwala	Ndema		21926	32344	27600	2	2	2	DR30.1|DQ18.1	DR3.2|DQ3.1				BoLA-DRB3*030:01	12977	43.15	BoLA-DQA*002:02	15939	43.05				BoLA-DQB*004:02	13934	37.42					BoLA-DRB3*003:02:01	8949	29.76	BoLA-DQA*002:07	16405	44.31				BoLA-DQB*018:03	13666	36.7
Zambia_305	Tonga	Sanga	Namwala	Ndema		17328	58387	23165	2	2	3	DR28.1|DQ39.1|DQ15.1	DR25.1|DQ26.1				BoLA-DRB3*028:01/BoLA-DRB3*028:04	8846	36.6	BoLA-DQA*022:08	21130	31.18	BoLA-DQA*026:03	37257	54.97	BoLA-DQB*006:01	7487	25.03	BoLA-DQB*017:02	7514	25.12		BoLA-DRB3*025:01:01	8482	35.09							BoLA-DQB*026:01	8164	27.3
Zambia_306	Tonga	Sanga	Namwala	Ndema		3474	960	3519	2	2	2	DR21.1|DQ24.1	DR3.2|DQ3.1				BoLA-DRB3*021:01	1924	44.78	BoLA-DQA*003:01	572	50.89				BoLA-DQB*015:01	1722	40.88					BoLA-DRB3*003:02:01	1550	36.07	BoLA-DQA*002:07	388	34.52				BoLA-DQB*018:03	1797	42.66
Zambia_307	Tonga	Sanga	Namwala	Ndema		10880	5782	8884	2	1	2	DR21.1|DQ24.1	DR48.2|DQ25.1				BoLA-DRB3*021:01	5846	43.76	BoLA-DQA*003:01	5782	88.29				BoLA-DQB*015:01	6366	55.86					BoLA-DRB3*048:02	5034	37.68							BoLA-DQB*025:01	2518	22.09
Zambia_308	Tonga		Namwala	Ndema	Insufficient data	0	24	186	0	0	10
Zambia_309	Tonga		Namwala	Ndema	Ambiguous	16317	13381	19546	1	1	3
Zambia_310	Tonga		Namwala	Ndema	Insufficient data	42	1290	5797	0	3	3
Zambia_311	Tonga	Sanga	Namwala	Ndema	3 haplotypes	18031	5698	20528	2	1	3	DR28.2|DQ34.1	DR48.2|DQ25.1	DR48.2|DQ8.1|DQ11.2			BoLA-DRB3*028:02	9312	39.47	BoLA-DQA*013:01	5698	74.73				BoLA-DQB*018:02	14022	53.76					BoLA-DRB3*048:02	8719	36.95							BoLA-DQB*025:01	5051	19.37					BoLA-DRB3*048:02
Zambia_312	Tonga	Sanga	Namwala	Ndema		24477	50071	26289	2	2	2	DR36.1|DQ34.1	DR3.2|DQ19.2				BoLA-DRB3*036:01	16942	49	BoLA-DQA*013:01	24172	42.03				BoLA-DQB*018:02	11047	33.34					BoLA-DRB3*003:02:01	7535	21.79	BoLA-DQA*002:07	25899	45.03				BoLA-DQB*003:02	15242	46
Zambia_313	Tonga	Sanga	Namwala	Ndema		23884	22562	25031	2	1	2	DR48.2|DQ25.1	DR3.2|DQ19.2				BoLA-DRB3*048:02	13295	43.12							BoLA-DQB*025:01	5802	19.31					BoLA-DRB3*003:02:01	10589	34.35	BoLA-DQA*002:07	22562	88.31				BoLA-DQB*003:02	19229	63.99
Zambia_314	Tonga	Sanga	Namwala	Ndema		19643	29995	21571	2	2	2	DR3.2|DQ19.2	DR21.1|DQ27.3				BoLA-DRB3*003:02:01	9563	37.51	BoLA-DQA*002:07	13287	38.8				BoLA-DQB*003:02	11415	42.28					BoLA-DRB3*021:01	10080	39.54	BoLA-DQA*003:01	16708	48.79				BoLA-DQB*018:06:AA	10156	37.62
Zambia_315	Tonga	Sanga	Namwala	Ndema		23398	57717	32463	2	2	2	DR3.2|DQ19.2	DR21.1|DQ24.1				BoLA-DRB3*003:02:01	10890	33.07	BoLA-DQA*002:07	26801	39.77				BoLA-DQB*003:02	17136	42.07					BoLA-DRB3*021:01	12508	37.99	BoLA-DQA*003:01	30916	45.88				BoLA-DQB*015:01	15327	37.63
Zambia_316	Tonga	Sanga	Namwala	Ndema		18161	36611	36866	2	2	2	DR3.2|DQ19.2	DR21.1|DQ27.3				BoLA-DRB3*003:02:01	8692	34.53	BoLA-DQA*002:07	15852	37.57				BoLA-DQB*003:02	18647	38.86					BoLA-DRB3*021:01	9469	37.62	BoLA-DQA*003:01	20759	49.2				BoLA-DQB*018:06:AA	18219	37.97
Zambia_317	Tonga		Namwala	Ndema	Ambiguous	21015	16463	29716	2	2	4
Zambia_318	Tonga		Namwala	Ndema	Ambiguous	13722	12167	19255	2	3	6
Zambia_319	Tonga	Sanga	Namwala	Ndema		24634	13461	21843	2	1	2	DR3.2|DQ19.2	DR20.5|DQ25.1				BoLA-DRB3*003:02:01	8603	27.27	BoLA-DQA*002:07	13461	89.66				BoLA-DQB*003:02	18471	69.43					BoLA-DRB3*020:05	16031	50.82							BoLA-DQB*025:01	3372	12.67
Zambia_320	Tonga	Sanga	Namwala	Ndema		26251	86035	29293	2	3	3	DR19.1|DQ12.3|DQ46.1	DR21.1|DQ27.3				BoLA-DRB3*019:01	13355	35.81	BoLA-DQA*012:06	10525	10.56	BoLA-DQA*022:08	36861	36.98	BoLA-DQB*009:01	4768	12.11	BoLA-DQB*010:01	6613	16.8		BoLA-DRB3*021:01	12896	34.58	BoLA-DQA*003:01	38649	38.77				BoLA-DQB*018:06:AA	17912	45.5
Zambia_321	Tonga	Sanga	Namwala	Ndema		1516	288	2403	2	1	2	DR21.1|DQ27.3	DR20.5|DQ25.1				BoLA-DRB3*021:01	496	27.54	BoLA-DQA*003:01	288	84.96				BoLA-DQB*018:06:AA	1696	62.1					BoLA-DRB3*020:05	1020	56.64							BoLA-DQB*025:01	707	25.89
Zambia_322	Tonga	Sanga	Namwala	Ndema		17644	10055	7403	2	1	2	DR3.1|DQ19.2	DR24.1|DQ25.2				BoLA-DRB3*003:01	4949	21.36	BoLA-DQA*002:07	10055	90.17				BoLA-DQB*003:02	6400	63.78					BoLA-DRB3*024:01/BoLA-DRB3*024:07	12695	54.8							BoLA-DQB*025:02	1003	10
Zambia_323	Tonga	Sanga	Namwala	Ndema		21161	64297	9282	2	2	3	DR13.AA|DQ38.1|DQ49.1	DR14.1|DQ14.1				BoLA-DRB3*013:AA	14102	51.41	BoLA-DQA*026:02	43451	60.32	BoLA-DQA*029:01	20846	28.94	BoLA-DQB*016:02	4029	29.4	BoLA-DQB*030:01	1661	12.12		BoLA-DRB3*014:01:01	7059	25.73							BoLA-DQB*014:01	3592	26.21
Zambia_324	Tonga		Namwala	Ndema	Ambiguous	13482	51891	23182	2	4	7
Zambia_325	Tonga	Sanga	Namwala	Ndema		14716	19999	35784	2	1	2	DR2.1|DQ2.1	DR14.1|DQ14.1				BoLA-DRB3*002:01	8116	40.25	BoLA-DQA*002:03	19999	85.42				BoLA-DQB*002:01	26912	60.09					BoLA-DRB3*014:01:01	6600	32.73							BoLA-DQB*014:01	8872	19.81
Zambia_326	Tonga	Sanga	Namwala	Ndema		14066	15922	14004	2	2	4	DR28.1|DQ39.1|DQ15.1	DR12.1|DQ12.1|DQ46.1				BoLA-DRB3*028:01/BoLA-DRB3*028:04	5904	32.93	BoLA-DQA*022:08	10610	55.07	BoLA-DQA*026:03	5312	27.57	BoLA-DQB*006:01	1647	9.9	BoLA-DQB*017:02	3448	20.72		BoLA-DRB3*012:01	8162	45.52	BoLA-DQA*012:05	1265	6.56631	BoLA-DQA*022:08	10610	55.07	BoLA-DQB*009:01	4541	27.28	BoLA-DQB*010:05	4368	26.24
Zambia_328	Tonga	Sanga	Namwala	Ndema	No DQA	23534	41	32503	2	0	2	DR14.1|DQ14.1	DR10.2|DQ26.1				BoLA-DRB3*014:01:01	10176	29.65							BoLA-DQB*014:01	15769	37.25					BoLA-DRB3*010:02	13358	38.93							BoLA-DQB*026:01	16734	39.53
Zambia_329	Tonga	Sanga	Namwala	Ndema		25315	90294	34360	2	2	3	DR28.1|DQ13.1|DQ15.1	DR20.1|DQ25.1				BoLA-DRB3*028:01/BoLA-DRB3*028:04	14090	37.27	BoLA-DQA*022:08	54555	49.64	BoLA-DQA*025:01:02	35739	32.52	BoLA-DQB*006:01	7852	16.8	BoLA-DQB*017:02	11159	23.88		BoLA-DRB3*020:01:01	11225	29.69							BoLA-DQB*025:01	15349	32.84
Zambia_330	Tonga	Sanga	Namwala	Ndema		30303	148862	39635	2	3	3	DR10.1|DQ12.2|DQ45.1	DR21.1|DQ24.1				BoLA-DRB3*010:01	14931	31.74	BoLA-DQA*012:05:AA	16932	8.95	BoLA-DQA*021:02	82678	43.72	BoLA-DQB*010:01	4470	7.07	BoLA-DQB*017:02	9744	15.4		BoLA-DRB3*021:01	15372	32.68	BoLA-DQA*003:01	49252	26.04				BoLA-DQB*015:01	25421	40.18
Zambia_331	Tonga	Sanga	Namwala	Ndema		20028	18761	22130	2	2	3	DR16.1|DQ10.2|DQ45.1	DR20.1|DQ25.1				BoLA-DRB3*016:01	11891	43.25	BoLA-DQA*010:04	3925	18.27	BoLA-DQA*021:02	14836	69.04	BoLA-DQB*010:02:01	3983	13.95	BoLA-DQB*017:02	8460	29.62		BoLA-DRB3*020:01:01	8137	29.6							BoLA-DQB*025:01	9687	33.92
Zambia_332	Tonga	Sanga	Namwala	Ndema		18962	115575	33420	2	3	4	DR22.1|DQ40.4|DQ9.2	DR7.1|DQ1.2|DQ11.1				BoLA-DRB3*022:01	11769	40.98	BoLA-DQA*022:08	44920	31.14	BoLA-DQA*027:01:AA	19513	13.53	BoLA-DQB*005:02	8487	17.75	BoLA-DQB*007:01	5166	10.81		BoLA-DRB3*007:01	7193	25.04	BoLA-DQA*028:02	51142	35.46				BoLA-DQB*001:05	6528	13.65	BoLA-DQB*020:02	13239	27.69
Zambia_333	Tonga		Namwala	Ndema	Insufficient data	37	21	49	0	0	0
Zambia_334	Tonga	Sanga	Namwala	Ndema		10101	23297	4267	2	4	4	DR25.1|DQ36.1|DQ11.2	DR28.1|DQ13.1|DQ15.1				BoLA-DRB3*025:01:01	5437	40.05	BoLA-DQA*013:01	3883	13.94	BoLA-DQA*028:02:AA	6829	24.51	BoLA-DQB*020:01	1808	35.75	BoLA-DQB*032:01	322	6.37		BoLA-DRB3*028:01/BoLA-DRB3*028:04	4664	34.36	BoLA-DQA*022:08	5790	20.78	BoLA-DQA*025:01:02	6795	24.39	BoLA-DQB*006:01	854	16.89	BoLA-DQB*017:02	1283	25.37
Zambia_335	Tonga	Sanga	Namwala	Ndema		25202	85312	29309	2	2	3	DR15.1|DQ10.1|DQ4.1	DR24.1|DQ25.2				BoLA-DRB3*015:01	12321	33.79	BoLA-DQA*010:03	22115	22.63	BoLA-DQA*022:09	63197	64.68	BoLA-DQB*010:02:01	5509	13.89	BoLA-DQB*013:01	12466	31.43		BoLA-DRB3*024:01/BoLA-DRB3*024:07	12881	35.32							BoLA-DQB*025:02	11334	28.57
Zambia_336	Tonga	Sanga	Namwala	Ndema		23222	67635	33141	2	3	3	DR12.1|DQ12.1|DQ46.1	DR2.1|DQ2.1				BoLA-DRB3*012:01	12237	37.46	BoLA-DQA*012:05	9897	12.42	BoLA-DQA*022:08	31526	39.56	BoLA-DQB*009:01	9474	20.31	BoLA-DQB*010:05	4675	10.02		BoLA-DRB3*002:01	10985	33.63	BoLA-DQA*002:03	26212	32.89				BoLA-DQB*002:01	18992	40.72
Zambia_337	Tonga		Namwala	Ndema	Ambiguous	22682	139372	27311	2	3	5
Zambia_338	Tonga	Sanga	Namwala	Ndema		25040	71136	28727	2	2	2	DR24.1|DQ25.2	DR25.1|DQ36.1|DQ11.2				BoLA-DRB3*024:01/BoLA-DRB3*024:07	10939	30.04							BoLA-DQB*025:02	12236	29.55					BoLA-DRB3*025:01:01	14101	38.73	BoLA-DQA*013:01	30143	32.42	BoLA-DQA*028:02:AA	40993	44.09	BoLA-DQB*020:01	16491	39.83	BoLA-DQB*032:01	1224	2.95624
Zambia_339	Tonga		Namwala	Ndema	Insufficient data	142	108	384	3	4	6
Zambia_340	Tonga		Namwala	Ndema	Ambiguous	16461	89157	27079	2	3	6
Zambia_341	Tonga	Sanga	Namwala	Ndema		15496	31518	36339	2	1	3	DR7.1|DQ1.2|DQ11.1	DR20.1|DQ25.1				BoLA-DRB3*007:01	7858	37.21	BoLA-DQA*028:02	31518	81.59				BoLA-DQB*001:05	10563	23.46	BoLA-DQB*020:02	16319	36.25		BoLA-DRB3*020:01:01	7638	36.16							BoLA-DQB*025:01	9457	21.01
Zambia_342	Tonga	Sanga	Namwala	Ndema		21706	71972	48198	2	1	2	DR24.1|DQ25.2	DR3.2|DQ19.2				BoLA-DRB3*024:01/BoLA-DRB3*024:07	11361	34.05							BoLA-DQB*025:02	18113	27.48					BoLA-DRB3*003:02:01	10345	31.01	BoLA-DQA*002:07	71972	77.84				BoLA-DQB*003:02	30085	45.65
Zambia_343	Tonga		Namwala	Ndema	Ambiguous	5029	4316	5340	2	3	4
Zambia_344	Tonga	Sanga	Namwala	Ndema		23055	153950	44416	2	3	4	DR13.AA|DQ38.1|DQ49.1	DR7.1|DQ1.2|DQ11.1				BoLA-DRB3*013:AA	13336	39.5	BoLA-DQA*026:02	52777	28.6	BoLA-DQA*029:01	43208	23.41	BoLA-DQB*016:02	8808	14.62	BoLA-DQB*030:01	6447	10.7		BoLA-DRB3*007:01	9719	28.79	BoLA-DQA*028:02	57965	31.41				BoLA-DQB*001:05	8899	14.77	BoLA-DQB*020:02	20262	33.64
Zambia_345	Tonga		Namwala	Ndema	Insufficient data	500	30048	12711	2	4	9
Zambia_346	Tonga		Namwala	Ndema	Ambiguous	11881	55618	21165	2	2	4
Zambia_347	Tonga		Namwala	Ndema	Ambiguous	12258	3368	11324	2	1	4
Zambia_348	Tonga		Namwala	Ndema	Ambiguous	17252	49376	24827	2	3	5
Zambia_349	Tonga		Namwala	Ndema	Ambiguous	9151	3293	14948	2	3	5
Zambia_350	Tonga	Sanga	Namwala	Ndema	Homozygous	25948	62118	37270	1	1	1	DR21.1|DQ24.1					BoLA-DRB3*021:01	25948	85.64	BoLA-DQA*003:01	62118	89.32				BoLA-DQB*015:01	37270	88.43
Zambia_352	Barotse		Senanga	Sibukali	Insufficient data	0	51	43	0	0	0
Zambia_353	Barotse		Senanga	Sibukali	Ambiguous	1087	1144	1669	2	2	4
Zambia_355	Barotse	Sanga	Senanga	Sibukali		22346	39652	22817	2	3	3	DR41.1|DQ13.1|DQ16.1	DR21.1|DQ24.1				BoLA-DRB3*041:01	12480	39.15	BoLA-DQA*024:AA	8865	18.44	BoLA-DQA*025:01:02	22261	46.3	BoLA-DQB*003:02	7998	26.21	BoLA-DQB*006:01	3866	12.67		BoLA-DRB3*021:01	9866	30.95	BoLA-DQA*003:01	8526	17.73				BoLA-DQB*015:01	10953	35.9
Zambia_356	Barotse		Senanga	Sibukali	Ambiguous	21948	39024	24558	2	3	4
Zambia_357	Barotse	Sanga	Senanga	Sibukali		18963	2464	21490	2	1	2	DR30.1|DQ18.1	DR21.1|DQ25.1				BoLA-DRB3*030:01	9273	34.41	BoLA-DQA*002:02	2464	81.97				BoLA-DQB*004:02	14821	55.32					BoLA-DRB3*021:01	9690	35.96							BoLA-DQB*025:01	6669	24.89
Zambia_358	Barotse	Sanga	Senanga	Sibukali		22642	54292	23137	2	2	3	DR5.2|DQ41.2	DR19.1|DQ12.3|DQ47.1				BoLA-DRB3*005:02	16205	49.6	BoLA-DQA*027:03	38186	57.22				BoLA-DQB*zm1:03	10885	36.52					BoLA-DRB3*019:01	6437	19.7	BoLA-DQA*012:06	2085	3.12411	BoLA-DQA*022:08	16106	24.13	BoLA-DQB*010:01	2690	9.03	BoLA-DQB*031:AA	9562	32.08
Zambia_359	Barotse	Sanga	Senanga	Sibukali		19177	9555	14964	2	3	3	DR16.1|DQ33.1|DQ46.1	DR30.1|DQ18.1				BoLA-DRB3*016:01	9018	35.59	BoLA-DQA*012:05:AA	943	8.33	BoLA-DQA*022:08	6690	59.1	BoLA-DQB*009:01	3605	20.21	BoLA-DQB*041:01	2007	11.25		BoLA-DRB3*030:01	10159	40.1	BoLA-DQA*002:02	1922	16.98				BoLA-DQB*004:02	9352	52.43
Zambia_360	Barotse	Sanga	Senanga	Sibukali		17023	35520	19678	2	3	4	DR15.1|DQ10.1|DQ4.1	DR18.1|DQ37.1|DQ52.1				BoLA-DRB3*015:01	6017	24.8	BoLA-DQA*010:03	3211	7.63	BoLA-DQA*022:09	6504	15.45	BoLA-DQB*010:02:01	1523	6.05	BoLA-DQB*013:01	6638	26.38		BoLA-DRB3*018:01	11006	45.36	BoLA-DQA*023:01	25805	61.28				BoLA-DQB*003:02	8719	34.64	BoLA-DQB*gb1:01	2798	11.12
Zambia_361	Barotse		Senanga	Sibukali	Ambiguous	14231	3825	7493	2	2	5
Zambia_362	Barotse		Senanga	Sibukali	Ambiguous	20609	17730	23887	2	2	3
Zambia_363	Barotse		Senanga	Sibukali	Ambiguous	23036	26818	27075	2	3	3
Zambia_364	Barotse	Sanga	Senanga	Sibukali		12040	4445	6780	2	2	3	DR19.1|DQ12.3|DQ47.1	DR20.1|DQ25.1				BoLA-DRB3*019:01	6555	43.88	BoLA-DQA*012:06	487	9.11	BoLA-DQA*022:08	3958	74.02	BoLA-DQB*010:01	1822	20.06	BoLA-DQB*031:AA	2874	31.64		BoLA-DRB3*020:01:01	5485	36.72							BoLA-DQB*025:01	2084	22.94
Zambia_365	Barotse	Sanga	Senanga	Sibukali		27338	60218	37430	2	2	3	DR39.1|DQ8.2	DR19.1|DQ12.3|DQ47.1				BoLA-DRB3*039:01	15829	41.69	BoLA-DQA*008:03	16556	21.73				BoLA-DQB*008:02	21566	44.67					BoLA-DRB3*019:01	11509	30.31	BoLA-DQA*012:06	4606	6.0443	BoLA-DQA*022:08	43662	57.3	BoLA-DQB*010:01	4301	8.91	BoLA-DQB*031:AA	11563	23.95
Zambia_366	Barotse	Sanga	Senanga	Sibukali		12124	573	6535	2	1	2	DR11.3|DQ19.1	DR3.2|DQ25.1				BoLA-DRB3*011:03	6712	44.26	BoLA-DQA*002:03	573	81.39				BoLA-DQB*003:02	4321	55.04					BoLA-DRB3*003:02:01	5412	35.69							BoLA-DQB*025:01	2214	28.2
Zambia_367	Barotse	Sanga	Senanga	Sibukali		15170	9172	11151	2	2	4	DR18.1|DQ37.1|DQ52.1	DR19.1|DQ12.3|DQ47.1				BoLA-DRB3*018:01	9246	44.87	BoLA-DQA*023:01	5335	46.46				BoLA-DQB*003:02	5327	39.62	BoLA-DQB*gb1:01	1669	12.41		BoLA-DRB3*019:01	5924	28.75	BoLA-DQA*012:06	528	4.5981	BoLA-DQA*022:08	3837	33.41	BoLA-DQB*010:01	1283	9.54	BoLA-DQB*031:AA	2872	21.36
Zambia_368	Barotse	Sanga	Senanga	Sibukali		21709	49348	23841	2	4	4	DR25.1|DQ36.1|DQ11.2	DR28.1|DQ39.1|DQ15.1				BoLA-DRB3*025:01:01	11438	38.32	BoLA-DQA*013:01	8541	14.96	BoLA-DQA*028:02:AA	18168	31.82	BoLA-DQB*020:01	10551	37.07	BoLA-DQB*032:01	1369	4.81		BoLA-DRB3*028:01/BoLA-DRB3*028:04	10271	34.41	BoLA-DQA*022:08	9195	16.1	BoLA-DQA*026:03	13444	23.54	BoLA-DQB*006:01	3186	11.19	BoLA-DQB*017:02	8735	30.69
Zambia_369	Barotse	Sanga	Senanga	Sibukali		11794	6795	4069	2	3	4	DR25.1|DQ36.1|DQ11.2	DR18.1|DQ37.1|DQ52.1				BoLA-DRB3*025:01:01	6368	41.44	BoLA-DQA*013:01	727	7.7	BoLA-DQA*028:02:AA	1821	19.28	BoLA-DQB*020:01	1064	19.37	BoLA-DQB*032:01	306	5.57		BoLA-DRB3*018:01	5426	35.31	BoLA-DQA*023:01	4247	44.97				BoLA-DQB*003:02	1962	35.71	BoLA-DQB*gb1:01	737	13.41
Zambia_370	Barotse	Sanga	Senanga	Sibukali		20022	20225	29273	2	1	2	DR39.1|DQ8.2	DR3.2|DQ25.1				BoLA-DRB3*039:01	10302	35.6	BoLA-DQA*008:03	20225	83.99				BoLA-DQB*008:02	22392	61.85					BoLA-DRB3*003:02:01	9720	33.59							BoLA-DQB*025:01	6881	19.01
Zambia_371	Barotse	Sanga	Senanga	Sibukali		24789	65629	25527	2	3	3	DR16.1|DQ10.2|DQ9.1	DR21.1|DQ24.1				BoLA-DRB3*016:01	11847	35.01	BoLA-DQA*010:04	11845	15.89	BoLA-DQA*022:08	41445	55.6	BoLA-DQB*005:01	8367	23.68	BoLA-DQB*010:02:01	2157	6.1		BoLA-DRB3*021:01	12942	38.24	BoLA-DQA*003:01	12339	16.55				BoLA-DQB*015:01	15003	42.46
Zambia_372	Barotse	Sanga	Senanga	Sibukali		14985	35792	28333	2	3	3	DR28.1|DQ39.1|DQ15.1	DR39.1|DQ8.2				BoLA-DRB3*028:01/BoLA-DRB3*028:04	7120	32.63	BoLA-DQA*022:08	8745	20.79	BoLA-DQA*026:03	13553	32.22	BoLA-DQB*006:01	3956	10.08	BoLA-DQB*017:02	6915	17.63		BoLA-DRB3*039:01	7865	36.04	BoLA-DQA*008:03	13494	32.08				BoLA-DQB*008:02	17462	44.51
Zambia_373	Barotse	Sanga	Senanga	Sibukali		9951	16360	15224	2	3	4	DR25.1|DQ36.1|DQ11.2	DR19.1|DQ12.3|DQ47.1				BoLA-DRB3*025:01:01	5892	43.82	BoLA-DQA*013:01	2705	13.38	BoLA-DQA*028:02:AA	5919	29.27	BoLA-DQB*020:01	5484	30.6	BoLA-DQB*032:01	1019	5.69		BoLA-DRB3*019:01	4059	30.19	BoLA-DQA*012:06	795	3.93136	BoLA-DQA*022:08	7736	38.26	BoLA-DQB*010:01	2164	12.07	BoLA-DQB*031:AA	6557	36.58
Zambia_374	Barotse	Sanga	Senanga	Sibukali		15826	23446	19605	2	2	3	DR18.1|DQ37.1|DQ52.1	DR30.1|DQ18.1				BoLA-DRB3*018:01	7976	36.22	BoLA-DQA*023:01	19384	70.06				BoLA-DQB*003:02	7764	31.71	BoLA-DQB*gb1:01	2139	8.74		BoLA-DRB3*030:01	7850	35.65	BoLA-DQA*002:02	4062	14.68				BoLA-DQB*004:02	9702	39.62
Zambia_375	Barotse	Sanga	Senanga	Sibukali		17173	4350	24270	2	1	2	DR39.1|DQ8.2	DR14.1|DQ14.1				BoLA-DRB3*039:01	8920	38.39	BoLA-DQA*008:03	4350	86.76				BoLA-DQB*008:02	16415	55.98					BoLA-DRB3*014:01:01	8253	35.52							BoLA-DQB*014:01	7855	26.79
Zambia_376	Barotse		Senanga	Sibukali	Ambiguous	17052	4606	29128	2	2	3
Zambia_377	Barotse	Sanga	Senanga	Sibukali	No DQA,Homozygous	7051	4	2910	1	0	1	DR20.1|DQ25.1					BoLA-DRB3*020:01:01	7051	77.3							BoLA-DQB*025:01	2910	79.64
Zambia_378	Barotse	Sanga	Senanga	Sibukali		13864	12063	10713	2	3	3	DR28.1|DQ39.1|DQ15.1	DR30.1|DQ18.1				BoLA-DRB3*028:01/BoLA-DRB3*028:04	6720	37.78	BoLA-DQA*022:08	4404	31.65	BoLA-DQA*026:03	4877	35.05	BoLA-DQB*006:01	1460	11.05	BoLA-DQB*017:02	2305	17.44		BoLA-DRB3*030:01	7144	40.16	BoLA-DQA*002:02	2782	19.99				BoLA-DQB*004:02	6948	52.57
Zambia_379	Barotse		Senanga	Sibukali	Insufficient data	27	0	151	0	0	8
Zambia_380	Barotse	Sanga	Senanga	Sibukali		22867	21112	33755	2	1	2	DR33.1|DQ30.2	DR24.1|DQ25.2				BoLA-DRB3*033:01	12949	40.41	BoLA-DQA*001:AA	21112	82.88				BoLA-DQB*004:02	20877	45.49					BoLA-DRB3*024:01/BoLA-DRB3*024:07	9918	30.95							BoLA-DQB*025:02	12878	28.06
Zambia_381	Barotse	Sanga	Senanga	Sibukali	4 haplotypes	20989	87651	33967	4	3	5	DR13.AA|DQ38.1|DQ49.1	DR18.1|DQ37.1|DQ52.1	DR14.1|DQ14.1	DR3.2|DQ19.2		BoLA-DRB3*013:AA	5191	15.51	BoLA-DQA*026:02	27345	23.63	BoLA-DQA*029:01	16402	14.17	BoLA-DQB*016:02	5886	12.33	BoLA-DQB*030:01	3563	7.47		BoLA-DRB3*018:01	5008	14.96	BoLA-DQA*023:01	43904	37.93				BoLA-DQB*003:02	19633	41.14	BoLA-DQB*gb1:01	2364	4.95		BoLA-DRB3*014:01:01
Zambia_382	Barotse	Sanga	Senanga	Sibukali		24622	131790	36409	2	3	4	DR19.1|DQ12.3|DQ47.1	DR28.1|DQ39.1|DQ15.1				BoLA-DRB3*019:01	10475	28.63	BoLA-DQA*012:06	11934	7.35	BoLA-DQA*022:08	73950	45.53	BoLA-DQB*010:01	4882	9.56	BoLA-DQB*031:AA	11998	23.49		BoLA-DRB3*028:01/BoLA-DRB3*028:04	14147	38.66	BoLA-DQA*022:08	73950	45.53	BoLA-DQA*026:03	45906	28.26	BoLA-DQB*006:01	9477	18.55	BoLA-DQB*017:02	10052	19.68
Zambia_383	Barotse	Sanga	Senanga	Sibukali	3 haplotypes	16791	32237	15722	3	3	6	DR28.1|DQ39.1|DQ15.1	DR18.1|DQ37.1|DQ52.1	DR19.1|DQ12.3|DQ47.1			BoLA-DRB3*028:01/BoLA-DRB3*028:04	9038	36.81	BoLA-DQA*022:08	14345	35.63	BoLA-DQA*026:03	8502	21.12	BoLA-DQB*006:01	3270	16.51	BoLA-DQB*017:02	4069	20.55		BoLA-DRB3*018:01	3027	12.33	BoLA-DQA*023:01	9390	23.32				BoLA-DQB*003:02	2667	13.47	BoLA-DQB*gb1:01	896	4.52		BoLA-DRB3*019:01
Zambia_384	Barotse	Sanga	Senanga	Sibukali		14508	12021	18413	2	4	4	DR28.1|DQ39.1|DQ15.1	DR8.1|DQ8.1|DQ11.2				BoLA-DRB3*028:01/BoLA-DRB3*028:04	7460	36.78	BoLA-DQA*022:08	1840	12.7	BoLA-DQA*026:03	3211	22.16	BoLA-DQB*006:01	2140	9.3	BoLA-DQB*017:02	3085	13.4		BoLA-DRB3*008:01	7048	34.75	BoLA-DQA*008:01	3337	23.03	BoLA-DQA*028:02:AA	3633	25.07	BoLA-DQB*008:01	8949	38.87	BoLA-DQB*020:01	4239	18.41
Zambia_385	Barotse	Sanga	Senanga	Sibukali		29940	76305	36034	2	3	3	DR12.1|DQ12.1|DQ17.1	DR33.1|DQ30.2				BoLA-DRB3*012:01	18769	43.39	BoLA-DQA*012:05	10814	11.56	BoLA-DQA*022:08	43026	46.01	BoLA-DQB*010:05	3837	7.75	BoLA-DQB*012:01	15986	32.28		BoLA-DRB3*033:01	11171	25.82	BoLA-DQA*001:AA	22465	24.02				BoLA-DQB*004:02	16211	32.73
Zambia_386	Barotse	Sanga	Senanga	Sibukali		18190	53643	21612	2	2	3	DR13.AA|DQ38.1|DQ49.1	DR20.1|DQ25.1				BoLA-DRB3*013:AA	9905	39.67	BoLA-DQA*026:02	36503	59.48	BoLA-DQA*029:01	17140	27.93	BoLA-DQB*016:02	9367	33.97	BoLA-DQB*030:01	4217	15.3		BoLA-DRB3*020:01:01	8285	33.18							BoLA-DQB*025:01	8028	29.12
Zambia_387	Barotse		Senanga	Sibukali	Ambiguous	17400	18584	16055	2	3	5
Zambia_388	Barotse	Sanga	Senanga	Sibukali	No DQA	3776	95	1365	2	0	2	DR14.1|DQ14.1	DR20.5|DQ25.1				BoLA-DRB3*014:01:01	1367	25.14							BoLA-DQB*014:01	913	49.32					BoLA-DRB3*020:05	2409	44.31							BoLA-DQB*025:01	452	24.42
Zambia_389	Barotse	Sanga	Senanga	Sibukali		3494	1749	2223	2	1	2	DR21.1|DQ24.1	DR14.1|DQ14.1				BoLA-DRB3*021:01	2143	42.89	BoLA-DQA*003:01	1749	81.08				BoLA-DQB*015:01	1792	58.75					BoLA-DRB3*014:01:01	1351	27.04							BoLA-DQB*014:01	431	14.13
Zambia_390	Barotse	Sanga	Senanga	Sibukali	Homozygous	1667	14730	1241	1	2	2	DR28.1|DQ39.1|DQ15.1					BoLA-DRB3*028:01/BoLA-DRB3*028:04	1667	78.97	BoLA-DQA*022:08	6237	36.47	BoLA-DQA*026:03	8493	49.66	BoLA-DQB*006:01	441	28.21	BoLA-DQB*017:02	800	51.18
Zambia_391	Barotse	Sanga	Senanga	Sibukali		3825	18128	3233	2	2	2	DR18.1|DQ37.1|DQ52.1	DR3.2|DQ19.2				BoLA-DRB3*018:01	1805	32.97	BoLA-DQA*023:01	14957	65.75				BoLA-DQB*003:02	2793	59.96	BoLA-DQB*gb1:01	440	9.45		BoLA-DRB3*003:02:01	2020	36.9	BoLA-DQA*002:07	3171	13.94				BoLA-DQB*003:02	2793	59.96
Zambia_392	Barotse	Sanga	Senanga	Sibukali		5288	18941	2912	2	3	4	DR25.1|DQ36.1|DQ11.2	DR16.1|DQ53.1|DQ46.1				BoLA-DRB3*025:01:01	2356	32.47	BoLA-DQA*013:01	3664	13.46	BoLA-DQA*028:02:AA	7413	27.23	BoLA-DQB*020:01	1215	31.9	BoLA-DQB*032:01	297	7.8		BoLA-DRB3*016:01	2932	40.4	BoLA-DQA*022:08	7864	28.88				BoLA-DQB*009:01	929	24.39	BoLA-DQB*041:01	471	12.37
Zambia_393	Barotse	Sanga	Senanga	Sibukali		7943	24528	5916	2	3	3	DR16.1|DQ33.1|DQ46.1	DR21.1|DQ27.3				BoLA-DRB3*016:01	4589	39.18	BoLA-DQA*012:05:AA	2868	9.17	BoLA-DQA*022:08	14075	45.01	BoLA-DQB*009:01	1863	21.17	BoLA-DQB*041:01	372	4.23		BoLA-DRB3*021:01	3354	28.63	BoLA-DQA*003:01	7585	24.26				BoLA-DQB*018:06:AA	3681	41.83
Zambia_394	Barotse	Sanga	Senanga	Sibukali		7280	21822	4605	2	2	3	DR26.1|DQ10.4|DQ46.1	DR3.2|DQ25.1				BoLA-DRB3*026:01	3307	30.66	BoLA-DQA*010:04	7299	27.16	BoLA-DQA*022:08	14523	54.04	BoLA-DQB*009:01	2602	37.11	BoLA-DQB*010:09	1201	17.13		BoLA-DRB3*003:02:01	3973	36.83							BoLA-DQB*025:01	802	11.44
Zambia_395	Barotse	Sanga	Senanga	Sibukali		5589	10132	3456	2	2	3	DR19.1|DQ12.3|DQ47.1	DR20.1|DQ25.1				BoLA-DRB3*019:01	2646	33.51	BoLA-DQA*012:06	1981	15.8	BoLA-DQA*022:08	8151	65.02	BoLA-DQB*010:01	1231	25.72	BoLA-DQB*031:AA	1688	35.27		BoLA-DRB3*020:01:01	2943	37.27							BoLA-DQB*025:01	537	11.22
Zambia_396	Barotse	Sanga	Senanga	Sibukali	Homozygous	12345	27046	6242	1	1	1	DR30.1|DQ18.1					BoLA-DRB3*030:01	12345	72.91	BoLA-DQA*002:02	27046	82.42				BoLA-DQB*004:02	6242	74.42
Zambia_397	Barotse	Sanga	Senanga	Sibukali		8569	6964	4809	2	1	2	DR28.2|DQ34.1	DR3.2|DQ25.1				BoLA-DRB3*028:02	4145	33.36	BoLA-DQA*013:01	6964	80.73				BoLA-DQB*018:02	4388	65.43					BoLA-DRB3*003:02:01	4424	35.61							BoLA-DQB*025:01	421	6.28
Zambia_398	Barotse	Sanga	Senanga	Sibukali		10800	35124	7830	2	4	4	DR28.1|DQ39.1|DQ15.1	DR14.1|DQ12.3|DQ4.1				BoLA-DRB3*028:01/BoLA-DRB3*028:04	6251	43.73	BoLA-DQA*022:08	6036	13.1949	BoLA-DQA*026:03	14555	31.82	BoLA-DQB*006:01	2069	18.08	BoLA-DQB*017:02	1751	15.3		BoLA-DRB3*014:01:01	4549	31.82	BoLA-DQA*012:06	5315	11.62	BoLA-DQA*022:09	9218	20.15	BoLA-DQB*010:01	1391	12.15	BoLA-DQB*013:01	2619	22.88
Zambia_399	Barotse	Sanga	Senanga	Sibukali		5652	20617	4982	2	3	4	DR28.1|DQ39.1|DQ15.1	DR16.1|DQ33.1|DQ46.1				BoLA-DRB3*028:01/BoLA-DRB3*028:04	2694	32.15	BoLA-DQA*022:08	11196	43.45	BoLA-DQA*026:03	6947	26.96	BoLA-DQB*006:01	1166	15.74	BoLA-DQB*017:02	1545	20.86		BoLA-DRB3*016:01	2958	35.3	BoLA-DQA*012:05:AA	2474	9.6	BoLA-DQA*022:08	11196	43.45	BoLA-DQB*009:01	1684	22.74	BoLA-DQB*041:01	587	7.92
Zambia_400	Barotse	Sanga	Senanga	Sibukali		11437	22662	5793	2	2	3	DR28.1|DQ39.1|DQ15.1	DR3.2|DQ25.1				BoLA-DRB3*028:01/BoLA-DRB3*028:04	5912	36.49	BoLA-DQA*022:08	8738	31.87	BoLA-DQA*026:03	13924	50.78	BoLA-DQB*006:01	1698	20.87	BoLA-DQB*017:02	2321	28.53		BoLA-DRB3*003:02:01	5525	34.1							BoLA-DQB*025:01	1774	21.8
Zambia_401	Barotse	Sanga	Senanga	Sibukali		9892	23554	6699	2	3	3	DR10.1|DQ12.3|DQ4.1	DR21.1|DQ24.1				BoLA-DRB3*010:01	5974	39.49	BoLA-DQA*012:06	3067	10.31	BoLA-DQA*022:09	13048	43.86	BoLA-DQB*010:01	1169	11.13	BoLA-DQB*013:01	2085	19.85		BoLA-DRB3*021:01	3918	25.9	BoLA-DQA*003:01	7439	25.01				BoLA-DQB*015:01	3445	32.8
Zambia_402	Barotse	Sanga	Senanga	Sibukali		11047	29709	6200	2	3	4	DR10.1|DQ12.3|DQ4.1	DR18.1|DQ37.1|DQ52.1				BoLA-DRB3*010:01	6677	39.45	BoLA-DQA*012:06	3047	7.71	BoLA-DQA*022:09	5591	14.14	BoLA-DQB*010:01	798	7.51	BoLA-DQB*013:01	1997	18.79		BoLA-DRB3*018:01	4370	25.82	BoLA-DQA*023:01	21071	53.29				BoLA-DQB*003:02	2455	23.1	BoLA-DQB*gb1:01	950	8.94
Zambia_403	Barotse	Sanga	Senanga	Sibukali		3611	10087	3137	2	4	4	DR16.1|DQ33.1|DQ46.1	DR15.1|DQ10.1|DQ4.1				BoLA-DRB3*016:01	2292	44.29	BoLA-DQA*012:05:AA	1167	9.45	BoLA-DQA*022:08	4140	33.51	BoLA-DQB*009:01	1041	22.93	BoLA-DQB*041:01	580	12.78		BoLA-DRB3*015:01	1319	25.49	BoLA-DQA*010:03	1779	14.4	BoLA-DQA*022:09	3001	24.2917	BoLA-DQB*010:02:01	381	8.39	BoLA-DQB*013:01	1135	25
Zambia_404	Barotse	Sanga	Senanga	Sibukali		3931	22503	2015	2	1	2	DR22.1|DQ41.3	DR3.2|DQ25.1				BoLA-DRB3*022:01	962	19.05	BoLA-DQA*027:04	22503	85.08				BoLA-DQB*zm1:01	1780	68.62					BoLA-DRB3*003:02:01	2969	58.8							BoLA-DQB*025:01	235	9.06
Zambia_405	Barotse	Sanga	Senanga	Sibukali		8332	15740	4548	2	2	3	DR16.1|DQ33.1|DQ46.1	DR14.1|DQ14.1				BoLA-DRB3*016:01	5096	39.65	BoLA-DQA*012:05:AA	4221	21.51	BoLA-DQA*022:08	11519	58.71	BoLA-DQB*009:01	2699	38.16	BoLA-DQB*041:01	907	12.83		BoLA-DRB3*014:01:01	3236	25.18							BoLA-DQB*014:01	942	13.32
Zambia_406	Barotse	Sanga	Senanga	Sibukali		5440	31166	4186	2	2	3	DR18.1|DQ37.1|DQ52.1	DR21.1|DQ24.1				BoLA-DRB3*018:01	2029	26.51	BoLA-DQA*023:01	22310	56.35				BoLA-DQB*003:02	1229	20.48	BoLA-DQB*gb1:01	747	12.45		BoLA-DRB3*021:01	3411	44.56	BoLA-DQA*003:01	8856	22.37				BoLA-DQB*015:01	2210	36.83
Zambia_407	Barotse	Sanga	Senanga	Sibukali		4365	10068	3338	2	4	4	DR41.1|DQ13.1|DQ16.1	DR14.1|DQ12.3|DQ4.1				BoLA-DRB3*041:01	2507	40.31	BoLA-DQA*024:AA	2699	20.45	BoLA-DQA*025:01:02	2360	17.88	BoLA-DQB*003:02	1136	22.8	BoLA-DQB*006:01	502	10.08		BoLA-DRB3*014:01:01	1858	29.88	BoLA-DQA*012:06	1404	10.64	BoLA-DQA*022:09	3605	27.31	BoLA-DQB*010:01	590	11.84	BoLA-DQB*013:01	1110	22.28
Zambia_408	Barotse	Sanga	Senanga	Sibukali		6758	21694	4754	2	2	3	DR28.1|DQ39.1|DQ15.1	DR14.1|DQ14.1				BoLA-DRB3*028:01/BoLA-DRB3*028:04	3532	36.48	BoLA-DQA*022:08	7870	28.63	BoLA-DQA*026:03	13824	50.29	BoLA-DQB*006:01	1579	22.44	BoLA-DQB*017:02	1930	27.43		BoLA-DRB3*014:01:01	3226	33.32							BoLA-DQB*014:01	1245	17.7
Zambia_409	Barotse	Sanga	Senanga	Sibukali		3564	7654	3000	2	3	4	DR28.1|DQ39.1|DQ15.1	DR14.1|DQ12.3|DQ4.1				BoLA-DRB3*028:01/BoLA-DRB3*028:04	2017	40.57	BoLA-DQA*022:08	1569	14.9386	BoLA-DQA*026:03	3608	34.35	BoLA-DQB*006:01	495	11.68	BoLA-DQB*017:02	680	16.05		BoLA-DRB3*014:01:01	1547	31.11	BoLA-DQA*012:06	720	6.85518	BoLA-DQA*022:09	2477	23.58	BoLA-DQB*010:01	715	16.87	BoLA-DQB*013:01	1110	26.19
Zambia_410	Barotse	Sanga	Senanga	Sibukali	No DQA	5927	17	2914	2	0	2	DR20.5|DQ25.1	DR14.1|DQ14.1				BoLA-DRB3*020:05	3943	43.97							BoLA-DQB*025:01	1134	27.7					BoLA-DRB3*014:01:01	1984	22.13							BoLA-DQB*014:01	1780	43.48
Zambia_411	Barotse	Sanga	Senanga	Sibukali		6053	19633	3398	2	3	4	DR16.1|DQ33.1|DQ46.1	DR19.1|DQ12.3|DQ47.1				BoLA-DRB3*016:01	3442	37.84	BoLA-DQA*012:05:AA	2858	11.61	BoLA-DQA*022:08	14207	57.73	BoLA-DQB*009:01	1075	20.52	BoLA-DQB*041:01	414	7.9		BoLA-DRB3*019:01	2611	28.71	BoLA-DQA*012:06	2568	10.4348	BoLA-DQA*022:08	14207	57.73	BoLA-DQB*010:01	766	14.62	BoLA-DQB*031:AA	1143	21.82
Zambia_412	Barotse	Sanga	Senanga	Sibukali		8614	25146	6838	1	2	3	DR14.1|DQ12.3|DQ4.1	DR14.1|DQ14.1				BoLA-DRB3*014:01:01	8614	74.41	BoLA-DQA*012:06	7179	21.29	BoLA-DQA*022:09	17967	53.28	BoLA-DQB*010:01	1347	13.27	BoLA-DQB*013:01	4222	41.6		BoLA-DRB3*014:01:01	8614	74.41							BoLA-DQB*014:01	1269	12.5
Zambia_413	Barotse	Sanga	Senanga	Sibukali	Homozygous	13620	22842	7953	1	2	2	DR16.1|DQ33.1|DQ46.1					BoLA-DRB3*016:01	13620	77.59	BoLA-DQA*012:05:AA	5717	20.19	BoLA-DQA*022:08	17125	60.48	BoLA-DQB*009:01	5550	51.28	BoLA-DQB*041:01	2403	22.2
Zambia_414	Barotse	Sanga	Senanga	Sibukali		12451	41723	8184	2	2	3	DR18.1|DQ37.1|DQ52.1	DR33.1|DQ30.2				BoLA-DRB3*018:01	4663	27.37	BoLA-DQA*023:01	34175	67.6				BoLA-DQB*003:02	3038	23.66	BoLA-DQB*gb1:01	1440	11.21		BoLA-DRB3*033:01	7788	45.71	BoLA-DQA*001:AA	7548	14.93				BoLA-DQB*004:02	3706	28.86
Zambia_415	Barotse	Sanga	Senanga	Sibukali		13647	23729	10679	2	2	3	DR25.1|DQ36.1|DQ11.2	DR14.1|DQ14.1				BoLA-DRB3*025:01:01	8109	42.02	BoLA-DQA*013:01	6431	22.08	BoLA-DQA*028:02:AA	17298	59.39	BoLA-DQB*020:01	7540	52.39	BoLA-DQB*032:01	876	6.09		BoLA-DRB3*014:01:01	5538	28.7							BoLA-DQB*014:01	2263	15.72
Zambia_416	Barotse	Sanga	Senanga	Sibukali		6206	11898	5743	2	3	4	DR22.1|DQ40.4|DQ9.2	DR18.1|DQ37.1|DQ52.1				BoLA-DRB3*022:01	3011	33.97	BoLA-DQA*022:08	3450	23.43	BoLA-DQA*027:01:AA	1286	8.73	BoLA-DQB*005:02	1794	21.14	BoLA-DQB*007:01	1037	12.22		BoLA-DRB3*018:01	3195	36.05	BoLA-DQA*023:01	7162	48.64				BoLA-DQB*003:02	1965	23.16	BoLA-DQB*gb1:01	947	11.16
Zambia_417	Barotse	Sanga	Senanga	Sibukali		13978	13529	6188	2	1	2	DR33.1|DQ30.2	DR3.2|DQ25.1				BoLA-DRB3*033:01	7429	36.3	BoLA-DQA*001:AA	13529	84.38				BoLA-DQB*004:02	4611	49.51					BoLA-DRB3*003:02:01	6549	32							BoLA-DQB*025:01	1577	16.93
Zambia_418	Barotse	Sanga	Senanga	Sibukali		12740	44252	3542	2	2	2	DR22.1|DQ41.3	DR29.2|DQ42.1				BoLA-DRB3*022:01	4775	23.85	BoLA-DQA*027:04	23542	39.78				BoLA-DQB*zm1:01	1913	40.1					BoLA-DRB3*029:02	7965	39.78	BoLA-DQA*030:01	20710	34.99				BoLA-DQB*zm1:03	1629	34.1509
Zambia_419	Barotse		Senanga	Sibukali	Insufficient data	13039	31558	0	2	4	0
Zambia_420	Barotse	Sanga	Senanga	Sibukali		9070	17152	6438	2	2	2	DR29.2|DQ42.1	DR30.1|DQ18.1				BoLA-DRB3*029:02	4581	34.52	BoLA-DQA*030:01	14745	71.78				BoLA-DQB*zm1:03	3043	33.07					BoLA-DRB3*030:01	4489	33.82	BoLA-DQA*002:02	2407	11.72				BoLA-DQB*004:02	3395	36.89
Zambia_421	Barotse	Sanga	Senanga	Lui-wanyau		15492	34755	9876	2	3	3	DR36.1|DQ12.5|DQ4.2	DR13.AA|DQ40.1				BoLA-DRB3*036:01	8933	38.01	BoLA-DQA*012:05:AA	3284	7.48	BoLA-DQA*022:09	6327	14.41	BoLA-DQB*010:02:01	1530	9.58	BoLA-DQB*013:02	3117	19.52		BoLA-DRB3*013:AA	6559	27.91	BoLA-DQA*027:01:01	25144	57.25				BoLA-DQB*007:AA	5229	32.75
Zambia_422	Barotse	Sanga	Senanga	Lui-wanyau		11870	41348	11340	2	2	2	DR11.3|DQ21.1	DR5.2|DQ41.2				BoLA-DRB3*011:03	4487	26.24	BoLA-DQA*002:03	10734	21.98				BoLA-DQB*036:02	6194	36.08					BoLA-DRB3*005:02	7383	43.17	BoLA-DQA*027:03	30614	62.68				BoLA-DQB*zm1:03	5146	29.97
Zambia_423	Barotse	Sanga	Senanga	Lui-wanyau	Homozygous	11161	25010	9990	1	2	2	DR22.1|DQ40.4|DQ9.2					BoLA-DRB3*022:01	11161	75.82	BoLA-DQA*022:08	13462	42	BoLA-DQA*027:01:AA	11548	36.03	BoLA-DQB*005:02	5534	37.76	BoLA-DQB*007:01	4456	30.41
Zambia_424	Barotse	Sanga	Senanga	Lui-wanyau		10886	22207	7977	2	3	3	DR16.1|DQ33.1|DQ46.1	DR11.3|DQ19.1				BoLA-DRB3*016:01	5943	36.37	BoLA-DQA*012:05:AA	2936	10.73	BoLA-DQA*022:08	12653	46.23	BoLA-DQB*009:01	2493	20.26	BoLA-DQB*041:01	1193	9.69		BoLA-DRB3*011:03	4943	30.25	BoLA-DQA*002:03	6618	24.18				BoLA-DQB*003:02	4291	34.86
Zambia_425	Barotse	Sanga	Senanga	Lui-wanyau		8193	30200	6896	2	1	2	DR22.1|DQ41.3	DR20.1|DQ25.1				BoLA-DRB3*022:01	3956	33.1	BoLA-DQA*027:04	30200	84.22				BoLA-DQB*zm1:01	5572	58.2					BoLA-DRB3*020:01:01	4237	35.46							BoLA-DQB*025:01	1324	13.83
Zambia_426	Barotse	Sanga	Senanga	Lui-wanyau		8725	17579	6354	2	2	3	DR16.1|DQ33.1|DQ46.1	DR3.2|DQ25.1				BoLA-DRB3*016:01	4628	36.9	BoLA-DQA*012:05:AA	4536	21.01	BoLA-DQA*022:08	13043	60.42	BoLA-DQB*009:01	3233	33.98	BoLA-DQB*041:01	1640	17.24		BoLA-DRB3*003:02:01	4097	32.67							BoLA-DQB*025:01	1481	15.57
Zambia_427	Barotse		Senanga	Lui-wanyau	Ambiguous	15538	10451	8094	1	2	2
Zambia_428	Barotse	Sanga	Senanga	Lui-wanyau		10135	14531	7450	2	2	2	DR21.1|DQ27.3	DR11.3|DQ21.1				BoLA-DRB3*021:01	4196	28.87	BoLA-DQA*003:01	8378	47.72				BoLA-DQB*018:06:AA	3002	29.53					BoLA-DRB3*011:03	5939	40.87	BoLA-DQA*002:03	6153	35.05				BoLA-DQB*036:02	4448	43.76
Zambia_429	Barotse	Sanga	Senanga	Lui-wanyau		3554	11444	4315	2	2	3	DR18.1|DQ37.1|DQ52.1	DR11.3|DQ21.1				BoLA-DRB3*018:01	2292	51.71	BoLA-DQA*023:01	9207	70.48				BoLA-DQB*003:02	766	13.48	BoLA-DQB*gb1:01	542	9.54		BoLA-DRB3*011:03	1262	28.47	BoLA-DQA*002:03	2237	17.12				BoLA-DQB*036:02	3007	52.91
Zambia_430	Barotse	Sanga	Senanga	Lui-wanyau		2168	3261	2206	2	3	4	DR8.1|DQ8.1|DQ11.2	DR36.1|DQ12.5|DQ4.2				BoLA-DRB3*008:01	757	25.61	BoLA-DQA*008:01	797	18.82	BoLA-DQA*028:02:AA	1468	34.67	BoLA-DQB*008:01	825	28.99	BoLA-DQB*020:01	306	10.75		BoLA-DRB3*036:01	1411	47.73	BoLA-DQA*012:05:AA	279	6.58951	BoLA-DQA*022:09	996	23.52	BoLA-DQB*010:02:01	392	13.77	BoLA-DQB*013:02	683	24
Zambia_431	Barotse	Sanga	Senanga	Lui-wanyau		10042	30269	3301	2	2	3	DR18.1|DQ37.1|DQ52.1	DR22.1|DQ41.3				BoLA-DRB3*018:01	5462	37.68	BoLA-DQA*023:01	13159	33.9				BoLA-DQB*003:02	987	18.93	BoLA-DQB*gb1:01	393	7.54		BoLA-DRB3*022:01	4580	31.6	BoLA-DQA*027:04	17110	44.08				BoLA-DQB*zm1:01	1921	36.84
Zambia_432	Barotse	Sanga	Senanga	Lui-wanyau		9496	24542	5377	2	2	2	DR3.2|DQ19.2	DR32.2|DQ40.2				BoLA-DRB3*003:02:01	3394	24.95	BoLA-DQA*002:07	3827	13.4				BoLA-DQB*003:02	2442	31.33					BoLA-DRB3*032:02	6102	44.86	BoLA-DQA*027:01:01	20715	72.52				BoLA-DQB*007:AB	2935	37.66
Zambia_433	Barotse	Sanga	Senanga	Lui-wanyau		5267	4869	2336	2	2	4	DR18.1|DQ37.1|DQ52.1	DR12.1|DQ12.1|DQ17.1				BoLA-DRB3*018:01	2729	40.53	BoLA-DQA*023:01	4085	70.92				BoLA-DQB*003:02	1020	34.67	BoLA-DQB*gb1:01	395	13.43		BoLA-DRB3*012:01	2538	37.69	BoLA-DQA*012:05	218	3.78472	BoLA-DQA*022:08	784	13.61	BoLA-DQB*010:05	303	10.3	BoLA-DQB*012:01	618	21.01
Zambia_434	Barotse	Sanga	Senanga	Lui-wanyau		12093	1338	7088	2	1	2	DR13.AA|DQ40.3	DR20.1|DQ25.1				BoLA-DRB3*013:AA	7139	40.82	BoLA-DQA*027:01:01	1338	82.9				BoLA-DQB*007:AC	5625	55.83					BoLA-DRB3*020:01:01	4954	28.33							BoLA-DQB*025:01	1463	14.52
Zambia_435	Barotse	Sanga	Senanga	Lui-wanyau		9752	19442	6396	2	2	3	DR28.1|DQ39.1|DQ15.1	DR14.1|DQ14.1				BoLA-DRB3*028:01/BoLA-DRB3*028:04	5752	45.67	BoLA-DQA*022:08	7772	34.02	BoLA-DQA*026:03	11670	51.08	BoLA-DQB*006:01	2475	27.96	BoLA-DQB*017:02	2470	27.9		BoLA-DRB3*014:01:01	4000	31.76							BoLA-DQB*014:01	1451	16.39
Zambia_436	Barotse	Sanga	Senanga	Lui-wanyau		15904	505	9172	2	2	3	DR10.1|DQ12.3|DQ4.1	DR20.1|DQ25.1				BoLA-DRB3*010:01	9388	41.98	BoLA-DQA*012:06	55	8.63	BoLA-DQA*022:09	450	70.64	BoLA-DQB*010:01	2590	17.77	BoLA-DQB*013:01	3007	20.63		BoLA-DRB3*020:01:01	6516	29.14							BoLA-DQB*025:01	3575	24.53
Zambia_437	Barotse	Sanga	Senanga	Lui-wanyau		6527	9909	4917	2	3	4	DR13.AA|DQ38.1|DQ49.1	DR16.1|DQ53.1|DQ46.1				BoLA-DRB3*013:AA	3407	37.53	BoLA-DQA*026:02	4190	31.66	BoLA-DQA*029:01	3338	25.22	BoLA-DQB*016:02	1299	19.22	BoLA-DQB*030:01	1363	20.17		BoLA-DRB3*016:01	3120	34.37	BoLA-DQA*022:08	2381	17.99				BoLA-DQB*009:01	1406	20.8	BoLA-DQB*041:01	849	12.56
Zambia_438	Barotse	Sanga	Senanga	Lui-wanyau		2998	2651	5334	2	2	2	DR11.3|DQ21.1	DR33.1|DQ30.2				BoLA-DRB3*011:03	1373	34.46	BoLA-DQA*002:03	1410	44.23				BoLA-DQB*036:02	2709	37.45					BoLA-DRB3*033:01	1625	40.79	BoLA-DQA*001:AA	1241	38.93				BoLA-DQB*004:02	2625	36.29
Zambia_439	Barotse	Sanga	Senanga	Lui-wanyau		10986	20108	5514	2	2	3	DR28.1|DQ39.1|DQ15.1	DR16.2|DQ1.1				BoLA-DRB3*028:01/BoLA-DRB3*028:04	4408	27.28	BoLA-DQA*022:08	5845	24	BoLA-DQA*026:03	14263	58.56	BoLA-DQB*006:01	1733	22.54	BoLA-DQB*017:02	2081	27.07		BoLA-DRB3*016:02	6578	40.71							BoLA-DQB*001:01	1700	22.11
Zambia_440	Barotse	Sanga	Senanga	Lui-wanyau		12717	19602	6119	2	2	3	DR16.1|DQ10.2|DQ45.1	DR14.1|DQ14.1				BoLA-DRB3*016:01	8165	43.99	BoLA-DQA*010:04	6925	29.75	BoLA-DQA*021:02	12677	54.46	BoLA-DQB*010:02:01	1766	19.16	BoLA-DQB*017:02	2515	27.29		BoLA-DRB3*014:01:01	4552	24.53							BoLA-DQB*014:01	1838	19.94
Zambia_441	Barotse	Sanga	Senanga	Lui-wanyau		12799	23608	8627	2	3	3	DR25.1|DQ36.1|DQ11.2	DR33.1|DQ30.2				BoLA-DRB3*025:01:01	5897	33.91	BoLA-DQA*013:01	3692	12.71	BoLA-DQA*028:02:AA	15856	54.59	BoLA-DQB*020:01	3208	26.65	BoLA-DQB*032:01	410	3.41		BoLA-DRB3*033:01	6902	39.69	BoLA-DQA*001:AA	4060	13.98				BoLA-DQB*004:02	5009	41.61
Zambia_442	Barotse	Sanga	Senanga	Lui-wanyau	4 haplotypes	10250	30305	7674	4	1	4	DR13.AA|DQ40.3	DR14.1|DQ14.1	DR39.1|DQ1.1	DR20.1|DQ25.1		BoLA-DRB3*013:AA	2940	18.21	BoLA-DQA*027:01:01	30305	86.01				BoLA-DQB*007:AC	4274	38.2					BoLA-DRB3*014:01:01	1842	11.41							BoLA-DQB*014:01	856	7.65					BoLA-DRB3*039:01
Zambia_443	Barotse	Sanga	Senanga	Lui-wanyau		7204	12216	8435	2	1	2	DR11.3|DQ21.1	DR14.1|DQ14.1				BoLA-DRB3*011:03	3991	38.3	BoLA-DQA*002:03	12216	85.43				BoLA-DQB*036:02	6555	53.89					BoLA-DRB3*014:01:01	3213	30.83							BoLA-DQB*014:01	1880	15.46
Zambia_444	Barotse	Sanga	Senanga	Lui-wanyau	No DQA	592	3	355	2	0	1	DR20.5|DQ25.1	DR20.1|DQ25.1				BoLA-DRB3*020:05	354	42.45							BoLA-DQB*025:01	355	71.43					BoLA-DRB3*020:01:01	238	28.54							BoLA-DQB*025:01	355	71.43
Zambia_445	Barotse	Sanga	Senanga	Lui-wanyau		8756	9550	4661	2	2	3	DR18.1|DQ37.1|DQ52.1	DR33.1|DQ30.2				BoLA-DRB3*018:01	3847	32.25	BoLA-DQA*023:01	8232	72.88				BoLA-DQB*003:02	1142	16.76	BoLA-DQB*gb1:01	617	9.06		BoLA-DRB3*033:01	4909	41.15	BoLA-DQA*001:AA	1318	11.67				BoLA-DQB*004:02	2902	42.6
Zambia_446	Barotse	Sanga	Senanga	Lui-wanyau		382	1058	1053	2	2	3	DR7.1|DQ1.2|DQ11.1	DR11.3|DQ21.1				BoLA-DRB3*007:01	172	31.68	BoLA-DQA*028:02	825	67.51				BoLA-DQB*001:05	153	10.83	BoLA-DQB*020:02	234	16.56		BoLA-DRB3*011:03	210	38.67	BoLA-DQA*002:03	233	19.07				BoLA-DQB*036:02	666	47.13
Zambia_447	Barotse	Sanga	Senanga	Lui-wanyau		7618	5703	4664	2	3	3	DR16.1|DQ33.1|DQ46.1	DR30.1|DQ18.1				BoLA-DRB3*016:01	3662	34.23	BoLA-DQA*012:05:AA	671	9.79	BoLA-DQA*022:08	3837	55.96	BoLA-DQB*009:01	1451	21.62	BoLA-DQB*041:01	604	9		BoLA-DRB3*030:01	3956	36.98	BoLA-DQA*002:02	1195	17.43				BoLA-DQB*004:02	2609	38.88
Zambia_448	Barotse	Sanga	Senanga	Lui-wanyau		9785	9916	3848	2	2	3	DR15.1|DQ10.1|DQ4.1	DR20.1|DQ25.1				BoLA-DRB3*015:01	4066	28.68	BoLA-DQA*010:03	2862	23.7	BoLA-DQA*022:09	7054	58.42	BoLA-DQB*010:02:01	1136	19.99	BoLA-DQB*013:01	2234	39.3		BoLA-DRB3*020:01:01	5719	40.34							BoLA-DQB*025:01	478	8.41
Zambia_449	Barotse	Sanga	Senanga	Lui-wanyau		5460	12792	1329	2	1	3	DR7.1|DQ1.2|DQ11.1	DR1.1|DQ1.1				BoLA-DRB3*007:01	2764	36.6	BoLA-DQA*028:02	12792	84.41				BoLA-DQB*001:05	355	19.56	BoLA-DQB*020:02	642	35.37		BoLA-DRB3*001:01	2696	35.7							BoLA-DQB*001:01	332	18.29
Zambia_450	Barotse	Sanga	Senanga	Lui-wanyau	Homozygous	6635	10797	5303	1	2	2	DR16.1|DQ33.1|DQ46.1					BoLA-DRB3*016:01	6635	75.24	BoLA-DQA*012:05:AA	2432	18.74	BoLA-DQA*022:08	8365	64.44	BoLA-DQB*009:01	3002	40.08	BoLA-DQB*041:01	2301	30.72
Zambia_451	Barotse	Sanga	Senanga	Lui-wanyau		7708	17641	5083	2	2	3	DR18.1|DQ37.1|DQ52.1	DR11.3|DQ21.1				BoLA-DRB3*018:01	4122	37.83	BoLA-DQA*023:01	15218	72.87				BoLA-DQB*003:02	1490	20.15	BoLA-DQB*gb1:01	630	8.52		BoLA-DRB3*011:03	3586	32.91	BoLA-DQA*002:03	2423	11.6				BoLA-DQB*036:02	2963	40.07
Zambia_452	Barotse		Senanga	Lui-wanyau	Insufficient data	0	3334	0	0	1	0
Zambia_453	Barotse	Sanga	Senanga	Lui-wanyau	Homozygous	13206	24280	7247	1	1	1	DR30.1|DQ18.1					BoLA-DRB3*030:01	13206	79.68	BoLA-DQA*002:02	24280	83.79				BoLA-DQB*004:02	7247	78.27
Zambia_454	Barotse	Sanga	Senanga	Lui-wanyau		12118	16397	4234	2	1	2	DR3.2|DQ19.2	DR14.1|DQ14.1				BoLA-DRB3*003:02:01	7847	45.42	BoLA-DQA*002:07	16397	81.27				BoLA-DQB*003:02	3413	55.56					BoLA-DRB3*014:01:01	4271	24.72							BoLA-DQB*014:01	821	13.36
Zambia_455	Barotse	Sanga	Senanga	Lui-wanyau		7490	27516	5934	2	2	2	DR21.1|DQ24.1	DR22.1|DQ41.3				BoLA-DRB3*021:01	4093	38.71	BoLA-DQA*003:01	5300	16.32				BoLA-DQB*015:01	2644	30.37					BoLA-DRB3*022:01	3397	32.13	BoLA-DQA*027:04	22216	68.41				BoLA-DQB*zm1:01	3290	37.79
Zambia_456	Barotse	Sanga	Senanga	Lui-wanyau	No DQA	8592	5	3815	2	0	2	DR20.1|DQ25.1	DR14.1|DQ14.1				BoLA-DRB3*020:01:01	5098	41.37							BoLA-DQB*025:01	1227	24.11					BoLA-DRB3*014:01:01	3494	28.35							BoLA-DQB*014:01	2588	50.85
Zambia_457	Barotse	Sanga	Senanga	Lui-wanyau		8851	25035	3428	2	2	2	DR21.1|DQ24.1	DR22.1|DQ41.3				BoLA-DRB3*021:01	4978	35.75	BoLA-DQA*003:01	6227	20.88				BoLA-DQB*015:01	1573	29.3					BoLA-DRB3*022:01	3873	27.82	BoLA-DQA*027:04	18808	63.07				BoLA-DQB*zm1:01	1855	34.55
Zambia_458	Barotse	Sanga	Senanga	Lui-wanyau		10868	18133	5326	2	3	3	DR5.1|DQ13.1|DQ15.1	DR33.1|DQ30.2				BoLA-DRB3*005:01	5549	36.84	BoLA-DQA*022:08	5848	26.49	BoLA-DQA*025:01:02	7393	33.49	BoLA-DQB*006:01	1172	14.89	BoLA-DQB*017:02	1142	14.51		BoLA-DRB3*033:01	5319	35.31	BoLA-DQA*001:AA	4892	22.16				BoLA-DQB*004:02	3012	38.26
Zambia_459	Barotse	Sanga	Senanga	Lui-wanyau		6402	13974	5048	2	2	3	DR16.1|DQ53.1|DQ46.1	DR32.2|DQ40.2				BoLA-DRB3*016:01	2844	30.97	BoLA-DQA*022:08	3420	18.53				BoLA-DQB*009:01	1293	18.06	BoLA-DQB*041:01	701	9.79		BoLA-DRB3*032:02	3558	38.75	BoLA-DQA*027:01:01	10554	57.17				BoLA-DQB*007:AB	3054	42.67
Zambia_460	Barotse	Sanga	Senanga	Lui-wanyau		7674	17320	4835	2	2	4	DR16.1|DQ53.1|DQ46.1	DR18.1|DQ37.1|DQ52.1				BoLA-DRB3*016:01	3964	34.31	BoLA-DQA*022:08	4546	19.05				BoLA-DQB*009:01	1277	16.29	BoLA-DQB*041:01	565	7.21		BoLA-DRB3*018:01	3710	32.11	BoLA-DQA*023:01	12774	53.54				BoLA-DQB*003:02	2055	26.21	BoLA-DQB*gb1:01	938	11.96
Zambia_461	Barotse	Sanga	Senanga	Lui-wanyau		3555	14421	3570	2	2	3	DR18.1|DQ37.1|DQ52.1	DR21.1|DQ24.1				BoLA-DRB3*018:01	2003	39.63	BoLA-DQA*023:01	12196	69.88				BoLA-DQB*003:02	1266	25.65	BoLA-DQB*gb1:01	617	12.5		BoLA-DRB3*021:01	1552	30.71	BoLA-DQA*003:01	2225	12.75				BoLA-DQB*015:01	1687	34.18
Zambia_462	Barotse	Sanga	Senanga	Lui-wanyau		11681	19575	5978	2	3	3	DR5.1|DQ13.1|DQ15.1	DR33.1|DQ30.2				BoLA-DRB3*005:01	6331	37.66	BoLA-DQA*022:08	5751	24.33	BoLA-DQA*025:01:02	6675	28.24	BoLA-DQB*006:01	986	10.73	BoLA-DQB*017:02	1059	11.52		BoLA-DRB3*033:01	5350	31.82	BoLA-DQA*001:AA	7149	30.25				BoLA-DQB*004:02	3933	42.8
Zambia_463	Barotse		Senanga	Lui-wanyau	Ambiguous	6746	15391	4419	2	2	5
Zambia_464	Barotse		Senanga	Lui-wanyau	Ambiguous	6202	20352	3333	2	2	5
Zambia_465	Barotse	Sanga	Senanga	Lui-wanyau	Homozygous	5224	19608	1998	1	1	2	DR18.1|DQ37.1|DQ52.1					BoLA-DRB3*018:01	5224	73.55	BoLA-DQA*023:01	19608	84.23				BoLA-DQB*003:02	1428	50.67	BoLA-DQB*gb1:01	570	20.23
Zambia_466	Barotse		Senanga	Lui-wanyau	Ambiguous	3581	1488	1399	2	3	2
Zambia_467	Barotse	Sanga	Senanga	Lui-wanyau		809	752	377	2	3	3	DR25.1|DQ36.1|DQ11.2	DR3.2|DQ19.2				BoLA-DRB3*025:01:01	422	35.95	BoLA-DQA*013:01	113	12.47	BoLA-DQA*028:02:AA	461	50.88	BoLA-DQB*020:01	82	14.96	BoLA-DQB*032:01	34	6.2		BoLA-DRB3*003:02:01	387	32.96	BoLA-DQA*002:07	178	19.65				BoLA-DQB*003:02	261	47.63
Zambia_468	Barotse	Sanga	Senanga	Lui-wanyau		4967	9160	3940	2	3	3	DR16.1|DQ33.1|DQ46.1	DR21.1|DQ24.1				BoLA-DRB3*016:01	2769	39.78	BoLA-DQA*012:05:AA	1122	10.02	BoLA-DQA*022:08	5511	49.22	BoLA-DQB*009:01	709	12.39	BoLA-DQB*041:01	603	10.54		BoLA-DRB3*021:01	2198	31.58	BoLA-DQA*003:01	2527	22.57				BoLA-DQB*015:01	2628	45.94
Zambia_469	Barotse	Sanga	Senanga	Lui-wanyau		9523	15522	4558	2	1	3	DR18.1|DQ37.1|DQ52.1	DR20.1|DQ25.1				BoLA-DRB3*018:01	4897	34.74	BoLA-DQA*023:01	15522	84.14				BoLA-DQB*003:02	2541	37.48	BoLA-DQB*gb1:01	1302	19.21		BoLA-DRB3*020:01:01	4626	32.82							BoLA-DQB*025:01	715	10.55
Zambia_470	Barotse	Sanga	Senanga	Lui-wanyau		7638	14020	3311	2	2	3	DR19.1|DQ12.3|DQ47.1	DR16.2|DQ1.1				BoLA-DRB3*019:01	2888	25.69	BoLA-DQA*012:06	2983	17.37	BoLA-DQA*022:08	11037	64.28	BoLA-DQB*010:01	1135	24.35	BoLA-DQB*031:AA	1299	27.87		BoLA-DRB3*016:02	4750	42.25							BoLA-DQB*001:01	877	18.82
Zambia_471	Barotse	Sanga	Senanga	Lui-wanyau		5581	6118	2175	1	3	3	DR13.AA|DQ38.1|DQ49.1	DR13.AA|DQ40.3				BoLA-DRB3*013:AA	5581	82.15	BoLA-DQA*026:02	1812	26.05	BoLA-DQA*029:01	749	10.77	BoLA-DQB*016:02	441	15.82	BoLA-DQB*030:01	215	7.71		BoLA-DRB3*013:AA	5581	82.15	BoLA-DQA*027:01:01	3557	51.13				BoLA-DQB*007:AC	1519	54.48
Zambia_472	Barotse	Sanga	Senanga	Lui-wanyau		4233	1402	2526	2	2	2	DR10.1|DQ27.3	DR9.2|DQ3.1				BoLA-DRB3*010:01	2277	39.31	BoLA-DQA*003:01	713	43.61				BoLA-DQB*018:06:AA	1227	35.65					BoLA-DRB3*009:02/BoLA-DRB3*049:01	1956	33.76	BoLA-DQA*002:07	689	42.14				BoLA-DQB*018:03	1299	37.74
Zambia_474	Barotse	Sanga	Senanga	Lui-wanyau	4 haplotypes	10377	31209	6399	4	2	4	DR3.2|DQ19.2	DR22.1|DQ41.3	DR9.2|DQ3.1	DR30.1|DQ43.1		BoLA-DRB3*003:02:01	2621	15.51	BoLA-DQA*002:07	11081	28.59				BoLA-DQB*003:02	2457	21.44					BoLA-DRB3*022:01	1134	6.71	BoLA-DQA*027:04	20128	51.94				BoLA-DQB*zm1:01	1096	9.56					BoLA-DRB3*009:02/BoLA-DRB3*049:01
Zambia_475	Barotse	Sanga	Senanga	Lui-wanyau		7181	2776	2654	2	1	2	DR3.2|DQ19.2	DR20.1|DQ25.1				BoLA-DRB3*003:02:01	3331	33.01	BoLA-DQA*002:07	2776	85.68				BoLA-DQB*003:02	2421	65.56					BoLA-DRB3*020:01:01	3850	38.15							BoLA-DQB*025:01	233	6.31
Zambia_476	Barotse		Senanga	Lui-wanyau	Ambiguous	6182	14351	3638	3	3	5
Zambia_477	Barotse	Sanga	Senanga	Lui-wanyau		4444	4247	2824	2	2	3	DR18.1|DQ37.1|DQ52.1	DR10.1|DQ27.3				BoLA-DRB3*018:01	1904	31.42	BoLA-DQA*023:01	3664	71.84				BoLA-DQB*003:02	1099	27.62	BoLA-DQB*gb1:01	535	13.45		BoLA-DRB3*010:01	2540	41.92	BoLA-DQA*003:01	583	11.43				BoLA-DQB*018:06:AA	1190	29.91
Zambia_478	Barotse	Sanga	Senanga	Lui-wanyau		9703	22270	6033	2	2	2	DR13.2|DQ41.1	DR3.2|DQ19.2				BoLA-DRB3*013:02	5619	39.39	BoLA-DQA*027:01:01	19947	76.6				BoLA-DQB*zm1:01	3884	44.76					BoLA-DRB3*003:02:01	4084	28.63	BoLA-DQA*002:07	2323	8.92				BoLA-DQB*003:02	2149	24.77
Zambia_479	Barotse		Senanga	Lui-wanyau	Ambiguous	8157	12675	5280	2	3	6
Zambia_480	Barotse	Sanga	Senanga	Lui-wanyau		1140	1182	413	2	3	4	DR28.1|DQ39.1|DQ15.1	DR18.1|DQ37.1|DQ52.1				BoLA-DRB3*028:01/BoLA-DRB3*028:04	583	28.99	BoLA-DQA*022:08	145	9.11	BoLA-DQA*026:03	244	15.34	BoLA-DQB*006:01	102	16.16	BoLA-DQB*017:02	79	12.52		BoLA-DRB3*018:01	557	27.7	BoLA-DQA*023:01	793	49.84				BoLA-DQB*003:02	144	22.82	BoLA-DQB*gb1:01	88	13.95
Zambia_580	Barotse	Sanga	Senanga	Nande		6484	16377	14451	2	3	3	DR28.1|DQ39.1|DQ15.1	DR20.AB|DQ31.1				BoLA-DRB3*028:01/BoLA-DRB3*028:04	2596	28.5	BoLA-DQA*022:08	3994	20.6	BoLA-DQA*026:03	5592	28.85	BoLA-DQB*006:01	3476	19.45	BoLA-DQB*017:02	6773	37.91		BoLA-DRB3*020:AB	3888	42.68	BoLA-DQA*008:01	6791	35.03				BoLA-DQB*022:01	4202	23.52
Zambia_581	Barotse		Senanga	Nande	Insufficient data	0	104	22	0	3	0
Zambia_582	Barotse	Sanga	Senanga	Nande		3863	20217	8434	2	2	3	DR18.1|DQ37.1|DQ52.1	DR20.AB|DQ31.1				BoLA-DRB3*018:01	1084	19.69	BoLA-DQA*023:01	13685	56.66				BoLA-DQB*003:02	4371	39.94	BoLA-DQB*gb1:01	2038	18.62		BoLA-DRB3*020:AB	2779	50.48	BoLA-DQA*008:01	6532	27.05				BoLA-DQB*022:01	2025	18.5
Zambia_583	Barotse	Sanga	Senanga	Nande		6331	23526	18002	2	2	2	DR18.1|DQ37.1|DQ52.1	DR3.2|DQ19.2				BoLA-DRB3*018:01	3453	40.74	BoLA-DQA*023:01	18919	69.6				BoLA-DQB*003:02	14803	68.87	BoLA-DQB*gb1:01	3199	14.88		BoLA-DRB3*003:02:01	2878	33.95	BoLA-DQA*002:07	4607	16.95				BoLA-DQB*003:02	14803	68.87
Zambia_584	Barotse		Senanga	Nande	Insufficient data	88	297	193	0	3	6
Zambia_585	Barotse	Sanga	Senanga	Nande		9477	44092	24953	2	2	2	DR29.2|DQ42.1	DR22.1|DQ41.3				BoLA-DRB3*029:02	6450	46.36	BoLA-DQA*030:01	23279	41.49				BoLA-DQB*zm1:03	12254	41.5629					BoLA-DRB3*022:01	3027	21.76	BoLA-DQA*027:04	20813	37.1				BoLA-DQB*zm1:01	12699	43.07
Zambia_586	Barotse	Sanga	Senanga	Nande		3352	7683	5229	2	2	3	DR25.1|DQ36.1|DQ11.2	DR20.5|DQ25.1				BoLA-DRB3*025:01:01	1611	34.76	BoLA-DQA*013:01	2768	30.4	BoLA-DQA*028:02:AA	4915	53.98	BoLA-DQB*020:01	2408	36.43	BoLA-DQB*032:01	832	12.59		BoLA-DRB3*020:05	1741	37.56							BoLA-DQB*025:01	1989	30.09
Zambia_587	Barotse	Sanga	Senanga	Nande		7620	11056	13376	2	2	2	DR36.1|DQ34.1	DR22.1|DQ41.3				BoLA-DRB3*036:01	5588	51.53	BoLA-DQA*013:01	2027	15.52				BoLA-DQB*018:02	7004	39.58					BoLA-DRB3*022:01	2032	18.74	BoLA-DQA*027:04	9029	69.13				BoLA-DQB*zm1:01	6372	36.01
Zambia_588	Barotse	Sanga	Senanga	Nande		12304	37409	36084	2	2	2	DR31.1|DQ32.1	DR13.2|DQ41.1				BoLA-DRB3*031:01	5042	28.61	BoLA-DQA*008:03	10072	23.29				BoLA-DQB*024:01	19374	43.37					BoLA-DRB3*013:02	7262	41.21	BoLA-DQA*027:01:01	27337	63.21				BoLA-DQB*zm1:01	16710	37.41
Zambia_589	Barotse	Sanga	Senanga	Nande		8047	20323	14927	2	3	3	DR13.AA|DQ38.1|DQ49.1	DR13.2|DQ41.1				BoLA-DRB3*013:AA	3660	33.73	BoLA-DQA*026:02	5571	22.53	BoLA-DQA*029:01	3466	14.02	BoLA-DQB*016:02	3669	19.46	BoLA-DQB*030:01	1947	10.33		BoLA-DRB3*013:02	4387	40.43	BoLA-DQA*027:01:01	11286	45.64				BoLA-DQB*zm1:01	9311	49.39
Zambia_590	Barotse	Sanga	Senanga	Nande		9467	18119	19554	2	2	3	DR25.1|DQ36.1|DQ11.2	DR20.1|DQ25.1				BoLA-DRB3*025:01:01	4900	35.32	BoLA-DQA*013:01	5324	23.9	BoLA-DQA*028:02:AA	12795	57.45	BoLA-DQB*020:01	10249	40.32	BoLA-DQB*032:01	3035	11.94		BoLA-DRB3*020:01:01	4567	32.92							BoLA-DQB*025:01	6270	24.67
Zambia_591	Barotse		Senanga	Nande	Ambiguous	2772	5182	3382	2	3	6
Zambia_592	Barotse	Sanga	Senanga	Nande		10515	21779	23449	2	3	3	DR16.1|DQ33.1|DQ46.1	DR30.1|DQ18.1				BoLA-DRB3*016:01	5327	35.06	BoLA-DQA*012:05:AA	3011	11.3	BoLA-DQA*022:08	13163	49.41	BoLA-DQB*009:01	7141	21.96	BoLA-DQB*041:01	3219	9.9		BoLA-DRB3*030:01	5188	34.14	BoLA-DQA*002:02	5605	21.04				BoLA-DQB*004:02	13089	40.25
Zambia_594	Barotse	Sanga	Senanga	Nande		1219	3451	2705	2	2	3	DR22.1|DQ41.3	DR15.1|DQ10.1|DQ4.1				BoLA-DRB3*022:01	533	30.84	BoLA-DQA*027:04	2597	58.09				BoLA-DQB*zm1:01	1578	46.47					BoLA-DRB3*015:01	686	39.7	BoLA-DQA*010:03	288	6.44151	BoLA-DQA*022:09	854	19.1	BoLA-DQB*010:02:01	353	10.39	BoLA-DQB*013:01	774	22.79
Zambia_595	Barotse	Sanga	Senanga	Nande	Homozygous	6484	20578	9715	1	1	1	DR22.1|DQ41.3					BoLA-DRB3*022:01	6484	72.82	BoLA-DQA*027:04	20578	85.2				BoLA-DQB*zm1:01	9715	79.1
Zambia_596	Barotse	Sanga	Senanga	Nande		2006	5933	3736	2	4	4	DR13.AA|DQ38.1|DQ49.1	DR28.1|DQ39.1|DQ15.1				BoLA-DRB3*013:AA	1136	40.37	BoLA-DQA*026:02	2003	27.78	BoLA-DQA*029:01	1706	23.66	BoLA-DQB*016:02	1263	26.51	BoLA-DQB*030:01	560	11.75		BoLA-DRB3*028:01/BoLA-DRB3*028:04	870	30.92	BoLA-DQA*022:08	901	12.5	BoLA-DQA*026:03	1323	18.35	BoLA-DQB*006:01	547	11.48	BoLA-DQB*017:02	1366	28.67
Zambia_598	Barotse	Sanga	Senanga	Nande		1666	5279	5414	2	2	3	DR18.1|DQ37.1|DQ52.1	DR30.1|DQ18.1				BoLA-DRB3*018:01	630	26.97	BoLA-DQA*023:01	4608	72.27				BoLA-DQB*003:02	1358	19.58	BoLA-DQB*gb1:01	876	12.63		BoLA-DRB3*030:01	1036	44.35	BoLA-DQA*002:02	671	10.52				BoLA-DQB*004:02	3180	45.85
Zambia_599	Barotse	Sanga	Senanga	Nande		4335	12282	13072	2	2	2	DR22.1|DQ41.3	DR30.1|DQ18.1				BoLA-DRB3*022:01	1184	19.43	BoLA-DQA*027:04	10615	73.26				BoLA-DQB*zm1:01	7769	45.44					BoLA-DRB3*030:01	3151	51.72	BoLA-DQA*002:02	1667	11.5				BoLA-DQB*004:02	5303	31.02
Zambia_600	Barotse	Sanga	Senanga	Nande		7250	23969	15407	2	2	2	DR30.1|DQ18.1	DR22.1|DQ41.3				BoLA-DRB3*030:01	4860	46.29	BoLA-DQA*002:02	4051	14.12				BoLA-DQB*004:02	6797	32.85					BoLA-DRB3*022:01	2390	22.77	BoLA-DQA*027:04	19918	69.45				BoLA-DQB*zm1:01	8610	41.61
Zambia_601	Barotse	Sanga	Senanga	Nande		1660	3943	3058	2	2	4	DR18.1|DQ37.1|DQ52.1	DR10.1|DQ12.3|DQ4.1				BoLA-DRB3*018:01	643	27.15	BoLA-DQA*023:01	3118	61.17				BoLA-DQB*003:02	971	24.72	BoLA-DQB*gb1:01	569	14.49		BoLA-DRB3*010:01	1017	42.95	BoLA-DQA*012:06	232	4.5517	BoLA-DQA*022:09	825	16.19	BoLA-DQB*010:01	681	17.34	BoLA-DQB*013:01	837	21.31
Zambia_602	Barotse	Sanga	Senanga	Nande	Homozygous	4590	15414	8843	1	1	2	DR18.1|DQ37.1|DQ52.1					BoLA-DRB3*018:01	4590	73.76	BoLA-DQA*023:01	15414	85.11				BoLA-DQB*003:02	6264	55.53	BoLA-DQB*gb1:01	2579	22.86
Zambia_603	Barotse	Sanga	Senanga	Nande		7455	17796	12368	2	3	3	DR28.1|DQ39.1|DQ15.1	DR30.1|DQ18.1				BoLA-DRB3*028:01/BoLA-DRB3*028:04	3370	32.34	BoLA-DQA*022:08	4749	22.75	BoLA-DQA*026:03	8351	40.01	BoLA-DQB*006:01	2246	13.02	BoLA-DQB*017:02	2951	17.11		BoLA-DRB3*030:01	4085	39.2	BoLA-DQA*002:02	4696	22.5				BoLA-DQB*004:02	7171	41.58
Zambia_604	Barotse	Sanga	Senanga	Nande		1421	2994	5575	2	2	2	DR22.1|DQ41.3	DR30.1|DQ18.1				BoLA-DRB3*022:01	360	16.84	BoLA-DQA*027:04	2628	69.88				BoLA-DQB*zm1:01	3117	42.87					BoLA-DRB3*030:01	1061	49.63	BoLA-DQA*002:02	366	9.73				BoLA-DQB*004:02	2458	33.81
Zambia_605	Barotse	Sanga	Senanga	Nande		693	1358	1782	2	3	4	DR13.AA|DQ38.1|DQ49.1	DR15.1|DQ10.1|DQ4.1				BoLA-DRB3*013:AA	506	53.94	BoLA-DQA*026:02	478	26.13	BoLA-DQA*029:01	544	29.74	BoLA-DQB*016:02	501	21.75	BoLA-DQB*030:01	239	10.38		BoLA-DRB3*015:01	187	19.94	BoLA-DQA*010:03	109	5.95954	BoLA-DQA*022:09	336	18.37	BoLA-DQB*010:02:01	241	10.46	BoLA-DQB*013:01	801	34.78
Zambia_606	Barotse	Sanga	Senanga	Nande		1403	1646	3562	2	3	3	DR28.1|DQ39.1|DQ15.1	DR33.1|DQ30.2				BoLA-DRB3*028:01/BoLA-DRB3*028:04	636	33.62	BoLA-DQA*022:08	539	25.78	BoLA-DQA*026:03	699	33.43	BoLA-DQB*006:01	433	9.44	BoLA-DQB*017:02	1013	22.08		BoLA-DRB3*033:01	767	40.54	BoLA-DQA*001:AA	408	19.51				BoLA-DQB*004:02	2116	46.13
Zambia_607	Barotse	Sanga	Senanga	Nande		5444	5635	9287	2	3	3	DR28.1|DQ39.1|DQ15.1	DR33.1|DQ30.2				BoLA-DRB3*028:01/BoLA-DRB3*028:04	2670	38.72	BoLA-DQA*022:08	1689	25.69	BoLA-DQA*026:03	2674	40.67	BoLA-DQB*006:01	1190	10.89	BoLA-DQB*017:02	1972	18.04		BoLA-DRB3*033:01	2774	40.23	BoLA-DQA*001:AA	1272	19.35				BoLA-DQB*004:02	6125	56.03
Zambia_608	Barotse	Sanga	Senanga	Nande		1629	4990	6049	2	1	2	DR22.1|DQ41.3	DR14.1|DQ14.1				BoLA-DRB3*022:01	758	34.24	BoLA-DQA*027:04	4990	81.07				BoLA-DQB*zm1:01	4414	57.09					BoLA-DRB3*014:01:01	871	39.34							BoLA-DQB*014:01	1635	21.15
Zambia_609	Barotse	Sanga	Senanga	Nande	Homozygous	6235	26356	23916	1	1	1	DR22.1|DQ41.3					BoLA-DRB3*022:01	6235	73.03	BoLA-DQA*027:04	26356	85.22				BoLA-DQB*zm1:01	23916	81.69
Zambia_610	Barotse	Sanga	Senanga	Nande		4395	6154	5661	2	2	3	DR13.AA|DQ38.1|DQ49.1	DR24.1|DQ25.2				BoLA-DRB3*013:AA	2230	36.03	BoLA-DQA*026:02	3336	43.52	BoLA-DQA*029:01	2818	36.76	BoLA-DQB*016:02	3072	41.3	BoLA-DQB*030:01	740	9.95		BoLA-DRB3*024:01/BoLA-DRB3*024:07	2165	34.98							BoLA-DQB*025:02	1849	24.86
Zambia_611	Barotse	Sanga	Senanga	Nande		858	1094	1775	2	3	3	DR13.AA|DQ38.1|DQ49.1	DR39.1|DQ8.2				BoLA-DRB3*013:AA	434	35.11	BoLA-DQA*026:02	552	38.2	BoLA-DQA*029:01	355	24.57	BoLA-DQB*016:02	570	24.59	BoLA-DQB*030:01	160	6.9		BoLA-DRB3*039:01	424	34.3	BoLA-DQA*008:03	187	12.94				BoLA-DQB*008:02	1045	45.08
Zambia_612	Barotse	Sanga	Senanga	Nande	Homozygous	2311	8588	9154	1	1	2	DR18.1|DQ37.1|DQ52.1					BoLA-DRB3*018:01	2311	73.9	BoLA-DQA*023:01	8588	84.56				BoLA-DQB*003:02	6206	55.93	BoLA-DQB*gb1:01	2948	26.57
Zambia_613	Barotse	Sanga	Senanga	Nande		5008	10552	11412	2	3	3	DR13.AA|DQ38.1|DQ49.1	DR30.1|DQ18.1				BoLA-DRB3*013:AA	2354	33.97	BoLA-DQA*026:02	5006	38.82	BoLA-DQA*029:01	3763	29.18	BoLA-DQB*016:02	3194	21.56	BoLA-DQB*030:01	1601	10.81		BoLA-DRB3*030:01	2654	38.3	BoLA-DQA*002:02	1783	13.83				BoLA-DQB*004:02	6617	44.67
Zambia_614	Barotse	Sanga	Senanga	Nande		3904	8491	14892	2	3	3	DR15.1|DQ10.1|DQ4.1	DR3.2|DQ19.2				BoLA-DRB3*015:01	1740	31.57	BoLA-DQA*010:03	1573	15.17	BoLA-DQA*022:09	4270	41.19	BoLA-DQB*010:02:01	1960	9.96	BoLA-DQB*013:01	5836	29.67		BoLA-DRB3*003:02:01	2164	39.27	BoLA-DQA*002:07	2648	25.54				BoLA-DQB*003:02	7096	36.07
Zambia_615	Barotse		Senanga	Nande	Insufficient data	963	754	2478	2	3	3
Zambia_616	Barotse	Sanga	Senanga	Nande		385	1948	2821	2	3	2	DR22.1|DQ41.3	DR28.1|DQ39.1|DQ15.1				BoLA-DRB3*022:01	177	36.34	BoLA-DQA*027:04	1510	65.57				BoLA-DQB*zm1:01	2640	79.14					BoLA-DRB3*028:01/BoLA-DRB3*028:04	208	42.71	BoLA-DQA*022:08	209	9.08	BoLA-DQA*026:03	229	9.94	BoLA-DQB*006:01	85	2.54796	BoLA-DQB*017:02	181	5.43
Zambia_617	Barotse	Sanga	Senanga	Nande		10523	14650	16718	2	2	3	DR13.AA|DQ38.1|DQ49.1	DR14.1|DQ14.1				BoLA-DRB3*013:AA	5678	38.4	BoLA-DQA*026:02	9294	52.79	BoLA-DQA*029:01	5356	30.42	BoLA-DQB*016:02	6679	30.9	BoLA-DQB*030:01	3631	16.8		BoLA-DRB3*014:01:01	4845	32.77							BoLA-DQB*014:01	6408	29.64
Zambia_618	Barotse	Sanga	Senanga	Nande		12586	29058	23386	2	2	3	DR18.1|DQ37.1|DQ52.1	DR33.1|DQ30.2				BoLA-DRB3*018:01	5438	30.81	BoLA-DQA*023:01	21627	62.39				BoLA-DQB*003:02	7460	22.91	BoLA-DQB*gb1:01	3959	12.16		BoLA-DRB3*033:01	7148	40.5	BoLA-DQA*001:AA	7431	21.44				BoLA-DQB*004:02	11967	36.75
Zambia_619	Barotse	Sanga	Senanga	Nande		22284	29109	29477	2	2	2	DR20.AB|DQ31.1	DR3.2|DQ19.2				BoLA-DRB3*020:AB	14041	43.97	BoLA-DQA*008:01	16580	44.29				BoLA-DQB*022:01	4794	12.5					BoLA-DRB3*003:02:01	8243	25.81	BoLA-DQA*002:07	12529	33.47				BoLA-DQB*003:02	24683	64.36
Zambia_620	Barotse	Sanga	Senanga	Nande		9917	34725	28403	2	3	3	DR28.1|DQ39.1|DQ15.1	DR22.1|DQ41.3				BoLA-DRB3*028:01/BoLA-DRB3*028:04	7326	53.23	BoLA-DQA*022:08	3686	8.46	BoLA-DQA*026:03	8594	19.72	BoLA-DQB*006:01	4460	11.72	BoLA-DQB*017:02	8794	23.12		BoLA-DRB3*022:01	2591	18.83	BoLA-DQA*027:04	22445	51.51				BoLA-DQB*zm1:01	15149	39.82
Zambia_621	Barotse	Sanga	Senanga	Nande		3486	1766	7934	2	2	2	DR3.2|DQ19.2	DR33.1|DQ30.2				BoLA-DRB3*003:02:01	1445	30.19	BoLA-DQA*002:07	981	42.73				BoLA-DQB*003:02	4100	42.15					BoLA-DRB3*033:01	2041	42.64	BoLA-DQA*001:AA	785	34.19				BoLA-DQB*004:02	3834	39.41
Zambia_622	Barotse	Sanga	Senanga	Nande		3351	1418	7866	2	1	2	DR39.1|DQ8.2	DR14.1|DQ14.1				BoLA-DRB3*039:01	1864	40.15	BoLA-DQA*008:03	1418	81.59				BoLA-DQB*008:02	5707	56.85					BoLA-DRB3*014:01:01	1487	32.03							BoLA-DQB*014:01	2159	21.51
Zambia_623	Barotse	Sanga	Senanga	Nande		12882	38436	34442	2	3	3	DR15.1|DQ10.1|DQ4.1	DR22.1|DQ41.3				BoLA-DRB3*015:01	5758	29.91	BoLA-DQA*010:03	5741	11.86	BoLA-DQA*022:09	6383	13.18	BoLA-DQB*010:02:01	3986	8.12	BoLA-DQB*013:01	12307	25.08		BoLA-DRB3*022:01	7124	37	BoLA-DQA*027:04	26312	54.35				BoLA-DQB*zm1:01	18149	36.99
Zambia_624	Barotse	Sanga	Senanga	Nande		1665	2627	3554	2	2	3	DR29.2|DQ42.1	DR19.1|DQ12.3|DQ47.1				BoLA-DRB3*029:02	923	40.25	BoLA-DQA*030:01	1773	51.54				BoLA-DQB*zm1:03	1647	36.54					BoLA-DRB3*019:01	742	32.36	BoLA-DQA*012:06	203	5.90116	BoLA-DQA*022:08	854	24.83	BoLA-DQB*010:01	651	14.44	BoLA-DQB*031:AA	1256	27.86
Zambia_625	Barotse	Sanga	Senanga	Nande		4745	1718	6144	2	2	1	DR33.1|DQ30.2	DR30.1|DQ18.1				BoLA-DRB3*033:01	2163	32.85	BoLA-DQA*001:AA	790	37.16				BoLA-DQB*004:02	6144	78.44					BoLA-DRB3*030:01	2582	39.22	BoLA-DQA*002:02	928	43.65				BoLA-DQB*004:02	6144	78.44
Zambia_626	Barotse	Sanga	Senanga	Nande		5924	12234	14023	2	3	4	DR15.1|DQ10.1|DQ4.1	DR18.1|DQ37.1|DQ52.1				BoLA-DRB3*015:01	2520	29.97	BoLA-DQA*010:03	1479	10.07	BoLA-DQA*022:09	2688	18.3	BoLA-DQB*010:02:01	1850	9.73	BoLA-DQB*013:01	5429	28.56		BoLA-DRB3*018:01	3404	40.48	BoLA-DQA*023:01	8067	54.93				BoLA-DQB*003:02	4183	22.01	BoLA-DQB*gb1:01	2561	13.47
Zambia_627	Barotse	Sanga	Senanga	Nande		4254	6661	7028	2	4	4	DR16.1|DQ33.1|DQ46.1	DR13.AA|DQ38.1|DQ49.1				BoLA-DRB3*016:01	2135	35.72	BoLA-DQA*012:05:AA	736	9.06	BoLA-DQA*022:08	1826	22.47	BoLA-DQB*009:01	2567	28.12	BoLA-DQB*041:01	1390	15.23		BoLA-DRB3*013:AA	2119	35.45	BoLA-DQA*026:02	2373	29.2	BoLA-DQA*029:01	1726	21.24	BoLA-DQB*016:02	2253	24.68	BoLA-DQB*030:01	818	8.96
Zambia_628	Barotse	Sanga	Senanga	Nande		11943	40151	30280	2	1	2	DR22.1|DQ41.3	DR14.1|DQ14.1				BoLA-DRB3*022:01	4552	27.32	BoLA-DQA*027:04	40151	84.85				BoLA-DQB*zm1:01	19951	49.89					BoLA-DRB3*014:01:01	7391	44.35							BoLA-DQB*014:01	10329	25.83
Zambia_629	Barotse	Sanga	Senanga	Nande		8997	32446	26550	2	2	3	DR18.1|DQ37.1|DQ52.1	DR28.2|DQ34.1				BoLA-DRB3*018:01	3082	23.97	BoLA-DQA*023:01	26501	67.26				BoLA-DQB*003:02	6403	18.04	BoLA-DQB*gb1:01	3273	9.22		BoLA-DRB3*028:02	5915	46	BoLA-DQA*013:01	5945	15.09				BoLA-DQB*018:02	16874	47.53
Zambia_630	Barotse	Sanga	Senanga	Nande		10765	47441	29336	2	2	3	DR18.1|DQ37.1|DQ52.1	DR21.1|DQ24.1				BoLA-DRB3*018:01	4243	26.87	BoLA-DQA*023:01	37086	64.56				BoLA-DQB*003:02	9468	23.9	BoLA-DQB*gb1:01	4138	10.44		BoLA-DRB3*021:01	6522	41.3	BoLA-DQA*003:01	10355	18.03				BoLA-DQB*015:01	15730	39.7
Zambia_631	Barotse	Sanga	Senanga	Nande		8486	29707	24222	2	3	4	DR28.1|DQ39.1|DQ15.1	DR7.1|DQ1.2|DQ51.1				BoLA-DRB3*028:01/BoLA-DRB3*028:04	5581	46.22	BoLA-DQA*022:08	5420	15.04	BoLA-DQA*026:03	10669	29.61	BoLA-DQB*006:01	3962	12.37	BoLA-DQB*017:02	5690	17.77		BoLA-DRB3*007:01	2905	24.06	BoLA-DQA*zm1:01	13618	37.79				BoLA-DQB*001:05	7067	22.07	BoLA-DQB*020:AB	7503	23.43
Zambia_632	Barotse	Sanga	Senanga	Nande		9118	22049	22506	2	4	4	DR15.1|DQ10.1|DQ4.1	DR13.AA|DQ38.1|DQ49.1				BoLA-DRB3*015:01	3654	28.86	BoLA-DQA*010:03	3265	12.15	BoLA-DQA*022:09	3966	14.76	BoLA-DQB*010:02:01	3488	11.98	BoLA-DQB*013:01	9629	33.06		BoLA-DRB3*013:AA	5464	43.16	BoLA-DQA*026:02	9163	34.1	BoLA-DQA*029:01	5655	21.05	BoLA-DQB*016:02	6247	21.45	BoLA-DQB*030:01	3142	10.79
Zambia_633	Barotse	Sanga	Senanga	Nande		18103	2820	3415	2	3	3	DR15.1|DQ10.1|DQ4.1	DR36.1|DQ12.5|DQ4.2				BoLA-DRB3*015:01	5683	20.91	BoLA-DQA*010:03	492	14.42	BoLA-DQA*022:09	2035	59.64	BoLA-DQB*010:02:01	1059	24.28	BoLA-DQB*013:01	1132	25.95		BoLA-DRB3*036:01	12420	45.69	BoLA-DQA*012:05:AA	293	8.59	BoLA-DQA*022:09	2035	59.64	BoLA-DQB*010:02:01	1059	24.28	BoLA-DQB*013:02	1224	28.06
Zambia_634	Barotse	Sanga	Senanga	Nande		18200	34052	20693	2	1	3	DR18.1|DQ37.1|DQ52.1	DR24.1|DQ25.2				BoLA-DRB3*018:01	7812	28.76	BoLA-DQA*023:01	34052	83.86				BoLA-DQB*003:02	11109	37.93	BoLA-DQB*gb1:01	4172	14.24		BoLA-DRB3*024:01/BoLA-DRB3*024:07	10388	38.24							BoLA-DQB*025:02	5412	18.48
Zambia_635	Barotse	Sanga	Senanga	Nande		12475	14578	14372	2	2	3	DR16.1|DQ10.2|DQ45.1	DR14.1|DQ14.1				BoLA-DRB3*016:01	7119	39.72	BoLA-DQA*010:04	4938	28.21	BoLA-DQA*021:02	9640	55.07	BoLA-DQB*010:02:01	2786	14.69	BoLA-DQB*017:02	7128	37.59		BoLA-DRB3*014:01:01	5356	29.88							BoLA-DQB*014:01	4458	23.51
Zambia_636	Barotse	Sanga	Senanga	Nande		8987	17518	19013	2	1	3	DR18.1|DQ37.1|DQ52.1	DR14.1|DQ14.1				BoLA-DRB3*018:01	3574	30.61	BoLA-DQA*023:01	17518	87.28				BoLA-DQB*003:02	8400	35.84	BoLA-DQB*gb1:01	4591	19.59		BoLA-DRB3*014:01:01	5413	46.36							BoLA-DQB*014:01	6022	25.7
Zambia_637	Barotse	Sanga	Senanga	Nande		13216	34571	32783	2	4	4	DR19.1|DQ12.3|DQ47.1	DR13.AA|DQ38.1|DQ49.1				BoLA-DRB3*019:01	6396	32.74	BoLA-DQA*012:06	3837	8.68	BoLA-DQA*022:08	8270	18.72	BoLA-DQB*010:01	7641	16.51	BoLA-DQB*031:AA	8758	18.93		BoLA-DRB3*013:AA	6820	34.91	BoLA-DQA*026:02	15123	34.23	BoLA-DQA*029:01	7341	16.62	BoLA-DQB*016:02	11002	23.78	BoLA-DQB*030:01	5382	11.63
Zambia_638	Barotse	Sanga	Senanga	Nande		11814	32286	22491	2	2	3	DR18.1|DQ37.1|DQ52.1	DR33.1|DQ30.2				BoLA-DRB3*018:01	4317	25.88	BoLA-DQA*023:01	25761	67.17				BoLA-DQB*003:02	6309	20.2	BoLA-DQB*gb1:01	3283	10.51		BoLA-DRB3*033:01	7497	44.95	BoLA-DQA*001:AA	6525	17.01				BoLA-DQB*004:02	12899	41.29
Zambia_639	Barotse	Sanga	Senanga	Nande		11916	23000	24573	2	4	4	DR13.AA|DQ38.1|DQ49.1	DR16.1|DQ33.1|DQ46.1				BoLA-DRB3*013:AA	5751	33.07	BoLA-DQA*026:02	10598	36.65	BoLA-DQA*029:01	5075	17.55	BoLA-DQB*016:02	7528	22.49	BoLA-DQB*030:01	5016	14.98		BoLA-DRB3*016:01	6165	35.45	BoLA-DQA*012:05:AA	2068	7.15	BoLA-DQA*022:08	5259	18.19	BoLA-DQB*009:01	6760	20.19	BoLA-DQB*041:01	5269	15.74
Zambia_640	Barotse	Sanga	Senanga	Nande		3080	3512	8126	2	3	3	DR28.1|DQ39.1|DQ15.1	DR30.1|DQ18.1				BoLA-DRB3*028:01/BoLA-DRB3*028:04	1443	30.98	BoLA-DQA*022:08	1197	26.43	BoLA-DQA*026:03	1684	37.18	BoLA-DQB*006:01	1326	12.32	BoLA-DQB*017:02	1815	16.86		BoLA-DRB3*030:01	1637	35.14	BoLA-DQA*002:02	631	13.93				BoLA-DQB*004:02	4985	46.3
Zambia_641	Barotse	Sanga	Senanga	Nande		9603	13683	22556	2	2	4	DR28.1|DQ39.1|DQ15.1	DR19.1|DQ12.3|DQ47.1				BoLA-DRB3*028:01/BoLA-DRB3*028:04	4943	36.09	BoLA-DQA*022:08	7325	41.8	BoLA-DQA*026:03	6358	36.28	BoLA-DQB*006:01	5486	18.25	BoLA-DQB*017:02	5524	18.38		BoLA-DRB3*019:01	4660	34.03	BoLA-DQA*012:06	987	5.6326	BoLA-DQA*022:08	7325	41.8	BoLA-DQB*010:01	5528	18.39	BoLA-DQB*031:AA	6018	20.02
Zambia_642	Barotse	Sanga	Senanga	Nande		8977	19126	18888	2	4	4	DR15.1|DQ10.1|DQ4.1	DR13.AA|DQ38.1|DQ49.1				BoLA-DRB3*015:01	3423	26.58	BoLA-DQA*010:03	2846	12.03	BoLA-DQA*022:09	3342	14.13	BoLA-DQB*010:02:01	2740	10.43	BoLA-DQB*013:01	7641	29.09		BoLA-DRB3*013:AA	5554	43.13	BoLA-DQA*026:02	8605	36.38	BoLA-DQA*029:01	4333	18.32	BoLA-DQB*016:02	6049	23.03	BoLA-DQB*030:01	2458	9.36
Zambia_643	Barotse	Sanga	Senanga	Nande		10662	6418	17105	2	4	4	DR16.1|DQ33.1|DQ46.1	DR10.1|DQ12.3|DQ4.1				BoLA-DRB3*016:01	4528	29.79	BoLA-DQA*012:05:AA	788	10.1065	BoLA-DQA*022:08	2633	33.77	BoLA-DQB*009:01	4692	19.52	BoLA-DQB*041:01	2579	10.73		BoLA-DRB3*010:01	6134	40.35	BoLA-DQA*012:06	847	10.86	BoLA-DQA*022:09	2150	27.5747	BoLA-DQB*010:01	3209	13.35	BoLA-DQB*013:01	6625	27.57
Zambia_644	Barotse	Sanga	Senanga	Nande		16420	38521	33961	2	3	4	DR16.1|DQ33.1|DQ46.1	DR18.1|DQ37.1|DQ52.1				BoLA-DRB3*016:01	10458	41.5	BoLA-DQA*012:05:AA	4295	8.42	BoLA-DQA*022:08	8111	15.91	BoLA-DQB*009:01	8915	17.22	BoLA-DQB*041:01	4930	9.52		BoLA-DRB3*018:01	5962	23.66	BoLA-DQA*023:01	26115	51.21				BoLA-DQB*003:02	14441	27.89	BoLA-DQB*gb1:01	5675	10.96
Zambia_645	Barotse	Sanga	Senanga	Nande	Homozygous	12742	13214	26208	1	1	1	DR30.1|DQ18.1					BoLA-DRB3*030:01	12742	74.18	BoLA-DQA*002:02	13214	84.4				BoLA-DQB*004:02	26208	80.94
Zambia_646	Barotse	Sanga	Senanga	Nande		8918	15574	18784	2	2	3	DR16.1|DQ33.1|DQ46.1	DR16.2|DQ1.1				BoLA-DRB3*016:01	3760	30.16	BoLA-DQA*012:05:AA	3401	18	BoLA-DQA*022:08	12173	64.43	BoLA-DQB*009:01	7392	29.64	BoLA-DQB*041:01	4574	18.34		BoLA-DRB3*016:02	5158	41.38							BoLA-DQB*001:01	6818	27.34
Zambia_647	Barotse	Sanga	Senanga	Nande		3618	1513	9693	2	2	2	DR30.1|DQ18.1	DR21.1|DQ24.1				BoLA-DRB3*030:01	2184	42.61	BoLA-DQA*002:02	566	27.94				BoLA-DQB*004:02	4803	38.62					BoLA-DRB3*021:01	1434	27.98	BoLA-DQA*003:01	947	46.74				BoLA-DQB*015:01	4890	39.32
Zambia_649	Barotse	Sanga	Senanga	Nande		867	2170	1896	2	2	3	DR13.AA|DQ38.1|DQ49.1	DR20.1|DQ25.1				BoLA-DRB3*013:AA	556	45.8	BoLA-DQA*026:02	1274	49.92	BoLA-DQA*029:01	896	35.11	BoLA-DQB*016:02	865	35.38	BoLA-DQB*030:01	285	11.66		BoLA-DRB3*020:01:01	311	25.62							BoLA-DQB*025:01	746	30.51
Zambia_650	Barotse	Sanga	Senanga	Nande		12611	24806	20889	2	4	4	DR13.AA|DQ38.1|DQ49.1	DR16.1|DQ33.1|DQ46.1				BoLA-DRB3*013:AA	6486	34.63	BoLA-DQA*026:02	11227	35.76	BoLA-DQA*029:01	5697	18.15	BoLA-DQB*016:02	7118	23.93	BoLA-DQB*030:01	4539	15.26		BoLA-DRB3*016:01	6125	32.7	BoLA-DQA*012:05:AA	2416	7.7	BoLA-DQA*022:08	5466	17.41	BoLA-DQB*009:01	5397	18.14	BoLA-DQB*041:01	3835	12.89
Zambia_651	Barotse	Sanga	Senanga	Nande	Homozygous	8512	14091	14391	1	2	2	DR28.1|DQ39.1|DQ15.1					BoLA-DRB3*028:01/BoLA-DRB3*028:04	8512	74.2	BoLA-DQA*022:08	4876	29.04	BoLA-DQA*026:03	9215	54.88	BoLA-DQB*006:01	5950	32.6	BoLA-DQB*017:02	8441	46.24
Zambia_652	Barotse	Sanga	Senanga	Nande		16886	39879	38502	2	2	3	DR13.AA|DQ38.1|DQ49.1	DR24.1|DQ25.2				BoLA-DRB3*013:AA	8250	32.2	BoLA-DQA*026:02	25861	53.02	BoLA-DQA*029:01	14018	28.74	BoLA-DQB*016:02	19601	36.56	BoLA-DQB*030:01	10046	18.74		BoLA-DRB3*024:01/BoLA-DRB3*024:07	8636	33.7							BoLA-DQB*025:02	8855	16.52
Zambia_653	Barotse	Sanga	Senanga	Nande		5788	18181	16070	2	3	4	DR16.1|DQ33.1|DQ46.1	DR28.1|DQ39.1|DQ15.1				BoLA-DRB3*016:01	2822	34.41	BoLA-DQA*012:05:AA	1880	8.56	BoLA-DQA*022:08	10056	45.77	BoLA-DQB*009:01	5789	27.55	BoLA-DQB*041:01	3359	15.99		BoLA-DRB3*028:01/BoLA-DRB3*028:04	2966	36.17	BoLA-DQA*022:08	10056	45.77	BoLA-DQA*026:03	6245	28.42	BoLA-DQB*006:01	2750	13.09	BoLA-DQB*017:02	4172	19.86
Zambia_654	Barotse	Sanga	Senanga	Nande		5437	22778	18153	2	2	2	DR33.1|DQ30.2	DR22.1|DQ41.3				BoLA-DRB3*033:01	3616	48.53	BoLA-DQA*001:AA	3011	11.19				BoLA-DQB*004:02	8312	34.36					BoLA-DRB3*022:01	1821	24.44	BoLA-DQA*027:04	19767	73.49				BoLA-DQB*zm1:01	9841	40.68
Zambia_655	Barotse	Sanga	Senanga	Nande		1667	1104	5561	2	3	3	DR28.1|DQ39.1|DQ15.1	DR11.3|DQ21.1				BoLA-DRB3*028:01/BoLA-DRB3*028:04	838	36.01	BoLA-DQA*022:08	265	19.66	BoLA-DQA*026:03	647	48	BoLA-DQB*006:01	740	10.27	BoLA-DQB*017:02	994	13.8		BoLA-DRB3*011:03	829	35.63	BoLA-DQA*002:03	192	14.24				BoLA-DQB*036:02	3827	53.12
Zambia_656	Barotse	Sanga	Senanga	Nande		5405	15023	13835	2	3	3	DR13.AA|DQ38.1|DQ49.1	DR13.2|DQ41.1				BoLA-DRB3*013:AA	2491	33.83	BoLA-DQA*026:02	4191	23.39	BoLA-DQA*029:01	2496	13.93	BoLA-DQB*016:02	3755	20.85	BoLA-DQB*030:01	1528	8.49		BoLA-DRB3*013:02	2914	39.58	BoLA-DQA*027:01:01	8336	46.52				BoLA-DQB*zm1:01	8552	47.49
Zambia_657	Barotse	Sanga	Senanga	Nande		19465	46324	34963	2	2	2	DR18.1|DQ37.1|DQ52.1	DR3.2|DQ19.2				BoLA-DRB3*018:01	9184	29.89	BoLA-DQA*023:01	35082	63.83				BoLA-DQB*003:02	27974	58.41	BoLA-DQB*gb1:01	6989	14.59		BoLA-DRB3*003:02:01	10281	33.46	BoLA-DQA*002:07	11242	20.45				BoLA-DQB*003:02	27974	58.41
Zambia_658	Barotse	Sanga	Senanga	Nande		3572	7678	7947	2	4	4	DR13.AA|DQ38.1|DQ49.1	DR15.1|DQ10.1|DQ4.1				BoLA-DRB3*013:AA	2192	44.01	BoLA-DQA*026:02	3237	34.45	BoLA-DQA*029:01	1954	20.79	BoLA-DQB*016:02	2582	24.9	BoLA-DQB*030:01	993	9.57		BoLA-DRB3*015:01	1380	27.71	BoLA-DQA*010:03	964	10.26	BoLA-DQA*022:09	1523	16.21	BoLA-DQB*010:02:01	1474	14.21	BoLA-DQB*013:01	2898	27.94
Zambia_659	Barotse	Sanga	Senanga	Nande		3514	549	5309	2	1	2	DR30.1|DQ18.1	DR14.1|DQ14.1				BoLA-DRB3*030:01	1702	34.19	BoLA-DQA*002:02	549	77				BoLA-DQB*004:02	4280	62.75					BoLA-DRB3*014:01:01	1812	36.4							BoLA-DQB*014:01	1029	15.09
Zambia_660	Barotse	Sanga	Senanga	Nande		1022	1135	2120	2	3	3	DR16.1|DQ10.2|DQ45.1	DR21.1|DQ24.1				BoLA-DRB3*016:01	551	38.37	BoLA-DQA*010:04	263	18.56	BoLA-DQA*021:02	505	35.64	BoLA-DQB*010:02:01	318	11.45	BoLA-DQB*017:02	672	24.19		BoLA-DRB3*021:01	471	32.8	BoLA-DQA*003:01	367	25.9				BoLA-DQB*015:01	1130	40.68
Zambia_661	Barotse	Sanga	Senanga	Nande		2842	4117	8103	2	3	3	DR13.AA|DQ38.1|DQ49.1	DR30.1|DQ18.1				BoLA-DRB3*013:AA	1341	34.28	BoLA-DQA*026:02	1966	38.98	BoLA-DQA*029:01	1391	27.58	BoLA-DQB*016:02	2618	25.12	BoLA-DQB*030:01	927	8.89		BoLA-DRB3*030:01	1501	38.37	BoLA-DQA*002:02	760	15.07				BoLA-DQB*004:02	4558	43.73
Zambia_663	Barotse	Sanga	Senanga	Nande		3009	1341	5422	2	2	3	DR16.1|DQ10.2|DQ45.1	DR14.1|DQ14.1				BoLA-DRB3*016:01	1518	37.35	BoLA-DQA*010:04	329	20.33	BoLA-DQA*021:02	1012	62.55	BoLA-DQB*010:02:01	1111	16.07	BoLA-DQB*017:02	2198	31.8		BoLA-DRB3*014:01:01	1491	36.69							BoLA-DQB*014:01	2113	30.57
Zambia_664	Barotse	Sanga	Senanga	Nande		4547	18417	15537	2	3	4	DR13.AA|DQ38.1|DQ49.1	DR15.1|DQ10.1|DQ4.1				BoLA-DRB3*013:AA	3040	55.24	BoLA-DQA*026:02	8992	40.27	BoLA-DQA*029:01	4694	21.02	BoLA-DQB*016:02	4765	26.53	BoLA-DQB*030:01	2072	11.54		BoLA-DRB3*015:01	1507	27.39	BoLA-DQA*010:03	1329	5.95137	BoLA-DQA*022:09	4731	21.19	BoLA-DQB*010:02:01	3500	19.49	BoLA-DQB*013:01	5200	28.95
Zambia_665	Barotse	Sanga	Senanga	Nande		5572	11373	17298	2	2	3	DR18.1|DQ37.1|DQ52.1	DR2.1|DQ2.1				BoLA-DRB3*018:01	2727	34.59	BoLA-DQA*023:01	8146	60.39				BoLA-DQB*003:02	5419	23.62	BoLA-DQB*gb1:01	3172	13.82		BoLA-DRB3*002:01	2845	36.09	BoLA-DQA*002:03	3227	23.92				BoLA-DQB*002:01	8707	37.95
Zambia_666	Barotse	Sanga	Senanga	Nande		13421	26147	23691	2	2	3	DR16.1|DQ10.2|DQ45.1	DR14.1|DQ14.1				BoLA-DRB3*016:01	6962	34.37	BoLA-DQA*010:04	10728	34.5	BoLA-DQA*021:02	15419	49.59	BoLA-DQB*010:02:01	4878	14.04	BoLA-DQB*017:02	10492	30.2		BoLA-DRB3*014:01:01	6459	31.89							BoLA-DQB*014:01	8321	23.95
Zambia_667	Barotse	Sanga	Senanga	Nande		18690	38878	31990	2	2	3	DR13.AA|DQ38.1|DQ49.1	DR16.2|DQ1.1				BoLA-DRB3*013:AA	7469	24.03	BoLA-DQA*026:02	24907	52.35	BoLA-DQA*029:01	13971	29.36	BoLA-DQB*016:02	15671	33.5	BoLA-DQB*030:01	8281	17.7		BoLA-DRB3*016:02	11221	36.1							BoLA-DQB*001:01	8038	17.18
Zambia_668	Barotse	Sanga	Senanga	Nande		11829	6974	32675	2	1	2	DR30.1|DQ18.1	DR14.1|DQ14.1				BoLA-DRB3*030:01	6656	40.69	BoLA-DQA*002:02	6974	86.14				BoLA-DQB*004:02	21767	48.91					BoLA-DRB3*014:01:01	5173	31.62							BoLA-DQB*014:01	10908	24.51
Zambia_669	Barotse	Sanga	Senanga	Nande		488	114	376	2	3	3	DR13.AA|DQ38.1|DQ49.1	DR2.1|DQ2.1				BoLA-DRB3*013:AA	368	58.88	BoLA-DQA*026:02	56	35	BoLA-DQA*029:01	34	21.25	BoLA-DQB*016:02	82	16.47	BoLA-DQB*030:01	23	4.62		BoLA-DRB3*002:01	120	19.2	BoLA-DQA*002:03	24	15				BoLA-DQB*002:01	271	54.42
Zambia_670	Barotse	Sanga	Senanga	Nande		14825	44609	35912	2	4	4	DR16.1|DQ33.1|DQ46.1	DR13.AA|DQ38.1|DQ49.1				BoLA-DRB3*016:01	7465	31.73	BoLA-DQA*012:05:AA	5797	9.64	BoLA-DQA*022:08	8704	14.47	BoLA-DQB*009:01	8558	15.61	BoLA-DQB*041:01	7166	13.07		BoLA-DRB3*013:AA	7360	31.28	BoLA-DQA*026:02	20864	34.69	BoLA-DQA*029:01	9244	15.37	BoLA-DQB*016:02	11342	20.69	BoLA-DQB*030:01	8846	16.14
Zambia_671	Barotse	Sanga	Senanga	Nande	Homozygous	11999	23026	30355	1	2	2	DR28.1|DQ39.1|DQ15.1					BoLA-DRB3*028:01/BoLA-DRB3*028:04	11999	74.37	BoLA-DQA*022:08	8036	28.54	BoLA-DQA*026:03	14990	53.24	BoLA-DQB*006:01	14843	39.24	BoLA-DQB*017:02	15512	41.01
Zambia_672	Barotse	Sanga	Senanga	Nande		8791	16192	19134	2	3	3	DR13.AA|DQ38.1|DQ49.1	DR30.1|DQ18.1				BoLA-DRB3*013:AA	3831	31.14	BoLA-DQA*026:02	8170	41.49	BoLA-DQA*029:01	4909	24.93	BoLA-DQB*016:02	5275	21.61	BoLA-DQB*030:01	2559	10.48		BoLA-DRB3*030:01	4960	40.31	BoLA-DQA*002:02	3113	15.81				BoLA-DQB*004:02	11300	46.29
Zambia_673	Barotse	Sanga	Senanga	Nande		8978	26969	29145	2	3	3	DR19.1|DQ12.3|DQ47.1	DR2.1|DQ2.1				BoLA-DRB3*019:01	4654	39.43	BoLA-DQA*012:06	2370	7.6	BoLA-DQA*022:08	15119	48.45	BoLA-DQB*010:01	5751	15.45	BoLA-DQB*031:AA	4981	13.38		BoLA-DRB3*002:01	4324	36.63	BoLA-DQA*002:03	9480	30.38				BoLA-DQB*002:01	18413	49.48
Zambia_674	Barotse	Sanga	Senanga	Nande		4388	9147	6941	2	3	4	DR13.AA|DQ38.1|DQ49.1	DR18.1|DQ37.1|DQ52.1				BoLA-DRB3*013:AA	2208	40.59	BoLA-DQA*026:02	2180	21.52	BoLA-DQA*029:01	1489	14.7	BoLA-DQB*016:02	1689	21.17	BoLA-DQB*030:01	766	9.6		BoLA-DRB3*018:01	2180	40.07	BoLA-DQA*023:01	5478	54.07				BoLA-DQB*003:02	2110	26.44	BoLA-DQB*gb1:01	2376	29.78
Zambia_675	Barotse	Sanga	Senanga	Nande		9269	22704	17439	2	2	2	DR30.1|DQ18.1	DR13.2|DQ41.1				BoLA-DRB3*030:01	4232	32.05	BoLA-DQA*002:02	3446	12.76				BoLA-DQB*004:02	7545	32.5					BoLA-DRB3*013:02	5037	38.14	BoLA-DQA*027:01:01	19258	71.32				BoLA-DQB*zm1:01	9894	42.62
Zambia_676	Barotse	Sanga	Senanga	Nande		14169	18478	12960	2	4	4	DR19.1|DQ12.3|DQ47.1	DR13.AA|DQ38.1|DQ49.1				BoLA-DRB3*019:01	5441	26.45	BoLA-DQA*012:06	1895	7.43	BoLA-DQA*022:08	4664	18.3	BoLA-DQB*010:01	2232	11.58	BoLA-DQB*031:AA	3530	18.31		BoLA-DRB3*013:AA	8728	42.44	BoLA-DQA*026:02	7461	29.27	BoLA-DQA*029:01	4458	17.49	BoLA-DQB*016:02	4213	21.86	BoLA-DQB*030:01	2985	15.49
Zambia_677	Barotse	Sanga	Senanga	Nande		10802	10801	6544	2	3	3	DR13.AA|DQ38.1|DQ49.1	DR13.2|DQ41.1				BoLA-DRB3*013:AA	5061	39.3	BoLA-DQA*026:02	2896	21.15	BoLA-DQA*029:01	2467	18.02	BoLA-DQB*016:02	1757	21.03	BoLA-DQB*030:01	1107	13.25		BoLA-DRB3*013:02	5741	44.58	BoLA-DQA*027:01:01	5438	39.72				BoLA-DQB*zm1:01	3680	44.05
Zambia_678	Barotse	Sanga	Senanga	Nande		6093	11289	10689	2	3	4	DR36.1|DQ12.5|DQ4.2	DR16.1|DQ33.1|DQ46.1				BoLA-DRB3*036:01	3529	29.01	BoLA-DQA*012:05:AA	3260	23.58	BoLA-DQA*022:09	3838	27.7633	BoLA-DQB*010:02:01	1396	8.79	BoLA-DQB*013:02	4779	30.1		BoLA-DRB3*016:01	2564	21.08	BoLA-DQA*012:05:AA	3260	23.58	BoLA-DQA*022:08	4191	30.32	BoLA-DQB*009:01	3309	20.84	BoLA-DQB*041:01	1205	7.59
Zambia_679	Barotse	Sanga	Senanga	Nande		2891	12843	10413	2	3	3	DR13.AA|DQ38.1|DQ49.1	DR13.2|DQ41.1				BoLA-DRB3*013:AA	1278	26.88	BoLA-DQA*026:02	3035	18.32	BoLA-DQA*029:01	2939	17.74	BoLA-DQB*016:02	2895	20.64	BoLA-DQB*030:01	1458	10.39		BoLA-DRB3*013:02	1613	33.93	BoLA-DQA*027:01:01	6869	41.46				BoLA-DQB*zm1:01	6060	43.2
Zambia_680	Barotse		Senanga	Nande	Insufficient data	0	5621	1837	0	3	3
Zambia_681	Barotse		Senanga	Nande	Insufficient data	0	7255	5388	0	3	4
Zambia_683	Barotse		Senanga	Nande	Insufficient data	0	4184	3081	0	3	4
Zambia_685	Barotse		Senanga	Nande	Insufficient data	2	525	1519	0	3	3
Zambia_699	Barotse	Sanga	Senanga	Nande		4076	361	4969	2	2	2	DR30.1|DQ18.1	DR2.1|DQ2.1				BoLA-DRB3*030:01	2186	41.55	BoLA-DQA*002:02	113	26.8409				BoLA-DQB*004:02	2194	31.94					BoLA-DRB3*002:01	1890	35.92	BoLA-DQA*002:03	248	58.91				BoLA-DQB*002:01	2775	40.39
Zambia_700	Barotse	Sanga	Senanga	Nande		6830	2252	6416	2	4	4	DR13.AA|DQ38.1|DQ49.1	DR22.1|DQ40.4|DQ9.2				BoLA-DRB3*013:AA	4928	56.53	BoLA-DQA*026:02	715	26.71	BoLA-DQA*029:01	643	24.02	BoLA-DQB*016:02	1622	18.68	BoLA-DQB*030:01	1114	12.83		BoLA-DRB3*022:01	1902	21.82	BoLA-DQA*022:08	655	24.47	BoLA-DQA*027:01:AA	239	8.93	BoLA-DQB*005:02	2204	25.38	BoLA-DQB*007:01	1476	16.99
Zambia_701	Angoni	BI	Lundazi	Katube		2327	2276	5591	2	2	4	DR26.1|DQ10.4|DQ46.1	DR12.1|DQ12.1|DQ17.1				BoLA-DRB3*026:01	951	28.19	BoLA-DQA*010:04	378	11.64	BoLA-DQA*022:08	1898	58.45	BoLA-DQB*009:01	1596	22.78	BoLA-DQB*010:09	634	9.05		BoLA-DRB3*012:01	1376	40.79				BoLA-DQA*012:05	214	6.5907	BoLA-DQB*010:05	1560	22.27	BoLA-DQB*012:01	1801	25.71
Zambia_702	Angoni	BI	Lundazi	Katube		2423	1328	4478	2	4	4	DR15.1|DQ10.1|DQ4.1	DR4.2|DQ18.3|DQ51.1				BoLA-DRB3*015:01	884	24.95	BoLA-DQA*010:03	226	13.01	BoLA-DQA*022:09	346	19.92	BoLA-DQB*010:02:01	698	12.92	BoLA-DQB*013:01	2700	49.97		BoLA-DRB3*004:02	1539	43.44	BoLA-DQA*002:AA	258	14.85	BoLA-DQA*zm1:01	498	28.67	BoLA-DQB*004:02	217	4.02	BoLA-DQB*020:AB	863	15.97
Zambia_703	Angoni	BI	Lundazi	Katube		7452	11013	18385	2	3	3	DR15.1|DQ10.1|DQ4.1	DR9.2|DQ3.1				BoLA-DRB3*015:01	3261	29.25	BoLA-DQA*010:03	2028	13.67	BoLA-DQA*022:09	5700	38.44	BoLA-DQB*010:02:01	2433	9.46	BoLA-DQB*013:01	8484	33		BoLA-DRB3*009:02/BoLA-DRB3*049:01	4191	37.59	BoLA-DQA*002:07	3285	22.15				BoLA-DQB*018:03	7468	29.05
Zambia_704	Angoni	BI	Lundazi	Katube		6955	8799	16829	2	3	3	DR15.1|DQ10.3|DQ4.1	DR21.1|DQ27.3				BoLA-DRB3*015:01	2861	27.1	BoLA-DQA*010:03	1554	13.38	BoLA-DQA*022:09	3866	33.28	BoLA-DQB*010:01	2286	10.01	BoLA-DQB*013:01	6163	26.99		BoLA-DRB3*021:01	4094	38.77	BoLA-DQA*003:01	3379	29.09				BoLA-DQB*018:06:AA	8380	36.7
Zambia_705	Angoni	BI	Lundazi	Katube		429	778	598	2	3	3	DR25.1|DQ36.1|DQ11.2	DR13.AA|DQ40.1				BoLA-DRB3*025:01:01	250	38.76	BoLA-DQA*013:01	92	9.32	BoLA-DQA*028:02:AA	272	27.56	BoLA-DQB*020:01	142	19.32	BoLA-DQB*032:01	26	3.54		BoLA-DRB3*013:AA	179	27.75	BoLA-DQA*027:01:01	414	41.95				BoLA-DQB*007:AA	430	58.5
Zambia_706	Angoni	BI	Lundazi	Katube		2050	2140	2469	2	1	2	DR13.AA|DQ40.1	DR20.3|DQ25.1				BoLA-DRB3*013:AA	1159	40.45	BoLA-DQA*027:01:01	2140	79.82				BoLA-DQB*007:AA	1653	54.3					BoLA-DRB3*020:03	891	31.1							BoLA-DQB*025:01	816	26.81
Zambia_707	Angoni	BI	Lundazi	Katube		2414	2718	7275	2	2	3	DR7.1|DQ1.2|DQ51.1	DR9.2|DQ3.1				BoLA-DRB3*007:01	663	19.63	BoLA-DQA*zm1:01	1828	53.23				BoLA-DQB*001:05	1396	15.42	BoLA-DQB*020:AB	2069	22.86		BoLA-DRB3*009:02/BoLA-DRB3*049:01	1751	51.85	BoLA-DQA*002:07	890	25.92				BoLA-DQB*018:03	3810	42.09
Zambia_708	Angoni	BI	Lundazi	Katube		614	621	1255	2	3	3	DR4.2|DQ18.3|DQ51.1	DR28.2|DQ34.1				BoLA-DRB3*004:02	327	35.28	BoLA-DQA*002:AA	241	30.43	BoLA-DQA*zm1:01	242	30.56	BoLA-DQB*004:02	67	4.38	BoLA-DQB*020:AB	395	25.83		BoLA-DRB3*028:02	287	30.96	BoLA-DQA*013:01	138	17.42				BoLA-DQB*018:02	793	51.86
Zambia_709	Angoni	BI	Lundazi	Katube		8938	6180	19214	2	3	3	DR25.1|DQ36.1|DQ11.2	DR12.1|DQ12.1|DQ17.1				BoLA-DRB3*025:01:01	4347	32.44	BoLA-DQA*013:01	1071	11.26	BoLA-DQA*028:02:AA	2641	27.77	BoLA-DQB*020:01	5546	21.51	BoLA-DQB*032:01	535	2.07541		BoLA-DRB3*012:01	4591	34.26	BoLA-DQA*012:05	506	5.32072	BoLA-DQA*022:08	2468	25.95	BoLA-DQB*010:05	5941	23.05	BoLA-DQB*012:01	7727	29.98
Zambia_710	Angoni	BI	Lundazi	Katube		5007	6357	10680	2	3	3	DR26.1|DQ10.4|DQ46.1	DR21.1|DQ24.1				BoLA-DRB3*026:01	2917	40.17	BoLA-DQA*010:04	1208	14.36	BoLA-DQA*022:08	3402	40.44	BoLA-DQB*009:01	4349	31.33	BoLA-DQB*010:09	1530	11.02		BoLA-DRB3*021:01	2090	28.78	BoLA-DQA*003:01	1747	20.77				BoLA-DQB*015:01	4801	34.58
Zambia_711	Angoni	BI	Lundazi	Katube		1037	1389	3727	2	3	4	DR12.1|DQ12.1|DQ17.1	DR22.1|DQ40.4|DQ9.2				BoLA-DRB3*012:01	679	48.99	BoLA-DQA*012:05	151	8.37	BoLA-DQA*022:08	1106	61.34	BoLA-DQB*010:05	731	16.12	BoLA-DQB*012:01	1446	31.89		BoLA-DRB3*022:01	358	25.83	BoLA-DQA*022:08	1106	61.34	BoLA-DQA*027:01:AA	132	7.32	BoLA-DQB*005:02	1126	24.83	BoLA-DQB*007:01	424	9.35
Zambia_712	Angoni	BI	Lundazi	Katube		3973	4675	7657	2	3	3	DR26.1|DQ10.4|DQ46.1	DR21.1|DQ24.1				BoLA-DRB3*026:01	2106	38.08	BoLA-DQA*010:04	745	12.42	BoLA-DQA*022:08	2316	38.63	BoLA-DQB*009:01	2883	30.71	BoLA-DQB*010:09	1076	11.46		BoLA-DRB3*021:01	1867	33.76	BoLA-DQA*003:01	1614	26.92				BoLA-DQB*015:01	3698	39.39
Zambia_713	Angoni	BI	Lundazi	Katube		7955	7563	14752	2	2	3	DR15.1|DQ10.1|DQ4.1	DR44.1|DQ44.1				BoLA-DRB3*015:01	4303	36.5	BoLA-DQA*010:03	2169	22.41	BoLA-DQA*022:09	5394	55.73	BoLA-DQB*010:02:01	2526	12.72	BoLA-DQB*013:01	7998	40.28		BoLA-DRB3*044:01	3652	30.98							BoLA-DQB*027:01	4228	21.29
Zambia_714	Angoni	BI	Lundazi	Katube		2561	2727	5893	2	4	4	DR27.4|DQ29.1|DQ11.3	DR26.1|DQ10.4|DQ46.1				BoLA-DRB3*027:04	1259	35.26	BoLA-DQA*004:01	526	15.12	BoLA-DQA*028:AB	807	23.2	BoLA-DQB*018:09	2150	29.78	BoLA-DQB*020:AC	1327	18.38		BoLA-DRB3*026:01	1302	36.46	BoLA-DQA*010:04	279	8.02	BoLA-DQA*022:08	1115	32.06	BoLA-DQB*009:01	1663	23.04	BoLA-DQB*010:09	753	10.43
Zambia_715	Angoni	BI	Lundazi	Katube		890	382	1571	2	1	2	DR21.1|DQ27.3	DR24.1|DQ25.2				BoLA-DRB3*021:01	389	31.7	BoLA-DQA*003:01	382	76.1				BoLA-DQB*018:06:AA	1188	61.62					BoLA-DRB3*024:01/BoLA-DRB3*024:07	501	40.83							BoLA-DQB*025:02	383	19.87
Zambia_716	Angoni	BI	Lundazi	Katube		3169	5488	7446	2	2	2	DR9.2|DQ3.1	DR22.1|DQ40.5				BoLA-DRB3*009:02/BoLA-DRB3*049:01	1880	40.5	BoLA-DQA*002:07	1201	17.55				BoLA-DQB*018:03	3384	36.7					BoLA-DRB3*022:01	1289	27.77	BoLA-DQA*027:04	4287	62.64				BoLA-DQB*007:AC	4062	44.05
Zambia_717	Angoni	BI	Lundazi	Katube		5574	9871	12532	2	3	3	DR28.1|DQ39.1|DQ15.1	DR21.1|DQ24.1				BoLA-DRB3*028:01/BoLA-DRB3*028:04	3225	35.83	BoLA-DQA*022:08	2986	21.91	BoLA-DQA*026:03	3633	26.65	BoLA-DQB*006:01	3221	18.43	BoLA-DQB*017:02	3462	19.81		BoLA-DRB3*021:01	2349	26.09	BoLA-DQA*003:01	3252	23.86				BoLA-DQB*015:01	5849	33.47
Zambia_718	Angoni		Lundazi	Katube	Insufficient data	0	1841	3875	0	2	2
Zambia_719	Angoni	BI	Lundazi	Katube		947	1891	2801	2	2	2	DR13.AA|DQ40.1	DR21.1|DQ27.3				BoLA-DRB3*013:AA	560	42.94	BoLA-DQA*027:01:01	1162	49.79				BoLA-DQB*007:AA	1326	38.92					BoLA-DRB3*021:01	387	29.68	BoLA-DQA*003:01	729	31.23				BoLA-DQB*018:06:AA	1475	43.29
Zambia_720	Angoni	BI	Lundazi	Katube		491	700	1444	2	4	4	DR28.1|DQ39.1|DQ15.1	DR15.1|DQ10.1|DQ4.1				BoLA-DRB3*028:01/BoLA-DRB3*028:04	259	36.84	BoLA-DQA*022:08	217	24.0576	BoLA-DQA*026:03	148	16.41	BoLA-DQB*006:01	135	7.65	BoLA-DQB*017:02	405	22.96		BoLA-DRB3*015:01	232	33	BoLA-DQA*010:03	86	9.53	BoLA-DQA*022:09	249	27.61	BoLA-DQB*010:02:01	245	13.89	BoLA-DQB*013:01	659	37.36
Zambia_721	Angoni	BI	Lundazi	Katube	Homozygous	3399	2541	7333	1	1	1	DR21.1|DQ27.3					BoLA-DRB3*021:01	3399	73.03	BoLA-DQA*003:01	2541	78.91				BoLA-DQB*018:06:AA	7333	83.77
Zambia_722	Angoni	BI	Lundazi	Katube		1912	1331	4273	2	2	3	DR15.1|DQ10.1|DQ4.1	DR44.1|DQ44.1				BoLA-DRB3*015:01	889	32.25	BoLA-DQA*010:03	295	17.39	BoLA-DQA*022:09	1036	61.08	BoLA-DQB*010:02:01	907	16.9	BoLA-DQB*013:01	2425	45.18		BoLA-DRB3*044:01	1023	37.11							BoLA-DQB*027:01	941	17.53
Zambia_727	Angoni		Lundazi	Katube	Insufficient data	40	54	70	0	0	0
Zambia_728	Angoni		Lundazi	Katube	Insufficient data	35	60	61	0	0	0
Zambia_730	Angoni		Lundazi	Katube	Insufficient data	192	61	391	2	0	2
Zambia_736	Angoni		Lundazi	Katube	Insufficient data	11	20	45	0	0	0
Zambia_737	Angoni	BI	Lundazi	Katube		5326	4044	10232	2	2	3	DR9.1|DQ33.2|DQ46.1	DR44.1|DQ44.1				BoLA-DRB3*009:01	3150	42.19	BoLA-DQA*012:AA	1294	24.33	BoLA-DQA*022:08	2750	51.7	BoLA-DQB*009:01	4539	34.9	BoLA-DQB*041:01	2026	15.58		BoLA-DRB3*044:01	2176	29.15							BoLA-DQB*027:01	3667	28.19
Zambia_738	Angoni		Lundazi	Katube	Insufficient data	45	83	126	0	0	2
Zambia_739	Angoni		Lundazi	Katube	Insufficient data	50	30	58	0	0	0
Zambia_741	Angoni		Lundazi	Katube	Insufficient data	67	45	283	0	0	3
Zambia_742	Angoni		Lundazi	Katube	Insufficient data	40	29	106	0	0	3
Zambia_743	Angoni		Lundazi	Katube	Insufficient data	61	60	147	0	0	2
Zambia_744	Angoni		Lundazi	Katube	Insufficient data	59	88	90	0	0	0
Zambia_745	Angoni		Lundazi	Katube	Insufficient data	54	44	131	0	0	3
Zambia_747	Angoni	BI	Lundazi	Katube		177	338	681	2	3	4	DR26.1|DQ10.4|DQ46.1	DR22.1|DQ40.4|DQ9.2				BoLA-DRB3*026:01	103	38.58	BoLA-DQA*010:04	46	9.54	BoLA-DQA*022:08	255	52.9	BoLA-DQB*009:01	196	23.67	BoLA-DQB*010:09	120	14.49		BoLA-DRB3*022:01	74	27.72	BoLA-DQA*022:08	255	52.9	BoLA-DQA*027:01:AA	37	7.68	BoLA-DQB*005:02	235	28.38	BoLA-DQB*007:01	130	15.7
Zambia_748	Angoni		Lundazi	Katube	Insufficient data	66	219	238	0	3	4
Zambia_750	Angoni	BI	Lundazi	Katube		367	315	590	2	3	3	DR16.1|DQ12.2|DQ9.1	DR21.1|DQ27.3				BoLA-DRB3*016:01	164	31.84	BoLA-DQA*012:05:AA	34	7.64	BoLA-DQA*022:08	128	28.76	BoLA-DQB*005:01	122	16.64	BoLA-DQB*010:01	136	18.55		BoLA-DRB3*021:01	203	39.42	BoLA-DQA*003:01	153	34.38				BoLA-DQB*018:06:AA	332	45.29
Zambia_751	Angoni	BI	Lundazi	Katube		239	516	592	2	2	3	DR21.1|DQ27.3	DR16.1|DQ12.2|DQ9.1				BoLA-DRB3*021:01	122	36.97	BoLA-DQA*003:01	210	28.49				BoLA-DQB*018:06:AA	275	37.93					BoLA-DRB3*016:01	117	35.45				BoLA-DQA*012:05:AA	43	5.83446	BoLA-DQB*005:01	182	25.1	BoLA-DQB*010:01	135	18.62
Zambia_757	Angoni		Lundazi	Katube	Insufficient data	64	86	148	0	0	5
Zambia_758	Angoni		Lundazi	Katube	Insufficient data	105	76	141	2	0	3
Zambia_759	Angoni	BI	Lundazi	Katube		281	421	988	2	3	3	DR23.1|DQ29.1|DQ11.3	DR21.1|DQ27.3				BoLA-DRB3*023:01	144	35.82	BoLA-DQA*004:01	144	25.26	BoLA-DQA*028:AB	178	31.23	BoLA-DQB*018:09	434	35	BoLA-DQB*020:AC	125	10.08		BoLA-DRB3*021:01	137	34.08	BoLA-DQA*003:01	99	17.37				BoLA-DQB*018:06:AA	429	34.6
Zambia_760	Angoni		Lundazi	Katube	Insufficient data	61	100	139	0	0	3
Zambia_762	Angoni		Lundazi	Katube	Insufficient data	103	87	69	2	0	0
Zambia_763	Angoni		Lundazi	Katube	Insufficient data	43	20	65	0	0	0
Zambia_765	Angoni		Lundazi	Katube	Insufficient data	70	9	149	0	0	2
Zambia_766	Angoni		Lundazi	Katube	Insufficient data	139	83	183	2	0	3
Zambia_767	Angoni		Lundazi	Katube	Insufficient data	47	24	68	0	0	0
Zambia_769	Angoni		Lundazi	Katube	Insufficient data	11	11	23	0	0	0
Zambia_770	Angoni		Lundazi	Katube	Insufficient data	6	6	12	0	0	0
Zambia_771	Angoni	BI	Lundazi	Katube		987	1174	2371	2	3	4	DR28.1|DQ39.1|DQ15.1	DR12.1|DQ12.1|DQ17.1				BoLA-DRB3*028:01/BoLA-DRB3*028:04	401	29.14	BoLA-DQA*022:08	784	50.74	BoLA-DQA*026:03	268	17.35	BoLA-DQB*006:01	274	9.29	BoLA-DQB*017:02	499	16.92		BoLA-DRB3*012:01	586	42.59	BoLA-DQA*012:05	122	7.9	BoLA-DQA*022:08	784	50.74	BoLA-DQB*010:05	725	24.58	BoLA-DQB*012:01	873	29.6
Zambia_772	Angoni	BI	Lundazi	Katube		3670	5434	7260	2	2	2	DR29.2|DQ42.1	DR9.2|DQ3.1				BoLA-DRB3*029:02	1810	34.57	BoLA-DQA*030:01	3725	53.54				BoLA-DQB*zm1:03	3725	40.63					BoLA-DRB3*009:02/BoLA-DRB3*049:01	1860	35.53	BoLA-DQA*002:07	1709	24.57				BoLA-DQB*018:03	3535	38.56
Zambia_773	Angoni	BI	Lundazi	Katube		1300	851	2505	2	2	3	DR15.1|DQ10.1|DQ4.1	DR25.1|DQ26.1				BoLA-DRB3*015:01	564	30.55	BoLA-DQA*010:03	277	24.45	BoLA-DQA*022:09	574	50.66	BoLA-DQB*010:02:01	453	14.86	BoLA-DQB*013:01	1225	40.18		BoLA-DRB3*025:01:01	736	39.87							BoLA-DQB*026:01	827	27.12
Zambia_774	Angoni	BI	Lundazi	Katube		3695	1779	6901	2	2	3	DR12.1|DQ12.1|DQ17.1	DR14.1|DQ14.1				BoLA-DRB3*012:01	2092	40.32	BoLA-DQA*012:05	385	16.61	BoLA-DQA*022:08	1394	60.14	BoLA-DQB*010:05	2362	27.63	BoLA-DQB*012:01	3158	36.94		BoLA-DRB3*014:01:01	1603	30.89							BoLA-DQB*014:01	1381	16.15
Zambia_775	Angoni	BI	Lundazi	Katube	No DQA,Homozygous	5147	8	10193	1	0	1	DR24.1|DQ25.2					BoLA-DRB3*024:01/BoLA-DRB3*024:07	5147	73.8							BoLA-DQB*025:02	10193	82.98
Zambia_776	Angoni	BI	Lundazi	Katube		2563	1333	5420	2	2	3	DR12.1|DQ12.1|DQ17.1	DR44.1|DQ44.1				BoLA-DRB3*012:01	1554	43.01	BoLA-DQA*012:05	224	12.9	BoLA-DQA*022:08	1109	63.88	BoLA-DQB*010:05	1622	24.24	BoLA-DQB*012:01	2557	38.22		BoLA-DRB3*044:01	1009	27.93							BoLA-DQB*027:01	1241	18.55
Zambia_777	Angoni	BI	Lundazi	Katube		2294	3846	5269	2	4	4	DR15.1|DQ10.1|DQ4.1	DR27.4|DQ29.1|DQ11.3				BoLA-DRB3*015:01	1078	33.63	BoLA-DQA*010:03	455	9.21	BoLA-DQA*022:09	1344	27.22	BoLA-DQB*010:02:01	645	9.9	BoLA-DQB*013:01	1084	16.64		BoLA-DRB3*027:04	1216	37.94	BoLA-DQA*004:01	526	10.65	BoLA-DQA*028:AB	1521	30.8	BoLA-DQB*018:09	2547	39.11	BoLA-DQB*020:AC	993	15.25
Zambia_778	Angoni	BI	Lundazi	Katube		5040	7420	10988	2	4	4	DR25.1|DQ36.1|DQ11.2	DR26.1|DQ10.4|DQ46.1				BoLA-DRB3*025:01:01	2450	31.48	BoLA-DQA*013:01	910	9.22	BoLA-DQA*028:02:AA	3171	32.13	BoLA-DQB*020:01	4039	29.63	BoLA-DQB*032:01	480	3.52		BoLA-DRB3*026:01	2590	33.28	BoLA-DQA*010:04	881	8.93	BoLA-DQA*022:08	2458	24.91	BoLA-DQB*009:01	3968	29.11	BoLA-DQB*010:09	2501	18.35
Zambia_779	Angoni	BI	Lundazi	Katube		5156	11080	17686	2	2	4	DR18.1|DQ37.1|DQ52.1	DR7.1|DQ1.2|DQ11.1				BoLA-DRB3*018:01	3532	46.57	BoLA-DQA*023:01	6415	44.83				BoLA-DQB*003:02	6621	28.06	BoLA-DQB*gb1:01	2957	12.53		BoLA-DRB3*007:01	1624	21.41	BoLA-DQA*028:02	4665	32.6				BoLA-DQB*001:05	2073	8.78	BoLA-DQB*020:02	6035	25.57
Zambia_780	Angoni	BI	Lundazi	Katube		191	189	459	2	2	3	DR15.1|DQ10.1|DQ4.1	DR25.1|DQ26.1				BoLA-DRB3*015:01	67	25.48	BoLA-DQA*010:03	62	24.31	BoLA-DQA*022:09	127	49.8	BoLA-DQB*010:02:01	74	12.33	BoLA-DQB*013:01	236	39.33		BoLA-DRB3*025:01:01	124	47.15							BoLA-DQB*026:01	149	24.83
Zambia_781	Angoni		Lundazi	Katube	Insufficient data	38	37	88	0	0	0
Zambia_782	Angoni	BI	Lundazi	Katube		5298	3852	7559	2	1	3	DR18.1|DQ37.1|DQ52.1	DR44.1|DQ44.1				BoLA-DRB3*018:01	2810	37.56	BoLA-DQA*023:01	3852	78.17				BoLA-DQB*003:02	3559	37.85	BoLA-DQB*gb1:01	1738	18.49		BoLA-DRB3*044:01	2488	33.25							BoLA-DQB*027:01	2262	24.06
Zambia_783	Angoni	BI	Lundazi	Katube	4 haplotypes	670	733	1487	4	3	6	DR13.AA|DQ38.1|DQ49.1	DR16.1|DQ53.1|DQ46.1	DR25.1|DQ26.1	DR44.1|DQ44.1		BoLA-DRB3*013:AA	248	26.08	BoLA-DQA*026:02	302	29.99	BoLA-DQA*029:01	338	33.57	BoLA-DQB*016:02	618	33.94	BoLA-DQB*030:01	193	10.6		BoLA-DRB3*016:01	58	6.1	BoLA-DQA*022:08	93	9.24				BoLA-DQB*009:01	105	5.77	BoLA-DQB*041:01	60	3.29		BoLA-DRB3*025:01:01
Zambia_784	Angoni	BI	Lundazi	Katube		1949	2253	5471	2	3	3	DR22.1|DQ40.4|DQ9.2	DR21.1|DQ24.1				BoLA-DRB3*022:01	884	30.83	BoLA-DQA*022:08	1326	44.98	BoLA-DQA*027:01:AA	434	14.72	BoLA-DQB*005:02	1839	26.65	BoLA-DQB*007:01	795	11.52		BoLA-DRB3*021:01	1065	37.15	BoLA-DQA*003:01	493	16.72				BoLA-DQB*015:01	2837	41.11
Zambia_785	Angoni	BI	Lundazi	Katube	4 haplotypes	776	734	2152	4	5	7	DR27.4|DQ29.1|DQ11.3	DR7.1|DQ1.2|DQ11.1	DR16.1|DQ53.1|DQ46.1	DR9.2|DQ3.1		BoLA-DRB3*027:04	203	18.52	BoLA-DQA*004:01	82	8.53	BoLA-DQA*028:AB	220	22.89	BoLA-DQB*018:09	630	24.05	BoLA-DQB*020:AC	200	7.64		BoLA-DRB3*007:01	118	10.77	BoLA-DQA*028:02	169	17.59				BoLA-DQB*001:05	158	6.03	BoLA-DQB*020:02	154	5.88		BoLA-DRB3*016:01
Zambia_786	Angoni	BI	Lundazi	Katube		967	1670	2638	2	3	4	DR26.1|DQ10.4|DQ46.1	DR7.1|DQ1.2|DQ11.1				BoLA-DRB3*026:01	645	48.9	BoLA-DQA*010:04	185	8.8	BoLA-DQA*022:08	558	26.55	BoLA-DQB*009:01	989	30.14	BoLA-DQB*010:09	418	12.74		BoLA-DRB3*007:01	322	24.41	BoLA-DQA*028:02	927	44.1				BoLA-DQB*001:05	607	18.5	BoLA-DQB*020:02	624	19.02
Zambia_787	Angoni	BI	Lundazi	Katube		763	892	1878	2	2	3	DR13.AA|DQ38.1|DQ49.1	DR44.1|DQ44.1				BoLA-DRB3*013:AA	307	28.56	BoLA-DQA*026:02	384	31.5	BoLA-DQA*029:01	508	41.67	BoLA-DQB*016:02	1036	43.47	BoLA-DQB*030:01	352	14.77		BoLA-DRB3*044:01	456	42.42							BoLA-DQB*027:01	490	20.56
Zambia_788	Angoni	BI	Lundazi	Katube		2177	3915	6841	2	3	3	DR22.1|DQ40.4|DQ9.2	DR21.1|DQ24.1				BoLA-DRB3*022:01	985	31.57	BoLA-DQA*022:08	2160	42.3	BoLA-DQA*027:01:AA	906	17.74	BoLA-DQB*005:02	2263	26.42	BoLA-DQB*007:01	1061	12.39		BoLA-DRB3*021:01	1192	38.21	BoLA-DQA*003:01	849	16.63				BoLA-DQB*015:01	3517	41.06
Zambia_789	Angoni	BI	Lundazi	Katube	No DQA,Homozygous	181	0	170	1	0	1	DR44.1|DQ44.1					BoLA-DRB3*044:01	181	66.3							BoLA-DQB*027:01	170	77.27
Zambia_790	Angoni	BI	Lundazi	Katube		461	283	1400	2	3	3	DR15.1|DQ10.3|DQ4.1	DR21.1|DQ24.1				BoLA-DRB3*015:01	195	30	BoLA-DQA*010:03	62	16.23	BoLA-DQA*022:09	137	35.86	BoLA-DQB*010:01	232	13.33	BoLA-DQB*013:01	406	23.33		BoLA-DRB3*021:01	266	40.92	BoLA-DQA*003:01	84	21.99				BoLA-DQB*015:01	762	43.79
Zambia_791	Angoni	BI	Lundazi	Katube		805	1213	3759	2	2	3	DR7.1|DQ1.2|DQ11.1	DR21.1|DQ24.1				BoLA-DRB3*007:01	319	29.11	BoLA-DQA*028:02	920	59.13				BoLA-DQB*001:05	864	18.79	BoLA-DQB*020:02	694	15.09		BoLA-DRB3*021:01	486	44.34	BoLA-DQA*003:01	293	18.83				BoLA-DQB*015:01	2201	47.86
Zambia_792	Angoni	BI	Lundazi	Katube		3875	3412	10404	2	3	3	DR26.1|DQ10.4|DQ46.1	DR21.1|DQ27.3				BoLA-DRB3*026:01	1995	36.74	BoLA-DQA*010:04	626	14.1	BoLA-DQA*022:08	1981	44.63	BoLA-DQB*009:01	4267	33.28	BoLA-DQB*010:09	1296	10.11		BoLA-DRB3*021:01	1880	34.62	BoLA-DQA*003:01	805	18.13				BoLA-DQB*018:06:AA	4841	37.76
Zambia_793	Angoni		Lundazi	Katube	Insufficient data	128	59	383	2	0	3
Zambia_794	Angoni	BI	Lundazi	Katube		419	213	478	2	2	3	DR15.1|DQ10.1|DQ4.1	DR14.1|DQ14.1				BoLA-DRB3*015:01	179	30.19	BoLA-DQA*010:03	46	16.79	BoLA-DQA*022:09	167	60.95	BoLA-DQB*010:02:01	122	19.61	BoLA-DQB*013:01	232	37.3		BoLA-DRB3*014:01:01	240	40.47							BoLA-DQB*014:01	124	19.94
Zambia_795	Angoni	BI	Lundazi	Katube	No DQA	1220	0	1284	2	0	2	DR24.1|DQ25.2	DR10.2|DQ26.1				BoLA-DRB3*024:01/BoLA-DRB3*024:07	617	36.27							BoLA-DQB*025:02	683	43.56					BoLA-DRB3*010:02	603	35.45							BoLA-DQB*026:01	601	38.33
Zambia_796	Angoni	BI	Lundazi	Katube	No DQA,Homozygous	251	2	498	1	0	1	DR10.2|DQ26.1					BoLA-DRB3*010:02	251	71.51							BoLA-DQB*026:01	498	83.56
Zambia_797	Angoni	BI	Lundazi	Katube	No DQA	2421	13	1904	2	0	2	DR25.1|DQ26.1	DR24.1|DQ25.2				BoLA-DRB3*025:01:01	1174	36.48							BoLA-DQB*026:01	1030	38.75					BoLA-DRB3*024:01/BoLA-DRB3*024:07	1247	38.75							BoLA-DQB*025:02	874	32.88
Zambia_798	Angoni	BI	Lundazi	Katube		168	130	147	2	2	2	DR13.AA|DQ40.1	DR9.2|DQ3.1				BoLA-DRB3*013:AA	67	29.39	BoLA-DQA*027:01:01	115	61.5				BoLA-DQB*007:AA	51	23.94					BoLA-DRB3*009:02/BoLA-DRB3*049:01	101	44.3	BoLA-DQA*002:07	15	8.02				BoLA-DQB*018:03	96	45.07
Zambia_799	Angoni		Lundazi	Katube	Insufficient data	673	55	660	2	0	3
Zambia_800	Angoni	BI	Lundazi	Katube		890	111	725	2	1	2	DR13.AA|DQ40.1	DR44.1|DQ44.1				BoLA-DRB3*013:AA	465	38.91	BoLA-DQA*027:01:01	111	76.55				BoLA-DQB*007:AA	428	41.11					BoLA-DRB3*044:01	425	35.56							BoLA-DQB*027:01	297	28.53
Zambia_801	Angoni	BI	Lundazi	Katube		539	414	347	2	2	4	DR18.1|DQ37.1|DQ52.1	DR25.1|DQ36.1|DQ11.2				BoLA-DRB3*018:01	259	36.69	BoLA-DQA*023:01	220	40.07				BoLA-DQB*003:02	148	31.76	BoLA-DQB*gb1:01	120	25.75		BoLA-DRB3*025:01:01	280	39.66	BoLA-DQA*013:01	38	6.92168	BoLA-DQA*028:02:AA	194	35.34	BoLA-DQB*020:01	49	10.52	BoLA-DQB*032:01	30	6.44
Zambia_802	Angoni	BI	Lundazi	Katube	No DQA	497	4	353	2	0	2	DR24.1|DQ25.2	DR25.1|DQ26.1				BoLA-DRB3*024:01/BoLA-DRB3*024:07	204	32.8							BoLA-DQB*025:02	165	35.41					BoLA-DRB3*025:01:01	293	47.11							BoLA-DQB*026:01	188	40.34
Zambia_803	Angoni		Lundazi	Katube	Insufficient data	124	76	111	2	0	3
Zambia_804	Angoni		Lundazi	Katube	Insufficient data	95	8	44	0	0	0
Zambia_805	Angoni	BI	Lundazi	Katube		1882	416	2204	2	4	4	DR27.4|DQ29.1|DQ11.3	DR15.1|DQ10.1|DQ4.1				BoLA-DRB3*027:04	1006	42.5	BoLA-DQA*004:01	46	9.2	BoLA-DQA*028:AB	182	36.4	BoLA-DQB*018:09	943	31.53	BoLA-DQB*020:AC	406	13.57		BoLA-DRB3*015:01	876	37.01	BoLA-DQA*010:03	73	14.6	BoLA-DQA*022:09	115	23	BoLA-DQB*010:02:01	287	9.6	BoLA-DQB*013:01	568	18.99
Zambia_806	Angoni		Lundazi	Katube	Insufficient data	63	37	120	0	0	4
Zambia_807	Angoni	BI	Lundazi	Katube		2264	478	1486	2	2	3	DR13.AA|DQ38.1|DQ49.1	DR25.1|DQ26.1				BoLA-DRB3*013:AA	978	33.86	BoLA-DQA*026:02	276	50.83	BoLA-DQA*029:01	202	37.2	BoLA-DQB*016:02	589	28.72	BoLA-DQB*030:01	228	11.12		BoLA-DRB3*025:01:01	1286	44.53							BoLA-DQB*026:01	669	32.62
Zambia_808	Angoni		Lundazi	Katube	Insufficient data	1013	38	873	2	0	2
Zambia_809	Angoni	BI	Lundazi	Katube	No DQA	1399	35	707	2	0	2	DR24.1|DQ25.2	DR25.1|DQ26.1				BoLA-DRB3*024:01/BoLA-DRB3*024:07	590	32.28							BoLA-DQB*025:02	326	33.44					BoLA-DRB3*025:01:01	809	44.26							BoLA-DQB*026:01	381	39.08
Zambia_810	Angoni	BI	Lundazi	Katube	No DQA	4229	4	2144	2	0	1	DR25.1|DQ26.1	DR10.2|DQ26.1				BoLA-DRB3*025:01:01	2350	44.71							BoLA-DQB*026:01	2144	74.68					BoLA-DRB3*010:02	1879	35.75							BoLA-DQB*026:01	2144	74.68
Zambia_811	Angoni		Lundazi	Katube	Insufficient data	124	19	105	2	0	3
Zambia_812	Angoni	BI	Lundazi	Katube	No DQA	1791	35	596	2	0	2	DR14.1|DQ14.1	DR3.2|DQ25.1				BoLA-DRB3*014:01:01	1051	45.46							BoLA-DQB*014:01	266	32.28					BoLA-DRB3*003:02:01	740	32.01							BoLA-DQB*025:01	330	40.05
Zambia_813	Angoni		Lundazi	Katube	Insufficient data	14	12	11	0	0	0
Zambia_814	Angoni	BI	Lundazi	Katube		2344	336	2021	2	3	4	DR15.1|DQ10.1|DQ4.1	DR12.1|DQ12.1|DQ17.1				BoLA-DRB3*015:01	984	32.46	BoLA-DQA*010:03	70	15.32	BoLA-DQA*022:09	134	29.32	BoLA-DQB*010:02:01	208	7.5	BoLA-DQB*013:01	609	21.97		BoLA-DRB3*012:01	1360	44.87	BoLA-DQA*012:05	24	5.25164	BoLA-DQA*022:08	132	28.884	BoLA-DQB*010:05	530	19.12	BoLA-DQB*012:01	674	24.31
Zambia_815	Angoni		Lundazi	Katube	Insufficient data	299	115	242	2	3	3
Zambia_816	Angoni	BI	Lundazi	Katube		3986	755	2791	2	2	3	DR13.AA|DQ38.1|DQ49.1	DR9.2|DQ3.1				BoLA-DRB3*013:AA	1711	33.35	BoLA-DQA*026:02	400	41.19	BoLA-DQA*029:01	355	36.56	BoLA-DQB*016:02	917	24.06	BoLA-DQB*030:01	404	10.6		BoLA-DRB3*009:02/BoLA-DRB3*049:01	2275	44.34	BoLA-DQA*002:07	68	7.00309				BoLA-DQB*018:03	1470	38.56
Zambia_817	Angoni		Lundazi	Katube	Insufficient data	115	26	38	2	0	0
Zambia_818	Angoni	BI	Lundazi	Katube		450	170	473	2	3	4	DR27.4|DQ29.1|DQ11.3	DR7.1|DQ1.2|DQ11.1				BoLA-DRB3*027:04	271	46.64	BoLA-DQA*004:01	17	8.37	BoLA-DQA*028:AB	70	34.48	BoLA-DQB*018:09	180	28.44	BoLA-DQB*020:AC	113	17.85		BoLA-DRB3*007:01	179	30.81	BoLA-DQA*028:02	83	40.89				BoLA-DQB*001:05	64	10.11	BoLA-DQB*020:02	116	18.33
Zambia_819	Angoni	BI	Lundazi	Katube		7390	18874	5854	2	4	4	DR15.1|DQ10.1|DQ4.1	DR27.4|DQ29.1|DQ11.3				BoLA-DRB3*015:01	3304	30.54	BoLA-DQA*010:03	3800	16.23	BoLA-DQA*022:09	3727	15.92	BoLA-DQB*010:02:01	443	4.3	BoLA-DQB*013:01	1584	15.39		BoLA-DRB3*027:04	4086	37.76	BoLA-DQA*004:01	3669	15.67	BoLA-DQA*028:AB	7678	32.79	BoLA-DQB*018:09	1717	16.68	BoLA-DQB*020:AC	2110	20.5
Zambia_820	Angoni	BI	Lundazi	Katube		7866	21432	4187	2	3	4	DR27.4|DQ29.1|DQ11.3	DR16.1|DQ53.1|DQ46.1				BoLA-DRB3*027:04	3529	28.93	BoLA-DQA*004:01	5458	18.4	BoLA-DQA*028:AB	9651	32.54	BoLA-DQB*018:09	1400	19.06	BoLA-DQB*020:AC	1423	19.37		BoLA-DRB3*016:01	4337	35.56	BoLA-DQA*022:08	6323	21.32				BoLA-DQB*009:01	1080	14.7	BoLA-DQB*041:01	284	3.87
Zambia_821	Angoni	BI	Lundazi	Mwase	No DQA	15502	63	11743	2	0	2	DR44.1|DQ44.1	DR14.1|DQ14.1				BoLA-DRB3*044:01	8434	37.97							BoLA-DQB*027:01	5918	31.13					BoLA-DRB3*014:01:01	7068	31.82							BoLA-DQB*014:01	5825	30.64
Zambia_822	Angoni	BI	Lundazi	Mwase		14661	22249	12975	2	1	2	DR22.1|DQ41.3	DR1.1|DQ1.1				BoLA-DRB3*022:01	7641	35.95	BoLA-DQA*027:04	22249	83.88				BoLA-DQB*zm1:01	8059	40.7					BoLA-DRB3*001:01	7020	33.03							BoLA-DQB*001:01	4916	24.83
Zambia_823	Angoni	BI	Lundazi	Mwase		14098	27298	10643	2	1	2	DR29.2|DQ42.1	DR14.1|DQ14.1				BoLA-DRB3*029:02	8877	43.96	BoLA-DQA*030:01	27298	83.56				BoLA-DQB*zm1:03	4803	28.8					BoLA-DRB3*014:01:01	5221	25.85							BoLA-DQB*014:01	5840	35.02
Zambia_824	Angoni	BI	Lundazi	Mwase		11838	9009	11686	2	3	3	DR16.1|DQ33.1|DQ46.1	DR11.3|DQ21.1				BoLA-DRB3*016:01	5717	30.94	BoLA-DQA*012:05:AA	1332	10.52	BoLA-DQA*022:08	4010	31.66	BoLA-DQB*009:01	2326	12.01	BoLA-DQB*041:01	1611	8.32		BoLA-DRB3*011:03	6121	33.13	BoLA-DQA*002:03	3667	28.95				BoLA-DQB*036:02	7749	40
Zambia_825	Angoni	BI	Lundazi	Mwase		5334	3064	4097	2	3	3	DR5.2|DQ38.1|DQ48.1	DR22.1|DQ41.3				BoLA-DRB3*005:02	2902	38.12	BoLA-DQA*026:02	815	21.64	BoLA-DQA*029:01	652	17.31	BoLA-DQB*014:02	1591	25.72	BoLA-DQB*030:01	664	10.74		BoLA-DRB3*022:01	2432	31.95	BoLA-DQA*027:04	1597	42.41				BoLA-DQB*zm1:01	1842	29.78
Zambia_826	Angoni	BI	Lundazi	Mwase		15121	24011	8818	2	3	3	DR5.2|DQ38.1|DQ48.1	DR9.2|DQ3.1				BoLA-DRB3*005:02	8017	35.81	BoLA-DQA*026:02	9171	30.92	BoLA-DQA*029:01	7169	24.17	BoLA-DQB*014:02	2591	17.55	BoLA-DQB*030:01	2082	14.1		BoLA-DRB3*009:02/BoLA-DRB3*049:01	7104	31.73	BoLA-DQA*002:07	7671	25.87				BoLA-DQB*018:03	4145	28.08
Zambia_827	Angoni		Lundazi	Mwase	Ambiguous	13679	36560	11030	2	4	3
Zambia_828	Angoni	BI	Lundazi	Mwase		10218	13651	4718	2	2	3	DR28.1|DQ13.1|DQ15.1	DR14.1|DQ14.1				BoLA-DRB3*028:01/BoLA-DRB3*028:04	5103	36.31	BoLA-DQA*022:08	5088	29.84	BoLA-DQA*025:01:02	8563	50.22	BoLA-DQB*006:01	1311	17.05	BoLA-DQB*017:02	1599	20.79		BoLA-DRB3*014:01:01	5115	36.39							BoLA-DQB*014:01	1808	23.51
Zambia_829	Angoni	BI	Lundazi	Mwase	No DQA,Homozygous	17819	37	17291	1	0	1	DR14.1|DQ14.1					BoLA-DRB3*014:01:01	17819	78.91							BoLA-DQB*014:01	17291	73.4
Zambia_830	Angoni	BI	Lundazi	Mwase		14803	14608	14319	2	1	2	DR13.AA|DQ40.1	DR24.1|DQ25.2				BoLA-DRB3*013:AA	7874	37.69	BoLA-DQA*027:01:01	14608	83.9				BoLA-DQB*007:AA	6144	28.11					BoLA-DRB3*024:01/BoLA-DRB3*024:07	6929	33.17							BoLA-DQB*025:02	8175	37.4
Zambia_831	Angoni	BI	Lundazi	Mwase		13029	27232	15431	2	2	2	DR22.1|DQ41.3	DR11.3|DQ21.1				BoLA-DRB3*022:01	6744	34.02	BoLA-DQA*027:04	16575	50.93				BoLA-DQB*zm1:01	5844	23.85					BoLA-DRB3*011:03	6285	31.71	BoLA-DQA*002:03	10657	32.74				BoLA-DQB*036:02	9587	39.12
Zambia_832	Angoni	BI	Lundazi	Mwase		20205	18400	14021	2	2	3	DR16.1|DQ33.1|DQ46.1	DR44.1|DQ44.1				BoLA-DRB3*016:01	11448	39.48	BoLA-DQA*012:05:AA	5071	22.27	BoLA-DQA*022:08	13329	58.53	BoLA-DQB*009:01	5966	23.31	BoLA-DQB*041:01	3087	12.06		BoLA-DRB3*044:01	8757	30.2							BoLA-DQB*027:01	4968	19.41
Zambia_833	Angoni	BI	Lundazi	Mwase		17141	14777	13760	2	1	2	DR30.1|DQ18.1	DR14.1|DQ14.1				BoLA-DRB3*030:01	10619	42.65	BoLA-DQA*002:02	14777	81.94				BoLA-DQB*004:02	8676	36.91					BoLA-DRB3*014:01:01	6522	26.19							BoLA-DQB*014:01	5084	21.63
Zambia_834	Angoni		Lundazi	Mwase	Ambiguous	13225	10667	10229	4	4	5
Zambia_835	Angoni		Lundazi	Mwase	Ambiguous	14584	22860	10843	4	4	5
Zambia_836	Angoni	BI	Lundazi	Mwase		12320	17768	5562	2	3	3	DR5.2|DQ38.1|DQ48.1	DR22.1|DQ41.3				BoLA-DRB3*005:02	6752	37.87	BoLA-DQA*026:02	4312	19.59	BoLA-DQA*029:01	4248	19.3	BoLA-DQB*014:02	2189	25.01	BoLA-DQB*030:01	725	8.28		BoLA-DRB3*022:01	5568	31.23	BoLA-DQA*027:04	9208	41.83				BoLA-DQB*zm1:01	2648	30.25
Zambia_837	Angoni	BI	Lundazi	Mwase		13221	21819	11452	2	2	2	DR22.1|DQ41.3	DR13.AA|DQ40.1				BoLA-DRB3*022:01	6732	34.39	BoLA-DQA*027:04	11371	42.03				BoLA-DQB*zm1:01	6690	33.39					BoLA-DRB3*013:AA	6489	33.15	BoLA-DQA*027:01:01	10448	38.62				BoLA-DQB*007:AA	4762	23.77
Zambia_838	Angoni	BI	Lundazi	Mwase		15252	24529	13937	2	1	2	DR13.AA|DQ40.1	DR15.1|DQ26.1				BoLA-DRB3*013:AA	10222	45.18	BoLA-DQA*027:01:01	24529	84.61				BoLA-DQB*007:AA	6412	29.03					BoLA-DRB3*015:01	5030	22.23							BoLA-DQB*026:01	7525	34.07
Zambia_839	Angoni	BI	Lundazi	Mwase		8913	12166	11370	2	3	3	DR23.1|DQ29.1|DQ11.3	DR21.1|DQ24.1				BoLA-DRB3*023:01	4942	39.5	BoLA-DQA*004:01	2625	17.77	BoLA-DQA*028:AB	5568	37.7	BoLA-DQB*018:09	3504	19.44	BoLA-DQB*020:AC	3981	22.09		BoLA-DRB3*021:01	3971	31.74	BoLA-DQA*003:01	3973	26.9				BoLA-DQB*015:01	3885	21.56
Zambia_840	Angoni	BI	Lundazi	Mwase		12334	22646	13458	2	1	2	DR22.1|DQ41.3	DR24.1|DQ25.2				BoLA-DRB3*022:01	7762	41.72	BoLA-DQA*027:04	22646	84.79				BoLA-DQB*zm1:01	8841	41.63					BoLA-DRB3*024:01/BoLA-DRB3*024:07	4572	24.57							BoLA-DQB*025:02	4617	21.74
Zambia_841	Angoni	BI	Lundazi	Mwase		11538	18172	9105	2	2	3	DR22.1|DQ40.4|DQ9.2	DR24.1|DQ25.2				BoLA-DRB3*022:01	6228	35.51	BoLA-DQA*022:08	9920	43.55	BoLA-DQA*027:01:AA	8252	36.23	BoLA-DQB*005:02	3537	21.7	BoLA-DQB*007:01	2123	13.03		BoLA-DRB3*024:01/BoLA-DRB3*024:07	5310	30.27							BoLA-DQB*025:02	3445	21.14
Zambia_842	Angoni	BI	Lundazi	Mwase		15672	12855	7494	1	3	4	DR16.1|DQ33.1|DQ46.1	DR16.1|DQ10.2|DQ9.1				BoLA-DRB3*016:01	15672	78.35	BoLA-DQA*012:05:AA	1564	9.92	BoLA-DQA*022:08	8392	53.22	BoLA-DQB*009:01	2580	17.52	BoLA-DQB*041:01	1382	9.38		BoLA-DRB3*016:01	15672	78.35	BoLA-DQA*010:04	2899	18.38	BoLA-DQA*022:08	8392	53.22	BoLA-DQB*005:01	2272	15.43	BoLA-DQB*010:02:01	1260	8.56
Zambia_843	Angoni	BI	Lundazi	Mwase		12115	20051	8526	2	1	3	DR18.1|DQ37.1|DQ52.1	DR24.1|DQ25.2				BoLA-DRB3*018:01	7235	40.29	BoLA-DQA*023:01	20051	83.48				BoLA-DQB*003:02	4001	25.39	BoLA-DQB*gb1:01	2518	15.98		BoLA-DRB3*024:01/BoLA-DRB3*024:07	4880	27.18							BoLA-DQB*025:02	2007	12.74
Zambia_844	Angoni	BI	Lundazi	Mwase		10090	8465	5441	2	1	2	DR21.1|DQ24.1	DR20.3|DQ25.1				BoLA-DRB3*021:01	5098	34.82	BoLA-DQA*003:01	8465	82.84				BoLA-DQB*015:01	4385	52.8					BoLA-DRB3*020:03	4992	34.1							BoLA-DQB*025:01	1056	12.72
Zambia_845	Angoni	BI	Lundazi	Mwase		16378	40284	18247	2	1	2	DR22.1|DQ41.3	DR24.1|DQ25.2				BoLA-DRB3*022:01	10084	39.57	BoLA-DQA*027:04	40284	84.31				BoLA-DQB*zm1:01	9839	33.98					BoLA-DRB3*024:01/BoLA-DRB3*024:07	6294	24.7							BoLA-DQB*025:02	8408	29.04
Zambia_846	Angoni	BI	Lundazi	Mwase		17063	18667	16762	2	2	2	DR9.2|DQ3.1	DR28.2|DQ34.1				BoLA-DRB3*009:02/BoLA-DRB3*049:01	9613	39.07	BoLA-DQA*002:07	10352	43.63				BoLA-DQB*018:03	8832	38.37					BoLA-DRB3*028:02	7450	30.28	BoLA-DQA*013:01	8315	35.04				BoLA-DQB*018:02	7930	34.4483
Zambia_847	Angoni	BI	Lundazi	Mwase		12558	12400	10833	2	2	3	DR26.1|DQ10.4|DQ46.1	DR10.2|DQ26.1				BoLA-DRB3*026:01	6932	38.87	BoLA-DQA*010:04	4729	31.36	BoLA-DQA*022:08	7671	50.88	BoLA-DQB*009:01	4091	23.01	BoLA-DQB*010:09	1822	10.25		BoLA-DRB3*010:02	5626	31.54							BoLA-DQB*026:01	4920	27.67
Zambia_848	Angoni	BI	Lundazi	Mwase		14180	11066	10848	2	2	3	DR28.1|DQ13.1|DQ15.1	DR14.1|DQ14.1				BoLA-DRB3*028:01/BoLA-DRB3*028:04	7367	38.82	BoLA-DQA*022:08	3877	28.41	BoLA-DQA*025:01:02	7189	52.68	BoLA-DQB*006:01	2510	14.46	BoLA-DQB*017:02	3405	19.61		BoLA-DRB3*014:01:01	6813	35.9							BoLA-DQB*014:01	4933	28.42
Zambia_849	Angoni	BI	Lundazi	Mwase		14041	28551	14185	2	3	4	DR28.1|DQ39.1|DQ15.1	DR7.1|DQ1.2|DQ11.1				BoLA-DRB3*028:01/BoLA-DRB3*028:04	8854	43.22	BoLA-DQA*022:08	3766	10.9	BoLA-DQA*026:03	7691	22.25	BoLA-DQB*006:01	1999	8.45	BoLA-DQB*017:02	3009	12.72		BoLA-DRB3*007:01	5187	25.32	BoLA-DQA*028:02	17094	49.45				BoLA-DQB*001:05	3788	16.01	BoLA-DQB*020:02	5389	22.77
Zambia_850	Angoni	BI	Lundazi	Mwase	No DQA	14580	88	10022	2	0	2	DR24.1|DQ25.2	DR10.2|DQ26.1				BoLA-DRB3*024:01/BoLA-DRB3*024:07	6997	33.05							BoLA-DQB*025:02	4588	30.42					BoLA-DRB3*010:02	7583	35.81							BoLA-DQB*026:01	5434	36.03
Zambia_851	Angoni	BI	Lundazi	Mwase		16829	20097	9921	2	2	3	DR16.1|DQ33.1|DQ46.1	DR20.1.AA|DQ25.1				BoLA-DRB3*016:01	9926	39.04	BoLA-DQA*012:05:AA	7370	27.69	BoLA-DQA*022:08	12727	47.82	BoLA-DQB*009:01	4348	23.41	BoLA-DQB*041:01	2269	12.22		BoLA-DRB3*020:01:AA	6903	27.15							BoLA-DQB*025:01	3304	17.79
Zambia_852	Angoni	BI	Lundazi	Mwase		15995	20465	8810	2	2	3	DR19.1|DQ36.1|DQ11.2	DR14.1|DQ14.1				BoLA-DRB3*019:01	7921	33.26	BoLA-DQA*013:01	5990	23.77	BoLA-DQA*028:02:AA	14475	57.45	BoLA-DQB*020:01	4349	33.15	BoLA-DQB*032:01	499	3.8		BoLA-DRB3*014:01:01	8074	33.9							BoLA-DQB*014:01	3962	30.2
Zambia_853	Angoni	BI	Lundazi	Mwase		14463	15670	13094	2	2	3	DR23.1|DQ29.1|DQ11.3	DR20.3|DQ25.1				BoLA-DRB3*023:01	8713	41.89	BoLA-DQA*004:01	5683	30.4	BoLA-DQA*028:AB	9987	53.42	BoLA-DQB*018:09	6119	29.8	BoLA-DQB*020:AC	3980	19.38		BoLA-DRB3*020:03	5750	27.64							BoLA-DQB*025:01	2995	14.58
Zambia_854	Angoni	BI	Lundazi	Mwase		16024	11880	13767	2	2	3	DR28.1|DQ13.1|DQ15.1	DR14.1|DQ14.1				BoLA-DRB3*028:01/BoLA-DRB3*028:04	7559	35.12	BoLA-DQA*022:08	5552	37.99	BoLA-DQA*025:01:02	6328	43.3	BoLA-DQB*006:01	4053	17.97	BoLA-DQB*017:02	3923	17.4		BoLA-DRB3*014:01:01	8465	39.33							BoLA-DQB*014:01	5791	25.68
Zambia_855	Angoni	BI	Lundazi	Mwase		11004	8050	10827	2	2	3	DR28.1|DQ13.1|DQ15.1	DR24.1|DQ25.2				BoLA-DRB3*028:01/BoLA-DRB3*028:04	5855	35.5	BoLA-DQA*022:08	3980	39.04	BoLA-DQA*025:01:02	4070	39.93	BoLA-DQB*006:01	3317	18.87	BoLA-DQB*017:02	3496	19.89		BoLA-DRB3*024:01/BoLA-DRB3*024:07	5149	31.22							BoLA-DQB*025:02	4014	22.83
Zambia_856	Angoni	BI	Lundazi	Mwase		15271	21499	12108	2	2	3	DR22.1|DQ40.4|DQ9.2	DR14.1|DQ14.1				BoLA-DRB3*022:01	6584	30.35	BoLA-DQA*022:08	12479	44.66	BoLA-DQA*027:01:AA	9020	32.28	BoLA-DQB*005:02	4764	22.24	BoLA-DQB*007:01	2455	11.46		BoLA-DRB3*014:01:01	8687	40.04							BoLA-DQB*014:01	4889	22.83
Zambia_857	Angoni	BI	Lundazi	Mwase		14499	17288	9861	2	2	3	DR16.1|DQ33.1|DQ46.1	DR25.1|DQ26.1				BoLA-DRB3*016:01	7061	31.77	BoLA-DQA*012:05:AA	5649	25.82	BoLA-DQA*022:08	11639	53.2	BoLA-DQB*009:01	3561	20	BoLA-DQB*041:01	2347	13.18		BoLA-DRB3*025:01:01	7438	33.47							BoLA-DQB*026:01	3953	22.2
Zambia_858	Angoni	BI	Lundazi	Mwase		13429	10266	9547	2	2	3	DR28.1|DQ13.1|DQ15.1	DR20.1.AA|DQ25.1				BoLA-DRB3*028:01/BoLA-DRB3*028:04	7347	36.14	BoLA-DQA*022:08	4982	39.68	BoLA-DQA*025:01:02	5284	42.08	BoLA-DQB*006:01	3285	20.47	BoLA-DQB*017:02	3399	21.18		BoLA-DRB3*020:01:AA	6082	29.91							BoLA-DQB*025:01	2863	17.84
Zambia_859	Angoni	BI	Lundazi	Mwase		10564	16036	7597	2	4	4	DR26.1|DQ10.4|DQ46.1	DR15.1|DQ10.1|DQ50.1				BoLA-DRB3*026:01	7352	45.86	BoLA-DQA*010:04	3007	14.8699	BoLA-DQA*022:08	3268	16.16	BoLA-DQB*009:01	2504	16.81	BoLA-DQB*010:09	1216	8.17		BoLA-DRB3*015:01	3212	20.04	BoLA-DQA*010:03	4918	24.32	BoLA-DQA*034:01	4843	23.95	BoLA-DQB*010:02:01	1361	9.14	BoLA-DQB*029:03	2516	16.89
Zambia_860	Angoni	BI	Lundazi	Mwase		11240	29791	6561	2	3	3	DR27.4|DQ29.1|DQ11.3	DR21.1|DQ24.1				BoLA-DRB3*027:04	5142	30.09	BoLA-DQA*004:01	6525	17.92	BoLA-DQA*028:AB	12714	34.92	BoLA-DQB*018:09	2385	20.9	BoLA-DQB*020:AC	1890	16.57		BoLA-DRB3*021:01	6098	35.69	BoLA-DQA*003:01	10552	28.98				BoLA-DQB*015:01	2286	20.04
Zambia_861	Angoni	BI	Lundazi	Mwase		20908	30638	19669	2	2	3	DR23.1|DQ29.1|DQ11.3	DR10.2|DQ26.1				BoLA-DRB3*023:01	11916	37.26	BoLA-DQA*004:01	12306	33.71	BoLA-DQA*028:AB	18332	50.22	BoLA-DQB*018:09	6958	20.96	BoLA-DQB*020:AC	7172	21.6		BoLA-DRB3*010:02	8992	28.12							BoLA-DQB*026:01	5539	16.68
Zambia_862	Angoni	BI	Lundazi	Mwase		17121	28235	17435	2	2	3	DR27.4|DQ29.1|DQ11.3	DR44.1|DQ44.1				BoLA-DRB3*027:04	8324	32.61	BoLA-DQA*004:01	8978	26.65	BoLA-DQA*028:AB	19257	57.17	BoLA-DQB*018:09	7480	25.29	BoLA-DQB*020:AC	7206	24.36		BoLA-DRB3*044:01	8797	34.46							BoLA-DQB*027:01	2749	9.29
Zambia_863	Angoni	BI	Lundazi	Mwase		13330	20262	10721	2	1	2	DR13.AA|DQ40.1	DR44.1|DQ44.1				BoLA-DRB3*013:AA	6735	35.3	BoLA-DQA*027:01:01	20262	85.78				BoLA-DQB*007:AA	6655	39.06					BoLA-DRB3*044:01	6595	34.57							BoLA-DQB*027:01	4066	23.87
Zambia_864	Angoni	BI	Lundazi	Mwase		17070	15723	20729	2	1	3	DR10.2|DQ26.1|DQ11.2	DR24.1|DQ25.2				BoLA-DRB3*010:02	8994	36.71	BoLA-DQA*028:02:AA	15723	86.58				BoLA-DQB*020:01	9711	31.47	BoLA-DQB*026:01	5127	16.62		BoLA-DRB3*024:01/BoLA-DRB3*024:07	8076	32.97							BoLA-DQB*025:02	5891	19.09
Zambia_865	Angoni	BI	Lundazi	Mwase		15402	18870	11465	2	3	4	DR28.1|DQ13.1|DQ15.1	DR22.1|DQ40.4|DQ9.2				BoLA-DRB3*028:01/BoLA-DRB3*028:04	7818	37.44	BoLA-DQA*022:08	10386	44.75	BoLA-DQA*025:01:02	4529	19.51	BoLA-DQB*006:01	2576	11.93	BoLA-DQB*017:02	2800	12.97		BoLA-DRB3*022:01	7584	36.32	BoLA-DQA*022:08	10386	44.75	BoLA-DQA*027:01:AA	3955	17.04	BoLA-DQB*005:02	3817	17.68	BoLA-DQB*007:01	2272	10.52
Zambia_866	Angoni	BI	Lundazi	Mwase		14290	15014	10705	2	1	2	DR21.1|DQ24.1	DR10.2|DQ26.1				BoLA-DRB3*021:01	7709	34.29	BoLA-DQA*003:01	15014	84.33				BoLA-DQB*015:01	7271	41.19					BoLA-DRB3*010:02	6581	29.27							BoLA-DQB*026:01	3434	19.45
Zambia_867	Angoni	BI	Lundazi	Mwase		14307	24127	11427	2	2	3	DR23.1|DQ29.1|DQ11.3	DR24.1|DQ25.2				BoLA-DRB3*023:01	8995	41.7	BoLA-DQA*004:01	9336	32.63	BoLA-DQA*028:AB	14791	51.69	BoLA-DQB*018:09	4293	22.18	BoLA-DQB*020:AC	4613	23.83		BoLA-DRB3*024:01/BoLA-DRB3*024:07	5312	24.63							BoLA-DQB*025:02	2521	13.02
Zambia_868	Angoni	BI	Lundazi	Mwase		14967	24015	4735	2	2	3	DR26.1|DQ10.4|DQ46.1	DR48.2|DQ25.1				BoLA-DRB3*026:01	8479	38.48	BoLA-DQA*010:04	11161	39.15	BoLA-DQA*022:08	12854	45.09	BoLA-DQB*009:01	2261	25.07	BoLA-DQB*010:09	1617	17.93		BoLA-DRB3*048:02	6488	29.45							BoLA-DQB*025:01	857	9.5
Zambia_869	Angoni	BI	Lundazi	Mwase		14506	15727	13209	2	1	2	DR13.AA|DQ40.1	DR14.1|DQ14.1				BoLA-DRB3*013:AA	7723	36.61	BoLA-DQA*027:01:01	15727	87.07				BoLA-DQB*007:AA	7495	35.93					BoLA-DRB3*014:01:01	6783	32.16							BoLA-DQB*014:01	5714	27.39
Zambia_870	Angoni	BI	Lundazi	Mwase		15514	21446	15777	2	1	2	DR21.1|DQ24.1	DR10.2|DQ26.1				BoLA-DRB3*021:01	8053	33.57	BoLA-DQA*003:01	21446	85.36				BoLA-DQB*015:01	10016	38.99					BoLA-DRB3*010:02	7461	31.1							BoLA-DQB*026:01	5761	22.43
Zambia_871	Angoni	BI	Lundazi	Mwase		14178	29071	15239	2	2	3	DR27.4|DQ29.1|DQ11.3	DR10.2|DQ26.1				BoLA-DRB3*027:04	6875	34.09	BoLA-DQA*004:01	11826	34.23	BoLA-DQA*028:AB	17245	49.91	BoLA-DQB*018:09	5867	23.06	BoLA-DQB*020:AC	5569	21.89		BoLA-DRB3*010:02	7303	36.21							BoLA-DQB*026:01	3803	14.95
Zambia_872	Angoni	BI	Lundazi	Mwase		15226	7441	12129	2	2	3	DR12.1|DQ12.1|DQ17.1	DR44.1|DQ44.1				BoLA-DRB3*012:01	8349	39.17	BoLA-DQA*012:05	2852	31.21	BoLA-DQA*022:08	4589	50.22	BoLA-DQB*010:05	5062	23.6	BoLA-DQB*012:01	5035	23.48		BoLA-DRB3*044:01	6877	32.27							BoLA-DQB*027:01	2032	9.47
[truncated: 68 more rows]
[truncated: 98 more columns]
