# Supplementary material for: High throughput analysis of MHC class I and class II diversity of Zambian indigenous cattle populations
Source: HLA. 2023 Jan 29;101(5):458–83. doi: 10.1111/tan.14976 (PMC10952738; doi:10.1111/tan.14976)
Supplement: Supplementary file 6 — Supplementary Data 6 ‘Variant’ MHCI haplotypes identified in the Zambian cohort. ‘Variant’ MHCI haplotypes express BoLA‐I alleles from the same allelic groups but with one or more differing at the allelic level. A total of 26 different ‘variant’ MHCI groups were identified in the Zambian cohort, which together included a total of 63 MHCI haplotypes (groups included between 2 to 5 different ‘variant’ haplotypes). For each haplotype the haplotype group (column A), the haplotype name (column B), the number and percentage of observations in the Zambian cohort (columns C and D respectively) and the number of alleles in the haplotype (column E) are shown. The alleles expressed in each haplotype and their normalised average read frequency in the For1/Rev2 and For3/Rev1 primer sets are shown (columns F–Q). The alleles that vary between haplotypes in the same group are highlighted in yellow. In some instances, ‘variant’ haplotypes also express additional gene(s) (shown in red script); notably in all examples were the additional gene can be attributed to a specific BoLA‐I locus it is either a BoLA‐3 or a BoLA‐6 allele [file TAN-101-458-s002.xlsx]

## Sheet: Sheet1
Haplotype group	Haplotype variants	Number of oveservations	Percentage of observations	Number of alleles	Allele1	Allele1-Average % of reads in For1 (normalised for haplotype)	Allele1-Average % of reads in For3 (normalised for haplotype)	Allele2	Allele2-Average % of reads in For1 (normalised for haplotype)	Allele2-Average % of reads in For3 (normalised for haplotype)	Allele3	Allele3-Average % of reads in For1 (normalised for haplotype)	Allele3-Average % of reads in For3 (normalised for haplotype)	Allele4	Allele4-Average % of reads in For1 (normalised for haplotype)	Allele4-Average % of reads in For3 (normalised for haplotype)
1	HP1.1.1	8	0.49	2	BoLA-1*028:AA	68.44	63.72	BoLA-4*024:01:01:01/BoLA-4*024:01:01:02	31.56	36.28
1	HP1.1.2	5	0.31	2	BoLA-1*028:01	61.34	59.87	BoLA-4*024:01:01:01/BoLA-4*024:01:01:02	38.66	40.13
10	unHP1.10.2	1	0.06	3	BoLA-3*038:01:AA	37.9	54.13	BoLA-2*096:01:AB	51.34	30.5	BoLA-3*004:02/BoLA-3*053:01/BoLA-3*081:01	10.76	15.37
10	HP1.10.3	20	1.23	4	BoLA-3*038:01:AA	43.83	53.25	BoLA-2*096:01	47.53	31.21	BoLA-3*004:02/BoLA-3*053:01/BoLA-3*081:01	8.1	10.96	BoLA-MHCI*cm41:02	0.61	4.83
102	HP1.102.2	5	0.31	3	BoLA-2*075:01	55.09	33.23	BoLA-4*095:01	36.51	52.49	BoLA-3*004:04/BoLA-3*083:01	8.4	14.28
102	unHP1.102.3	1	0.06	3	BoLA-2*075:01	37.47	44.5	BoLA-4*095:AB	51.9	40.37	BoLA-3*004:04/BoLA-3*083:01	10.62	15.14
115	HP1.115.1	5	0.31	3	BoLA-3*038:AB	94.61	88.05	BoLA-3*004:04/BoLA-3*083:01	5.39	7.52	BoLA-6*090:AC		4.43
115	unHP1.115.2	1	0.06	3	BoLA-3*038:AD	86.63	83.06	BoLA-3*004:04/BoLA-3*083:01	12.78	11.64	BoLA-6*090:01	0.59	5.3
116	HP1.116.1	28	1.73	3	BoLA-MHCI*zm1:01	80.37	58.22	BoLA-MHCI*cm41:05	4.07	41.38	BoLA-3*004:02:AC	15.7	0.48
116	HP1.116.2	3	0.19	3	BoLA-MHCI*zm1:02	64.5	56.06	BoLA-MHCI*cm41:05	11.97	43.69	BoLA-3*004:02:AC	23.53	0.36
12	HP1.12.1	1	0.06	3	BoLA-3*073:AB	86.69	89.01	BoLA-3*004:AB	8.59	8.56	BoLA-MHCI*cm1:02	4.72	2.44
12	HP1.12.3	14	0.86	4	BoLA-3*073:01	83.5	78.9	BoLA-3*004:02/BoLA-3*053:01/BoLA-3*081:01	11.94	12.97	BoLA-MHCI*cm1:02	4.01	2.78	BoLA-MHCI*cm41:02	0.64	5.76
12	HP1.12.4	23	1.42	3	BoLA-3*073:AA	88.31	86.42	BoLA-3*004:AB:01	11.22	10.94				BoLA-6*090:01	0.9	4.68
12	HP1.12.5	94	5.8	4	BoLA-3*073:AE	84.44	86.57	BoLA-3*004:AB	10.59	10.04	BoLA-MHCI*cm1:02	6.4	3.07	BoLA-6*090:01	0.75	4.14
12	HP1.12.6	11	0.68	3	BoLA-3*073:AD	90.83	89.53	BoLA-3*004:AB:01	8.67	7.91				BoLA-6*090:01	0.5	2.56
129	HP1.129.1	8	0.49	2	BoLA-2*047:AB	52.54	64.33	BoLA-1*097:01:AA	47.46	35.67
129	unHP1.129.2	1	0.06	2	BoLA-2*047:AB	50.27	65.75	BoLA-1*097:01	49.73	34.25
14	HP1.14.1	25	1.54	3	BoLA-MHCI*cm10:01	53.87	67.42	BoLA-3*004:04/BoLA-3*083:01	6.65	12.98	BoLA-MHCI*cm13:01	39.77	19.6
14	HP1.14.2	13	0.8	3	BoLA-MHCI*cm10:01	47.64	65.47	BoLA-3*004:02/BoLA-3*053:01/BoLA-3*081:01	7.92	18.24	BoLA-MHCI*cm13:01	44.44	17.69
20	HP1.20.2	3	0.19	2	BoLA-MHCI*cm8:02	100	98.41	BoLA-MHCI*cm40:02		1.59
20	HP1.20.4	28	1.73	2	BoLA-MHCI*cm8:04	100	97.56	BoLA-MHCI*cm40:02		2.44
21	HP1.21.1	38	2.34	4	BoLA-MHCI*cm9:01	65.41	43.78	BoLA-3*017:AB	28.3	37.07	BoLA-3*004:02:AB	6.05	11.94	BoLA-6*092:AA	0.64	7.74
21	HP1.21.2	16	0.99	4	BoLA-MHCI*cm9:03	67.26	37.13	BoLA-3*017:AB	26.62	40.77	BoLA-3*004:02:AB	5.96	13.15	BoLA-6*092:AA	0.71	8.96
44	HP1.44.1	39	2.41	3	BoLA-MHCI*ke1:01	81.43	76.46	BoLA-3*004:AD	18.51	22.9	BoLA-6*090:01	0.45	4.13
44	unHP1.44.3	1	0.06	3	BoLA-MHCI*ke1:03	75.25	64.92	BoLA-3*004:AD	24	31.28	BoLA-6*090:01	0.75	3.81
46	HP1.46.1	5	0.31	3	BoLA-MHCI*cm4:07	78.02	79.66	BoLA-2*008:AB	3.95	1.53	BoLA-3*004:02/BoLA-3*053:01/BoLA-3*081:01	18.04	18.82
46	HP1.46.2	26	1.6	3	BoLA-MHCI*cm4:08	77.92	80.49	BoLA-2*008:AB	3.49	1.38	BoLA-3*004:02/BoLA-3*053:01/BoLA-3*081:01	18.99	18.34
46	HP1.46.3	7	0.43	3	BoLA-MHCI*cm4:09	82.97	83.56	BoLA-2*008:AB	3.6	1.7	BoLA-3*004:02/BoLA-3*053:01/BoLA-3*081:01	13.43	14.73
46	HP1.46.4	7	0.43	4	BoLA-MHCI*cm4:08	61.4	67.44	BoLA-2*008:AA	27.74	14.09	BoLA-3*004:02/BoLA-3*053:01/BoLA-3*081:01	10.25	13.44	BoLA-6*091:01	0.71	5.03
46	HP1.46.5	4	0.25	4	BoLA-MHCI*cm4:08	61.93	59.51	BoLA-2*008:AA	25.66	16.28	BoLA-3*004:04/BoLA-3*083:01	12.05	18.67	BoLA-6*091:01	0.49	5.53
5	HP1.5.1	7	0.43	3	BoLA-1*029:AB	60.41	60.52	BoLA-2*030:01:AA	34.29	33.38	BoLA-MHCI*cm1:01	5.3	6.1
5	HP1.5.5	7	0.43	3	BoLA-1*029:AC:01	65.6	43.29	BoLA-2*030:01:AA	30.2	47.15	BoLA-MHCI*cm1:01	4.2	9.56
5	HP1.5.6	4	0.25	3	BoLA-1*029:AE	73.56	60.99	BoLA-2*030:01:AA	24.05	33.43	BoLA-MHCI*cm1:01	2.39	5.58
51	HP1.51.2	13	0.8	2	BoLA-2*022:AE	54.65	75.38	BoLA-1*074:01	45.35	24.62
51	HP1.51.4	3	0.19	2	BoLA-2*022:AA	56.6	72.95	BoLA-1*074:AD	43.4	27.05
51	HP1.51.5	9	0.56	2	BoLA-2*022:AC	56.57	79.28	BoLA-1*074:AC	43.43	20.72
61	HP1.61.1	21	1.3	3	BoLA-3*066:03	77.47	69.24	BoLA-3*004:03	21.6	24.06				BoLA-6*091:01	1.16	7.06
61	unHP1.61.2	1	0.06	2	BoLA-3*066:AB	79.65	74.93	BoLA-3*004:03	20.35	25.07
69	HP1.69.1	48	2.96	4	BoLA-3*080:01	58.77	77.2	BoLA-2*057:01	38.86	16.95	BoLA-3*033:01N	2.08	2.58	BoLA-6*090:01	0.46	3.33
69	HP1.69.2	6	0.37	4	BoLA-3*080:AA	68.76	83.8	BoLA-2*057:01	29.25	11.72	BoLA-3*033:01N	2.11	2.77	BoLA-6*090:01	0.36	1.71
79	HP1.79.1	55	3.39	3	BoLA-MHCI*br7:01	49.54	54.93	BoLA-MHCI*br15:01	49.48	45.07	BoLA-MHCI*br7:03	4.35
79	HP1.79.2	25	1.54	2	BoLA-MHCI*br7:01	50.48	55.97	BoLA-MHCI*br15:02	49.52	44.03
79	unHP1.79.3	1	0.06	2	BoLA-MHCI*br7:02	50.32	57.39	BoLA-MHCI*br15:01	49.68	42.61
9	HP1.9.4	5	0.31	3	BoLA-MHCI*cm4:04	48.49	61.49	BoLA-3*037:01	29.6	25.77	BoLA-2*016:01:AA	21.91	12.74
9	HP1.9.5	14	0.86	3	BoLA-MHCI*cm4:05	32.42	59.24	BoLA-3*037:01	34.28	26.6	BoLA-2*016:01:AA	33.3	14.16
95	HP1.95.1	26	1.6	2	BoLA-MHCI*br1:01	63.06	74.9	BoLA-3*004:03	36.94	25.1
95	HP1.95.2	15	0.93	2	BoLA-MHCI*br1:02	49.36	69.41	BoLA-3*004:03	50.64	30.59
95	HP1.95.3	18	1.11	2	BoLA-MHCI*br1:03	58.44	75.18	BoLA-3*004:03	41.56	24.82
A13	HP1.A13.3	2	0.12	2	BoLA-1*031:02	79.57	78.83	BoLA-2*032:ACN	20.43	21.17
A13	unHP1.A13.4	1	0.06	2	BoLA-1*031:AA	88.03	87.89	BoLA-2*032:01N	11.97	12.11
A15	HP1.A15.1	25	1.54	3	BoLA-1*009:01	55.8	60.22	BoLA-4*024:01:01:01/BoLA-4*024:01:01:02	24.55	36.13	BoLA-2*025:01	19.65	3.65
A15	HP1.A15.2	3	0.19	3	BoLA-1*009:AB	56.05	60.12	BoLA-4*024:01:01:01/BoLA-4*024:01:01:02	29.03	35.2	BoLA-2*025:01	14.92	4.68
A15	HP1.A15.3	2	0.12	3	BoLA-1*009:AC	48.93	59.87	BoLA-4*024:01:01:01/BoLA-4*024:01:01:02	24.96	34.59	BoLA-2*025:01	26.11	5.54
A15v	HP1.A15v.1	4	0.25	4	BoLA-1*009:02	62.95	59.83	BoLA-4*024:01:01:01/BoLA-4*024:01:01:02	18.06	19.87	BoLA-2*025:01	17.23	2.54	BoLA-6*040:01	1.76	17.76
A15v	HP1.A15v.2	30	1.85	4	BoLA-1*009:AA	65.99	58.8	BoLA-4*024:01:01:01/BoLA-4*024:01:01:02	23.26	30.67	BoLA-2*025:01	20.47	3.52	BoLA-6*040:01	1.12	17.54
A15v	HP1.A15v.3	2	0.12	4	BoLA-1*009:AA	65.94	42.7	BoLA-4*024:01:01:01/BoLA-4*024:01:01:02	25.29	47.84	BoLA-2*025:AA	8.6	1.84	BoLA-6*040:01	0.33	7.62
A15v	unHP1.A15v.4	1	0.06	4	BoLA-1*009:AA	44.16	52.13	BoLA-4*024:01:01:01/BoLA-4*024:01:01:02	17.46	23.62	BoLA-2*025:01	36.08	4.68	BoLA-6*040:AE	2.31	19.56
A19	HP1.A19.1	3	0.19	2	BoLA-6*014:02	69.68	80.54	BoLA-2*016:01	30.32	19.46
A19	unHP1.A19.2	1	0.06	2	BoLA-6*014:01	53.12	65.46	BoLA-2*016:01	46.88	34.54
A20	unHP1.A20.2	1	0.06	2	BoLA-3*027:AA	83.9	89.62	BoLA-2*026:04	16.1	10.38
A20v	HP1.A20v.2	5	0.31	2	BoLA-3*027:02	74.73	86.36	BoLA-2*026:04	25.27	13.64
H2	HP1.H2.1	41	2.53	1	BoLA-5*039:01	100	100
H2	HP1.H2.2	2	0.12	1	BoLA-5*039:AA	100	100
